# Supplementary material for: Crystal structure of (4-chloro­phen­yl)[2-(10-hy­droxy­phenanthren-9-yl)phenanthro[9,10-b]furan-3-yl]methanone
Source: Acta Crystallogr Sect E Struct Rep Online. 2014 Oct 18;70(Pt 11):355–8. doi: 10.1107/S1600536814022338 (PMC4257253; doi:10.1107/S1600536814022338)
Supplement: Supplementary file 1 [file e-70-00355-sup1.cif]

##############################################################################
#                                                                            #
# This CIF contains the data in a paper accepted for publication in          #
# Acta Crystallographica Section E. It conforms to the requirements of       #
# Notes for Authors for Acta Crystallographica Section E, and has been       #
# peer reviewed under the auspices of the IUCr Commission on Journals.       #
#                                                                            #
# Full details of the Crystallographic Information File format               #
# are given in the paper "The Crystallographic Information File (CIF):       #
# a New Standard Archive File for Crystallography" by S. R. Hall, F. H.      #
# Allen and I. D. Brown [Acta Cryst. (1991), A47, 655-685].                  #
#                                                                            #
# The current version of the core CIF dictionary is obtainable from          #
# ftp://ftp.iucr.org/pub/cif_core.dic.                                       #
#                                                                            #
# Software is freely available for graphical display of the structure(s)     #
# in this CIF. For information consult the CIF software page                 #
# http://www.iucr.org/resources/cif/software.                                #
#                                                                            #
# This file may be used for bona fide research purposes within the           #
# scientific community so long as proper attribution is given to the journal # 
# article from which it was obtained.                                        #
#                                                                            #
##############################################################################
data_3
_audit_creation_method     SHELXL-2014
_journal_date_recd_electronic     2014-07-24
_journal_date_accepted     2014-10-10
_journal_name_full     'Acta Crystallographica, Section E'
_journal_year     2014
_journal_volume     70
_journal_issue     11
_journal_page_first     355
_journal_page_last     358
_journal_paper_category     GO
_journal_paper_doi     10.1107/S1600536814022338
_journal_coeditor_code     ZL2597
_publ_contact_author_name     'M. Sithambaresan'
_publ_contact_author_address
;
Department of Chemistry
Faculty of Science
Eastern University
Chenkalady
Sri Lanka
;
_publ_contact_author_email     'msithambaresan@gmail.com'
_publ_contact_author_fax     '94-65-2240758'
_publ_contact_author_phone     '94-65-2240755'
_publ_section_title
;\
Crystal structure of
(4-chlorophenyl)[2-(10-hydroxyphenanthren-9-yl)phenanthro[9,10-<i>b</i>]\
furan-3-yl]methanone
;
loop_
    _publ_author_name
    _publ_author_address
    'L. U. Sajitha'
;
Department of Applied Chemistry
Cochin University of Science and Technology
Kochi 682 022
India
;
    'M. Sithambaresan'
;
Department of Chemistry
Faculty of Science
Eastern University
Chenkalady
Sri Lanka
;
    'Jomon P. Jacob'
;
Department of Applied Chemistry
Cochin University of Science and Technology
Kochi 682 022
India
;
    'M. R. Prathapachandra Kurup'
;
Department of Applied Chemistry
Cochin University of Science and Technology
Kochi 682 022
India
;
_publ_section_synopsis
;
Molecules of the title compound is arranged in the solid state in a
three-dimensional supramolecular architecture <i>via</i> intermolecular
O---H...O and C---H...O hydrogen bonding and through C---H...\p interactions.
;
_database_code_depnum_ccdc_archive     'CCDC 1024475'
_chemical_name_systematic
;\
(4-Chlorophenyl)[2-(10-hydroxyphenanthren-9-\
yl)phenanthro[9,10-<i>b</i>]furan-3-yl]methanone
;
_chemical_name_common     ?
_chemical_formula_moiety     'C37 H21 Cl O3'
_chemical_formula_sum     'C37 H21 Cl O3'
_chemical_formula_iupac     'C37 H21 Cl O3'
_chemical_formula_weight     548.99
_chemical_melting_point     ?
_shelx_space_group_comment
;
The symmetry employed for this shelxl refinement is uniquely defined
by the following loop, which should always be used as a source of
symmetry information in preference to the above space-group names.
They are only intended as comments.
;
_space_group_crystal_system     monoclinic
_space_group_name_H-M_alt     'P 21/n'
_space_group_name_Hall     '-P 2yn'
loop_
    _space_group_symop_operation_xyz
    'x, y, z'
    '-x+1/2, y+1/2, -z+1/2'
    '-x, -y, -z'
    'x-1/2, -y-1/2, z-1/2'
_cell_length_a     11.6682(12)
_cell_length_b     13.4448(15)
_cell_length_c     17.071(2)
_cell_angle_alpha     90
_cell_angle_beta     93.091(5)
_cell_angle_gamma     90
_cell_volume     2674.1(5)
_cell_formula_units_Z     4
_cell_measurement_reflns_used     6603
_cell_measurement_theta_min     2.389
_cell_measurement_theta_max     27.456
_cell_measurement_temperature     296(2)
_exptl_crystal_description     block
_exptl_crystal_colour     yellow
_exptl_crystal_size_max     0.400
_exptl_crystal_size_mid     0.350
_exptl_crystal_size_min     0.300
_exptl_crystal_density_diffrn     1.364
_exptl_crystal_density_meas     ?
_exptl_crystal_density_method     ?
_exptl_crystal_F_000     1136
_exptl_absorpt_coefficient_mu     0.182
_exptl_absorpt_correction_type     multi-scan
_exptl_absorpt_process_details
;
(SADABS; Bruker, 2007)
;
_shelx_estimated_absorpt_T_min     0.931
_shelx_estimated_absorpt_T_max     0.948
_exptl_absorpt_correction_T_min     0.918
_exptl_absorpt_correction_T_max     0.920
_exptl_special_details     ?
_diffrn_ambient_temperature     296(2)
_diffrn_radiation_type     MoK\a
_diffrn_radiation_wavelength     0.71073
_diffrn_measurement_device_type     'Bruker Kappa APEXII CCD'
_diffrn_measurement_method     '\w and \f scan'
_diffrn_detector_area_resol_mean     8.33
_diffrn_reflns_number     19672
_diffrn_reflns_av_R_equivalents     0.0272
_diffrn_reflns_theta_min     2.313
_diffrn_reflns_theta_max     26.997
_diffrn_reflns_theta_full     25.242
_diffrn_measured_fraction_theta_max     0.993
_diffrn_measured_fraction_theta_full     0.998
_diffrn_reflns_limit_h_min     -10
_diffrn_reflns_limit_h_max     14
_diffrn_reflns_limit_k_min     -16
_diffrn_reflns_limit_k_max     17
_diffrn_reflns_limit_l_min     -21
_diffrn_reflns_limit_l_max     21
_refine_special_details     ?
_reflns_number_total     5790
_reflns_number_gt     3869
_reflns_threshold_expression     I>2\s(I)
_refine_ls_structure_factor_coef     Fsqd
_refine_ls_matrix_type     full
_refine_ls_R_factor_all     0.0764
_refine_ls_R_factor_gt     0.0464
_refine_ls_wR_factor_gt     0.1218
_refine_ls_wR_factor_ref     0.1470
_refine_ls_goodness_of_fit_ref     1.011
_refine_ls_restrained_S_all     1.011
_refine_ls_number_reflns     5790
_refine_ls_number_parameters     374
_refine_ls_number_restraints     1
_refine_ls_hydrogen_treatment     mixed
_refine_ls_weighting_scheme     calc
_refine_ls_weighting_details
              'w=1/[\s^2^(Fo^2^)+(0.0706P)^2^+0.9152P] where P=(Fo^2^+2Fc^2^)/3'
_atom_sites_solution_hydrogens     mixed
_atom_sites_solution_primary     ?
_atom_sites_solution_secondary     ?
_refine_ls_shift/su_max     0.000
_refine_ls_shift/su_mean     0.000
_refine_diff_density_max     0.277
_refine_diff_density_min     -0.356
_refine_ls_extinction_method     none
_refine_ls_extinction_coef     .
loop_
    _atom_type_symbol
    _atom_type_description
    _atom_type_scat_dispersion_real
    _atom_type_scat_dispersion_imag
    _atom_type_scat_source
    'C' 'C' 0.0033 0.0016
                         'International Tables Vol C Tables 4.2.6.8 and 6.1.1.4'
    'H' 'H' 0.0000 0.0000
                         'International Tables Vol C Tables 4.2.6.8 and 6.1.1.4'
    'O' 'O' 0.0106 0.0060
                         'International Tables Vol C Tables 4.2.6.8 and 6.1.1.4'
    'Cl' 'Cl' 0.1484 0.1585
                         'International Tables Vol C Tables 4.2.6.8 and 6.1.1.4'
_computing_data_collection
;
APEX2 (Bruker, 2007)
;
_computing_cell_refinement
;
APEX2 and SAINT (Bruker, 2007)
;
_computing_data_reduction
;
SAINT and XPREP (Bruker, 2007)
;
_computing_structure_solution
;
SHELXS2012 (Sheldrick, 2008)
;
_computing_structure_refinement
;
SHELXL2012 (Sheldrick, 2008)
;
_computing_molecular_graphics
;
ORTEP-3 for Windows (Farrugia, 2012) and DIAMOND (Brandenburg,
2010)
;
_computing_publication_material
;
SHELXL97 (Sheldrick, 2008) and publCIF (Westrip, 2010)
;
loop_
    _atom_site_type_symbol
    _atom_site_label
    _atom_site_fract_x
    _atom_site_fract_y
    _atom_site_fract_z
    _atom_site_U_iso_or_equiv
    _atom_site_adp_type
    _atom_site_calc_flag
    _atom_site_occupancy
    _atom_site_disorder_assembly
    _atom_site_disorder_group
    C C1 0.40391(18) 0.20554(15) 0.31866(12) 0.0457(5) Uani d 1 . .
    H H1 0.3254 0.2178 0.3152 0.055 Uiso calc 1 . .
    C C2 0.4531(2) 0.15068(17) 0.26111(13) 0.0518(5) Uani d 1 . .
    H H2 0.4082 0.1250 0.2192 0.062 Uiso calc 1 . .
    C C3 0.5692(2) 0.13462(17) 0.26653(13) 0.0522(5) Uani d 1 . .
    C C4 0.6369(2) 0.1693(2) 0.32875(15) 0.0642(7) Uani d 1 . .
    H H4 0.7153 0.1566 0.3320 0.077 Uiso calc 1 . .
    C C5 0.58738(18) 0.22282(19) 0.38599(13) 0.0562(6) Uani d 1 . .
    H H5 0.6328 0.2463 0.4285 0.067 Uiso calc 1 . .
    C C6 0.47072(16) 0.24266(14) 0.38182(11) 0.0390(4) Uani d 1 . .
    C C7 0.42073(16) 0.29570(15) 0.44766(11) 0.0391(4) Uani d 1 . .
    C C8 0.29803(16) 0.32528(14) 0.44139(11) 0.0383(4) Uani d 1 . .
    C C9 0.20746(16) 0.29570(14) 0.49057(11) 0.0367(4) Uani d 1 . .
    C C10 0.19633(17) 0.22173(14) 0.55080(11) 0.0397(4) Uani d 1 . .
    C C11 0.28787(19) 0.16154(17) 0.57835(14) 0.0531(6) Uani d 1 . .
    H H11 0.3595 0.1690 0.5576 0.064 Uiso calc 1 . .
    C C12 0.2732(2) 0.09222(19) 0.63515(17) 0.0680(7) Uani d 1 . .
    H H12 0.3348 0.0527 0.6528 0.082 Uiso calc 1 . .
    C C13 0.1672(2) 0.0801(2) 0.66681(18) 0.0751(8) Uani d 1 . .
    H H13 0.1581 0.0334 0.7062 0.090 Uiso calc 1 . .
    C C14 0.0758(2) 0.13712(19) 0.64004(15) 0.0634(7) Uani d 1 . .
    H H14 0.0049 0.1281 0.6616 0.076 Uiso calc 1 . .
    C C15 0.08630(17) 0.20866(15) 0.58108(12) 0.0439(5) Uani d 1 . .
    C C16 -0.01135(17) 0.26868(15) 0.55198(11) 0.0410(4) Uani d 1 . .
    C C17 -0.12259(18) 0.25754(17) 0.57918(13) 0.0516(5) Uani d 1 . .
    H H17 -0.1354 0.2092 0.6167 0.062 Uiso calc 1 . .
    C C18 -0.21172(19) 0.31559(18) 0.55206(14) 0.0558(6) Uani d 1 . .
    H H18 -0.2839 0.3067 0.5716 0.067 Uiso calc 1 . .
    C C19 -0.19613(19) 0.38775(18) 0.49571(14) 0.0535(6) Uani d 1 . .
    H H19 -0.2572 0.4277 0.4780 0.064 Uiso calc 1 . .
    C C20 -0.09032(18) 0.39981(16) 0.46640(12) 0.0466(5) Uani d 1 . .
    H H20 -0.0798 0.4476 0.4281 0.056 Uiso calc 1 . .
    C C21 0.00207(16) 0.34092(14) 0.49349(11) 0.0379(4) Uani d 1 . .
    C C22 0.11395(16) 0.34856(14) 0.46446(11) 0.0367(4) Uani d 1 . .
    C C23 0.25215(16) 0.39259(15) 0.38951(11) 0.0393(4) Uani d 1 . .
    C C24 0.30128(16) 0.45162(14) 0.32712(11) 0.0385(4) Uani d 1 . .
    C C25 0.25286(17) 0.44683(15) 0.24773(11) 0.0406(4) Uani d 1 . .
    C C26 0.16075(18) 0.38356(17) 0.22663(13) 0.0506(5) Uani d 1 . .
    H H26 0.1304 0.3432 0.2646 0.061 Uiso calc 1 . .
    C C27 0.1146(2) 0.38008(19) 0.15127(14) 0.0590(6) Uani d 1 . .
    H H27 0.0536 0.3375 0.1386 0.071 Uiso calc 1 . .
    C C28 0.1583(2) 0.4396(2) 0.09386(14) 0.0630(6) Uani d 1 . .
    H H28 0.1259 0.4379 0.0429 0.076 Uiso calc 1 . .
    C C29 0.2489(2) 0.50093(18) 0.11228(13) 0.0567(6) Uani d 1 . .
    H H29 0.2783 0.5399 0.0731 0.068 Uiso calc 1 . .
    C C30 0.29902(17) 0.50670(15) 0.18884(12) 0.0433(5) Uani d 1 . .
    C C31 0.39590(17) 0.57061(15) 0.20959(12) 0.0430(5) Uani d 1 . .
    C C32 0.4470(2) 0.63220(18) 0.15423(14) 0.0582(6) Uani d 1 . .
    H H32 0.4176 0.6322 0.1025 0.070 Uiso calc 1 . .
    C C33 0.5380(2) 0.69143(19) 0.17483(16) 0.0657(7) Uani d 1 . .
    H H33 0.5692 0.7318 0.1372 0.079 Uiso calc 1 . .
    C C34 0.5849(2) 0.69255(18) 0.25086(15) 0.0611(6) Uani d 1 . .
    H H34 0.6471 0.7335 0.2644 0.073 Uiso calc 1 . .
    C C35 0.53931(19) 0.63313(17) 0.30604(13) 0.0516(5) Uani d 1 . .
    H H35 0.5719 0.6330 0.3570 0.062 Uiso calc 1 . .
    C C36 0.44394(17) 0.57218(15) 0.28718(11) 0.0416(5) Uani d 1 . .
    C C37 0.39348(17) 0.51105(15) 0.34560(11) 0.0408(4) Uani d 1 . .
    O O1 0.47866(12) 0.31117(12) 0.50815(9) 0.0543(4) Uani d 1 . .
    O O2 0.13803(11) 0.40874(10) 0.40306(7) 0.0401(3) Uani d 1 . .
    O O3 0.43790(14) 0.51167(13) 0.42054(8) 0.0555(4) Uani d 1 . .
    Cl Cl1 0.63277(7) 0.06692(6) 0.19461(4) 0.0826(3) Uani d 1 . .
    H H3 0.479(2) 0.5630(16) 0.4332(18) 0.099(11) Uiso d 1 . .
loop_
    _atom_site_aniso_label
    _atom_site_aniso_U_11
    _atom_site_aniso_U_22
    _atom_site_aniso_U_33
    _atom_site_aniso_U_12
    _atom_site_aniso_U_13
    _atom_site_aniso_U_23
    C1 0.0406(11) 0.0519(12) 0.0441(11) -0.0030(9) -0.0032(9) 0.0002(9)
    C2 0.0611(14) 0.0545(13) 0.0386(11) -0.0019(11) -0.0075(10) -0.0051(9)
    C3 0.0636(15) 0.0546(13) 0.0385(11) 0.0101(11) 0.0025(10) -0.0030(9)
    C4 0.0445(13) 0.0922(19) 0.0558(14) 0.0109(13) 0.0016(11) -0.0152(13)
    C5 0.0399(12) 0.0809(16) 0.0470(13) 0.0004(11) -0.0050(9) -0.0157(11)
    C6 0.0388(11) 0.0428(11) 0.0352(10) -0.0024(8) 0.0004(8) 0.0008(8)
    C7 0.0388(10) 0.0444(11) 0.0339(10) -0.0028(8) 0.0005(8) 0.0020(8)
    C8 0.0378(10) 0.0441(11) 0.0329(10) -0.0011(8) 0.0007(8) -0.0003(8)
    C9 0.0366(10) 0.0405(10) 0.0327(9) -0.0026(8) -0.0008(8) -0.0040(7)
    C10 0.0439(11) 0.0379(10) 0.0369(10) -0.0058(8) -0.0023(8) 0.0002(8)
    C11 0.0457(12) 0.0529(13) 0.0601(14) -0.0026(10) -0.0046(10) 0.0108(10)
    C12 0.0579(15) 0.0615(15) 0.0833(19) -0.0006(12) -0.0085(13) 0.0300(14)
    C13 0.0690(17) 0.0701(17) 0.086(2) -0.0087(14) -0.0023(15) 0.0397(15)
    C14 0.0563(14) 0.0634(15) 0.0707(17) -0.0102(12) 0.0057(12) 0.0228(12)
    C15 0.0464(12) 0.0421(11) 0.0428(11) -0.0081(9) -0.0003(9) 0.0024(8)
    C16 0.0420(11) 0.0433(11) 0.0379(10) -0.0074(9) 0.0026(8) -0.0044(8)
    C17 0.0476(13) 0.0578(13) 0.0501(13) -0.0111(10) 0.0086(10) 0.0020(10)
    C18 0.0404(12) 0.0696(15) 0.0581(14) -0.0078(11) 0.0099(10) -0.0057(12)
    C19 0.0417(12) 0.0598(14) 0.0592(14) 0.0051(10) 0.0025(10) -0.0077(11)
    C20 0.0468(12) 0.0471(12) 0.0461(12) 0.0031(9) 0.0039(9) -0.0017(9)
    C21 0.0382(10) 0.0403(10) 0.0352(10) -0.0026(8) 0.0026(8) -0.0065(8)
    C22 0.0415(11) 0.0373(10) 0.0313(9) -0.0025(8) 0.0028(8) -0.0013(7)
    C23 0.0358(10) 0.0459(11) 0.0364(10) -0.0012(8) 0.0025(8) -0.0010(8)
    C24 0.0383(10) 0.0433(11) 0.0342(10) 0.0037(8) 0.0040(8) 0.0028(8)
    C25 0.0396(10) 0.0449(11) 0.0372(10) 0.0083(9) 0.0012(8) 0.0009(8)
    C26 0.0470(12) 0.0622(14) 0.0423(12) -0.0011(10) -0.0015(9) 0.0021(10)
    C27 0.0507(13) 0.0736(16) 0.0516(14) -0.0023(12) -0.0082(10) -0.0070(12)
    C28 0.0632(15) 0.0834(18) 0.0406(13) 0.0033(13) -0.0123(11) 0.0005(12)
    C29 0.0623(14) 0.0685(15) 0.0389(12) 0.0073(12) -0.0002(10) 0.0078(10)
    C30 0.0465(11) 0.0464(11) 0.0369(11) 0.0115(9) 0.0013(8) 0.0032(8)
    C31 0.0473(12) 0.0425(11) 0.0394(11) 0.0086(9) 0.0060(9) 0.0055(8)
    C32 0.0616(15) 0.0648(15) 0.0482(13) 0.0038(12) 0.0042(11) 0.0201(11)
    C33 0.0688(16) 0.0640(15) 0.0654(17) -0.0054(13) 0.0128(13) 0.0249(12)
    C34 0.0632(15) 0.0562(14) 0.0649(16) -0.0125(12) 0.0140(12) 0.0021(11)
    C35 0.0547(13) 0.0554(13) 0.0454(12) -0.0070(10) 0.0097(10) -0.0038(10)
    C36 0.0453(11) 0.0417(11) 0.0385(11) 0.0030(9) 0.0086(9) -0.0008(8)
    C37 0.0438(11) 0.0456(11) 0.0333(10) 0.0032(9) 0.0037(8) -0.0012(8)
    O1 0.0476(9) 0.0749(11) 0.0398(8) 0.0036(7) -0.0046(7) -0.0107(7)
    O2 0.0392(7) 0.0454(7) 0.0361(7) 0.0021(6) 0.0048(6) 0.0047(6)
    O3 0.0629(10) 0.0691(11) 0.0340(8) -0.0196(8) -0.0022(7) 0.0013(7)
    Cl1 0.1005(6) 0.0945(5) 0.0529(4) 0.0339(4) 0.0043(3) -0.0198(3)
_geom_special_details
;
All e.s.d.'s (except the e.s.d. in the dihedral angle between two l.s. planes)
are estimated using the full covariance matrix. The cell e.s.d.'s are taken
into account individually in the estimation of e.s.d.'s in distances, angles
and torsion angles; correlations between e.s.d.'s in cell parameters are only
used when they are defined by crystal symmetry. An approximate (isotropic)
treatment of cell e.s.d.'s is used for estimating e.s.d.'s involving l.s.
planes.
;
loop_
    _geom_bond_atom_site_label_1
    _geom_bond_atom_site_label_2
    _geom_bond_site_symmetry_2
    _geom_bond_distance
    _geom_bond_publ_flag
    C1 C2 . 1.378(3) ?
    C1 C6 . 1.389(3) ?
    C1 H1 . 0.9300 ?
    C2 C3 . 1.370(3) ?
    C2 H2 . 0.9300 ?
    C3 C4 . 1.370(3) ?
    C3 Cl1 . 1.728(2) ?
    C4 C5 . 1.367(3) ?
    C4 H4 . 0.9300 ?
    C5 C6 . 1.385(3) ?
    C5 H5 . 0.9300 ?
    C6 C7 . 1.477(3) ?
    C7 O1 . 1.221(2) ?
    C7 C8 . 1.484(3) ?
    C8 C23 . 1.356(3) ?
    C8 C9 . 1.441(3) ?
    C9 C22 . 1.357(3) ?
    C9 C10 . 1.441(3) ?
    C10 C11 . 1.401(3) ?
    C10 C15 . 1.420(3) ?
    C11 C12 . 1.362(3) ?
    C11 H11 . 0.9300 ?
    C12 C13 . 1.386(4) ?
    C12 H12 . 0.9300 ?
    C13 C14 . 1.372(4) ?
    C13 H13 . 0.9300 ?
    C14 C15 . 1.402(3) ?
    C14 H14 . 0.9300 ?
    C15 C16 . 1.461(3) ?
    C16 C21 . 1.408(3) ?
    C16 C17 . 1.410(3) ?
    C17 C18 . 1.361(3) ?
    C17 H17 . 0.9300 ?
    C18 C19 . 1.385(3) ?
    C18 H18 . 0.9300 ?
    C19 C20 . 1.367(3) ?
    C19 H19 . 0.9300 ?
    C20 C21 . 1.396(3) ?
    C20 H20 . 0.9300 ?
    C21 C22 . 1.425(3) ?
    C22 O2 . 1.365(2) ?
    C23 O2 . 1.381(2) ?
    C23 C24 . 1.469(3) ?
    C24 C37 . 1.363(3) ?
    C24 C25 . 1.441(3) ?
    C25 C26 . 1.402(3) ?
    C25 C30 . 1.417(3) ?
    C26 C27 . 1.369(3) ?
    C26 H26 . 0.9300 ?
    C27 C28 . 1.384(3) ?
    C27 H27 . 0.9300 ?
    C28 C29 . 1.364(3) ?
    C28 H28 . 0.9300 ?
    C29 C30 . 1.405(3) ?
    C29 H29 . 0.9300 ?
    C30 C31 . 1.449(3) ?
    C31 C36 . 1.410(3) ?
    C31 C32 . 1.412(3) ?
    C32 C33 . 1.359(4) ?
    C32 H32 . 0.9300 ?
    C33 C34 . 1.381(4) ?
    C33 H33 . 0.9300 ?
    C34 C35 . 1.365(3) ?
    C34 H34 . 0.9300 ?
    C35 C36 . 1.405(3) ?
    C35 H35 . 0.9300 ?
    C36 C37 . 1.442(3) ?
    C37 O3 . 1.354(2) ?
    O3 H3 . 0.864(10) ?
loop_
    _geom_angle_atom_site_label_1
    _geom_angle_atom_site_label_2
    _geom_angle_atom_site_label_3
    _geom_angle_site_symmetry_1
    _geom_angle_site_symmetry_3
    _geom_angle
    _geom_angle_publ_flag
    C2 C1 C6 . . 120.52(19) ?
    C2 C1 H1 . . 119.7 ?
    C6 C1 H1 . . 119.7 ?
    C3 C2 C1 . . 119.0(2) ?
    C3 C2 H2 . . 120.5 ?
    C1 C2 H2 . . 120.5 ?
    C2 C3 C4 . . 121.7(2) ?
    C2 C3 Cl1 . . 119.73(17) ?
    C4 C3 Cl1 . . 118.58(18) ?
    C5 C4 C3 . . 119.0(2) ?
    C5 C4 H4 . . 120.5 ?
    C3 C4 H4 . . 120.5 ?
    C4 C5 C6 . . 121.1(2) ?
    C4 C5 H5 . . 119.4 ?
    C6 C5 H5 . . 119.4 ?
    C5 C6 C1 . . 118.66(19) ?
    C5 C6 C7 . . 118.75(18) ?
    C1 C6 C7 . . 122.41(17) ?
    O1 C7 C6 . . 120.15(17) ?
    O1 C7 C8 . . 120.22(18) ?
    C6 C7 C8 . . 119.56(16) ?
    C23 C8 C9 . . 106.78(17) ?
    C23 C8 C7 . . 124.84(17) ?
    C9 C8 C7 . . 128.25(17) ?
    C22 C9 C8 . . 105.43(17) ?
    C22 C9 C10 . . 119.59(17) ?
    C8 C9 C10 . . 134.70(18) ?
    C11 C10 C15 . . 119.61(18) ?
    C11 C10 C9 . . 122.79(18) ?
    C15 C10 C9 . . 117.58(17) ?
    C12 C11 C10 . . 120.8(2) ?
    C12 C11 H11 . . 119.6 ?
    C10 C11 H11 . . 119.6 ?
    C11 C12 C13 . . 120.4(2) ?
    C11 C12 H12 . . 119.8 ?
    C13 C12 H12 . . 119.8 ?
    C14 C13 C12 . . 120.0(2) ?
    C14 C13 H13 . . 120.0 ?
    C12 C13 H13 . . 120.0 ?
    C13 C14 C15 . . 121.7(2) ?
    C13 C14 H14 . . 119.2 ?
    C15 C14 H14 . . 119.2 ?
    C14 C15 C10 . . 117.5(2) ?
    C14 C15 C16 . . 121.72(19) ?
    C10 C15 C16 . . 120.77(18) ?
    C21 C16 C17 . . 116.52(19) ?
    C21 C16 C15 . . 120.50(17) ?
    C17 C16 C15 . . 122.98(19) ?
    C18 C17 C16 . . 121.8(2) ?
    C18 C17 H17 . . 119.1 ?
    C16 C17 H17 . . 119.1 ?
    C17 C18 C19 . . 120.7(2) ?
    C17 C18 H18 . . 119.6 ?
    C19 C18 H18 . . 119.6 ?
    C20 C19 C18 . . 119.5(2) ?
    C20 C19 H19 . . 120.2 ?
    C18 C19 H19 . . 120.2 ?
    C19 C20 C21 . . 120.5(2) ?
    C19 C20 H20 . . 119.7 ?
    C21 C20 H20 . . 119.7 ?
    C20 C21 C16 . . 120.84(18) ?
    C20 C21 C22 . . 123.34(18) ?
    C16 C21 C22 . . 115.82(18) ?
    C9 C22 O2 . . 111.56(16) ?
    C9 C22 C21 . . 125.70(18) ?
    O2 C22 C21 . . 122.69(17) ?
    C8 C23 O2 . . 110.23(16) ?
    C8 C23 C24 . . 132.70(18) ?
    O2 C23 C24 . . 116.99(16) ?
    C37 C24 C25 . . 120.54(18) ?
    C37 C24 C23 . . 118.86(17) ?
    C25 C24 C23 . . 120.60(17) ?
    C26 C25 C30 . . 118.55(19) ?
    C26 C25 C24 . . 121.64(18) ?
    C30 C25 C24 . . 119.81(18) ?
    C27 C26 C25 . . 121.3(2) ?
    C27 C26 H26 . . 119.4 ?
    C25 C26 H26 . . 119.4 ?
    C26 C27 C28 . . 120.3(2) ?
    C26 C27 H27 . . 119.8 ?
    C28 C27 H27 . . 119.8 ?
    C29 C28 C27 . . 119.8(2) ?
    C29 C28 H28 . . 120.1 ?
    C27 C28 H28 . . 120.1 ?
    C28 C29 C30 . . 121.8(2) ?
    C28 C29 H29 . . 119.1 ?
    C30 C29 H29 . . 119.1 ?
    C29 C30 C25 . . 118.3(2) ?
    C29 C30 C31 . . 122.72(19) ?
    C25 C30 C31 . . 119.02(18) ?
    C36 C31 C32 . . 117.3(2) ?
    C36 C31 C30 . . 120.26(18) ?
    C32 C31 C30 . . 122.4(2) ?
    C33 C32 C31 . . 121.5(2) ?
    C33 C32 H32 . . 119.2 ?
    C31 C32 H32 . . 119.2 ?
    C32 C33 C34 . . 120.9(2) ?
    C32 C33 H33 . . 119.5 ?
    C34 C33 H33 . . 119.5 ?
    C35 C34 C33 . . 119.5(2) ?
    C35 C34 H34 . . 120.2 ?
    C33 C34 H34 . . 120.2 ?
    C34 C35 C36 . . 121.1(2) ?
    C34 C35 H35 . . 119.5 ?
    C36 C35 H35 . . 119.5 ?
    C35 C36 C31 . . 119.58(19) ?
    C35 C36 C37 . . 121.44(19) ?
    C31 C36 C37 . . 118.98(18) ?
    O3 C37 C24 . . 118.63(17) ?
    O3 C37 C36 . . 120.00(18) ?
    C24 C37 C36 . . 121.37(18) ?
    C22 O2 C23 . . 105.99(14) ?
    C37 O3 H3 . . 115(2) ?
loop_
    _geom_torsion_atom_site_label_1
    _geom_torsion_atom_site_label_2
    _geom_torsion_atom_site_label_3
    _geom_torsion_atom_site_label_4
    _geom_torsion_site_symmetry_1
    _geom_torsion_site_symmetry_2
    _geom_torsion_site_symmetry_3
    _geom_torsion_site_symmetry_4
    _geom_torsion
    _geom_torsion_publ_flag
    C6 C1 C2 C3 . . . . -1.0(3) ?
    C1 C2 C3 C4 . . . . 1.9(4) ?
    C1 C2 C3 Cl1 . . . . -179.48(17) ?
    C2 C3 C4 C5 . . . . -1.3(4) ?
    Cl1 C3 C4 C5 . . . . -179.9(2) ?
    C3 C4 C5 C6 . . . . -0.2(4) ?
    C4 C5 C6 C1 . . . . 1.1(4) ?
    C4 C5 C6 C7 . . . . 176.4(2) ?
    C2 C1 C6 C5 . . . . -0.4(3) ?
    C2 C1 C6 C7 . . . . -175.59(19) ?
    C5 C6 C7 O1 . . . . -8.4(3) ?
    C1 C6 C7 O1 . . . . 166.7(2) ?
    C5 C6 C7 C8 . . . . 174.80(19) ?
    C1 C6 C7 C8 . . . . -10.1(3) ?
    O1 C7 C8 C23 . . . . 117.9(2) ?
    C6 C7 C8 C23 . . . . -65.3(3) ?
    O1 C7 C8 C9 . . . . -57.2(3) ?
    C6 C7 C8 C9 . . . . 119.5(2) ?
    C23 C8 C9 C22 . . . . -0.4(2) ?
    C7 C8 C9 C22 . . . . 175.41(19) ?
    C23 C8 C9 C10 . . . . 173.2(2) ?
    C7 C8 C9 C10 . . . . -11.0(3) ?
    C22 C9 C10 C11 . . . . 177.33(19) ?
    C8 C9 C10 C11 . . . . 4.4(3) ?
    C22 C9 C10 C15 . . . . -0.9(3) ?
    C8 C9 C10 C15 . . . . -173.8(2) ?
    C15 C10 C11 C12 . . . . -1.5(3) ?
    C9 C10 C11 C12 . . . . -179.7(2) ?
    C10 C11 C12 C13 . . . . -0.1(4) ?
    C11 C12 C13 C14 . . . . 1.1(5) ?
    C12 C13 C14 C15 . . . . -0.3(4) ?
    C13 C14 C15 C10 . . . . -1.3(4) ?
    C13 C14 C15 C16 . . . . 179.4(2) ?
    C11 C10 C15 C14 . . . . 2.2(3) ?
    C9 C10 C15 C14 . . . . -179.59(19) ?
    C11 C10 C15 C16 . . . . -178.45(19) ?
    C9 C10 C15 C16 . . . . -0.2(3) ?
    C14 C15 C16 C21 . . . . 179.1(2) ?
    C10 C15 C16 C21 . . . . -0.2(3) ?
    C14 C15 C16 C17 . . . . -1.7(3) ?
    C10 C15 C16 C17 . . . . 178.98(19) ?
    C21 C16 C17 C18 . . . . -1.9(3) ?
    C15 C16 C17 C18 . . . . 178.9(2) ?
    C16 C17 C18 C19 . . . . 0.6(3) ?
    C17 C18 C19 C20 . . . . 0.8(3) ?
    C18 C19 C20 C21 . . . . -0.8(3) ?
    C19 C20 C21 C16 . . . . -0.6(3) ?
    C19 C20 C21 C22 . . . . 178.89(19) ?
    C17 C16 C21 C20 . . . . 1.9(3) ?
    C15 C16 C21 C20 . . . . -178.83(18) ?
    C17 C16 C21 C22 . . . . -177.64(18) ?
    C15 C16 C21 C22 . . . . 1.6(3) ?
    C8 C9 C22 O2 . . . . 0.0(2) ?
    C10 C9 C22 O2 . . . . -174.73(16) ?
    C8 C9 C22 C21 . . . . 177.31(17) ?
    C10 C9 C22 C21 . . . . 2.5(3) ?
    C20 C21 C22 C9 . . . . 177.58(19) ?
    C16 C21 C22 C9 . . . . -2.9(3) ?
    C20 C21 C22 O2 . . . . -5.4(3) ?
    C16 C21 C22 O2 . . . . 174.09(16) ?
    C9 C8 C23 O2 . . . . 0.7(2) ?
    C7 C8 C23 O2 . . . . -175.36(17) ?
    C9 C8 C23 C24 . . . . 177.5(2) ?
    C7 C8 C23 C24 . . . . 1.5(3) ?
    C8 C23 C24 C37 . . . . -55.3(3) ?
    O2 C23 C24 C37 . . . . 121.35(19) ?
    C8 C23 C24 C25 . . . . 124.7(2) ?
    O2 C23 C24 C25 . . . . -58.6(2) ?
    C37 C24 C25 C26 . . . . 177.61(19) ?
    C23 C24 C25 C26 . . . . -2.4(3) ?
    C37 C24 C25 C30 . . . . -2.0(3) ?
    C23 C24 C25 C30 . . . . 177.96(17) ?
    C30 C25 C26 C27 . . . . -1.0(3) ?
    C24 C25 C26 C27 . . . . 179.4(2) ?
    C25 C26 C27 C28 . . . . -0.1(4) ?
    C26 C27 C28 C29 . . . . 1.0(4) ?
    C27 C28 C29 C30 . . . . -0.9(4) ?
    C28 C29 C30 C25 . . . . -0.1(3) ?
    C28 C29 C30 C31 . . . . 179.5(2) ?
    C26 C25 C30 C29 . . . . 1.0(3) ?
    C24 C25 C30 C29 . . . . -179.31(18) ?
    C26 C25 C30 C31 . . . . -178.58(18) ?
    C24 C25 C30 C31 . . . . 1.1(3) ?
    C29 C30 C31 C36 . . . . -178.97(19) ?
    C25 C30 C31 C36 . . . . 0.6(3) ?
    C29 C30 C31 C32 . . . . 0.2(3) ?
    C25 C30 C31 C32 . . . . 179.77(19) ?
    C36 C31 C32 C33 . . . . -0.7(3) ?
    C30 C31 C32 C33 . . . . -179.8(2) ?
    C31 C32 C33 C34 . . . . 0.8(4) ?
    C32 C33 C34 C35 . . . . 0.2(4) ?
    C33 C34 C35 C36 . . . . -1.3(4) ?
    C34 C35 C36 C31 . . . . 1.4(3) ?
    C34 C35 C36 C37 . . . . -178.4(2) ?
    C32 C31 C36 C35 . . . . -0.4(3) ?
    C30 C31 C36 C35 . . . . 178.76(19) ?
    C32 C31 C36 C37 . . . . 179.40(18) ?
    C30 C31 C36 C37 . . . . -1.4(3) ?
    C25 C24 C37 O3 . . . . -178.54(18) ?
    C23 C24 C37 O3 . . . . 1.5(3) ?
    C25 C24 C37 C36 . . . . 1.2(3) ?
    C23 C24 C37 C36 . . . . -178.75(17) ?
    C35 C36 C37 O3 . . . . 0.1(3) ?
    C31 C36 C37 O3 . . . . -179.74(18) ?
    C35 C36 C37 C24 . . . . -179.69(19) ?
    C31 C36 C37 C24 . . . . 0.5(3) ?
    C9 C22 O2 C23 . . . . 0.4(2) ?
    C21 C22 O2 C23 . . . . -177.00(17) ?
    C8 C23 O2 C22 . . . . -0.6(2) ?
    C24 C23 O2 C22 . . . . -178.04(16) ?
loop_
    _geom_hbond_atom_site_label_D
    _geom_hbond_atom_site_label_H
    _geom_hbond_atom_site_label_A
    _geom_hbond_site_symmetry_A
    _geom_hbond_distance_DH
    _geom_hbond_distance_HA
    _geom_hbond_distance_DA
    _geom_hbond_angle_DHA
    O3 H3 O1 3_666 0.864(10) 2.013(16) 2.824(2) 156(3)
    C20 H20 Cl1 2_555 0.9300 2.68 3.564(2) 158
    C35 H35 O1 3_666 0.9300 2.52 3.277(3) 139
    C11 H11 O1 . 0.9300 2.53 3.275(3) 137
    C26 H26 O2 . 0.9300 2.52 3.057(3) 117
    C13 H13 Cg1 4_455 0.9300 3.00 3.709(3) 134
    C17 H17 Cg2 4_455 0.9300 2.94 3.745(2) 146
    C32 H32 Cg3 2_555 0.9300 2.92 3.628(3) 134
_shelx_hkl_file
;
  -1   0   0   -0.01    0.01
  -1   0   0   -0.03    0.01
  -1   0   0   -0.02    0.01
   1   0   0   -0.02    0.01
   1   0   0   -0.02    0.00
   1   0   0   -0.02    0.01
  -2   0   0   14.87    0.37
  -2   0   0   14.48    0.39
  -2   0   0   15.27    0.40
   2   0   0   15.57    0.40
   2   0   0   14.19    0.39
  -3   0   0   -0.09    0.03
  -3   0   0   -0.05    0.04
  -3   0   0   -0.07    0.05
  -3   0   0   -0.03    0.03
   3   0   0   -0.07    0.02
   3   0   0   -0.04    0.05
   3   0   0    0.09    0.04
  -4   0   0   47.44    1.20
  -4   0   0   48.23    1.15
  -4   0   0   47.60    1.13
  -4   0   0   46.66    1.20
   4   0   0   47.53    1.19
   4   0   0   46.90    1.21
  -5   0   0    0.03    0.05
  -5   0   0    0.01    0.05
  -5   0   0   -0.01    0.08
   5   0   0   -0.05    0.06
   5   0   0    0.05    0.09
   5   0   0   -0.02    0.04
  -6   0   0   53.61    1.26
  -6   0   0   53.14    1.28
  -6   0   0   52.68    1.37
   6   0   0   49.37    1.26
   6   0   0   50.57    1.34
   6   0   0   51.38    1.38
  -7   0   0    0.14    0.08
   7   0   0    0.03    0.06
   7   0   0    0.03    0.09
   7   0   0    0.04    0.12
  -8   0   0    0.14    0.08
   8   0   0    0.08    0.10
   8   0   0    0.05    0.13
   8   0   0    0.16    0.06
  -9   0   0   -0.11    0.09
   9   0   0    0.01    0.12
   9   0   0   -0.15    0.14
   9   0   0   -0.02    0.07
 -10   0   0    4.09    0.26
  10   0   0    3.77    0.22
  10   0   0    4.33    0.36
  10   0   0    4.73    0.32
  11   0   0    0.06    0.15
  11   0   0   -0.06    0.17
  12   0   0    1.19    0.22
  13   0   0   -0.33    0.16
  14   0   0    0.52    0.23
  15   0   0   -0.10    0.21
  15   1   0   -0.05    0.20
  14   1   0    0.21    0.20
  13   1   0    1.01    0.23
  12   1   0    2.74    0.30
  11   1   0    1.95    0.15
  11   1   0    1.57    0.23
  10   1   0    5.60    0.36
  10   1   0    5.65    0.23
  10   1   0    5.85    0.40
 -10  -1   0    5.78    0.27
   9   1   0    5.10    0.35
   9   1   0    5.20    0.21
   9   1   0    5.18    0.32
  -9  -1   0    5.30    0.24
   8   1   0   -0.01    0.10
   8   1   0    0.05    0.14
   8   1   0    0.16    0.06
  -8  -1   0    0.03    0.07
  -8  -1   0    0.02    0.14
   7   1   0   62.09    1.61
   7   1   0   62.05    1.49
   7   1   0   62.25    1.67
  -7  -1   0   62.60    1.49
  -7  -1   0   61.61    1.51
  -7  -1   0   61.77    1.65
   6   1   0  107.13    2.52
   6   1   0  105.01    2.67
   6   1   0  110.12    2.64
  -6  -1   0  107.23    2.66
  -6  -1   0  105.55    2.53
  -6  -1   0  107.76    2.51
   5   1   0    7.65    0.22
   5   1   0    7.41    0.28
   5   1   0    7.33    0.32
  -5  -1   0    7.29    0.22
  -5  -1   0    7.51    0.33
  -5  -1   0    7.11    0.23
   4   1   0   13.83    0.44
   4   1   0   13.01    0.41
   4   1   0   13.90    0.35
  -4  -1   0   13.53    0.35
  -4  -1   0   13.83    0.44
   3   1   0  187.39    4.43
   3   1   0  187.64    4.38
   3   1   0  188.72    4.45
  -3  -1   0  188.23    4.43
  -3  -1   0  187.83    4.35
  -3  -1   0  188.16    4.45
   2   1   0   43.61    1.12
   2   1   0   45.21    1.06
   2   1   0   45.09    1.13
  -2  -1   0   46.85    1.13
  -2  -1   0   46.68    1.12
  -2  -1   0   46.98    1.06
   1   1   0   -0.34    0.01
  -1  -1   0   -0.31    0.02
  -1  -1   0   -0.29    0.01
   0   1   0   -0.06    0.01
   0   1   0   -0.05    0.00
   0  -1   0   -0.04    0.01
   0  -1   0   -0.05    0.01
  -1   1   0   -0.34    0.02
  -1   1   0   -0.28    0.02
   1  -1   0   -0.32    0.02
   1  -1   0   -0.35    0.01
  -2   1   0   46.93    1.09
  -2   1   0   43.68    1.09
   2  -1   0   46.26    1.10
  -3   1   0  192.20    4.48
  -3   1   0  192.96    4.41
  -3   1   0  185.77    4.42
   3  -1   0  190.73    4.44
   3  -1   0  187.25    4.48
  -4   1   0   14.42    0.39
  -4   1   0   14.08    0.40
  -4   1   0   14.05    0.42
   4  -1   0   13.76    0.41
   4  -1   0   14.47    0.43
  -5   1   0    7.58    0.27
  -5   1   0    7.63    0.25
   5  -1   0    7.71    0.30
   5  -1   0    7.32    0.27
  -6   1   0  108.77    2.56
  -6   1   0  106.60    2.59
   6  -1   0  108.73    2.64
   6  -1   0  107.49    2.66
  -7   1   0   61.26    1.54
   7  -1   0   59.69    1.61
   7  -1   0   62.82    1.58
  -8   1   0   -0.06    0.09
   8  -1   0    0.09    0.12
   8  -1   0    0.04    0.10
   8  -1   0   -0.03    0.02
  -9   1   0    5.35    0.27
   9  -1   0    4.88    0.34
   9  -1   0    5.08    0.30
 -10   1   0    4.70    0.30
  10  -1   0    3.72    0.23
  10  -1   0    5.74    0.36
  10  -1   0    5.39    0.39
  11  -1   0    2.15    0.28
  11  -1   0    1.74    0.22
  12  -1   0    2.69    0.33
  12  -1   0    3.29    0.35
  13  -1   0    1.03    0.22
  14  -1   0    0.44    0.22
  15  -1   0   -0.08    0.22
  15   2   0    0.30    0.22
  14   2   0    0.73    0.23
  13   2   0   -0.08    0.19
  12   2   0    0.20    0.18
  11   2   0    0.00    0.16
  10   2   0   12.05    0.53
 -10  -2   0   13.29    0.39
   9   2   0   33.79    1.02
   9   2   0   35.24    0.84
  -9  -2   0   34.31    0.87
   8   2   0    2.37    0.11
   8   2   0    2.73    0.27
   8   2   0    2.37    0.26
  -8  -2   0    2.32    0.14
   7   2   0    2.59    0.25
   7   2   0    2.37    0.21
   7   2   0    2.81    0.11
  -7  -2   0    2.77    0.13
  -7  -2   0    2.68    0.12
  -7  -2   0    2.88    0.27
   6   2   0    2.59    0.10
   6   2   0    2.84    0.24
   6   2   0    2.88    0.21
  -6  -2   0    2.38    0.12
  -6  -2   0    2.52    0.11
  -6  -2   0    2.52    0.25
   5   2   0   59.40    1.53
   5   2   0   59.04    1.57
   5   2   0   60.69    1.41
  -5  -2   0   61.47    1.58
  -5  -2   0   60.99    1.42
   4   2   0   19.53    0.55
   4   2   0   19.10    0.46
   4   2   0   18.76    0.59
  -4  -2   0   19.47    0.60
  -4  -2   0   19.37    0.46
   3   2   0   18.71    0.52
   3   2   0   18.77    0.55
  -3  -2   0   18.43    0.55
  -3  -2   0   18.55    0.44
  -3  -2   0   18.84    0.52
   2   2   0  251.36    5.78
   2   2   0  250.27    5.78
   2   2   0  245.39    5.85
  -2  -2   0  248.93    5.77
  -2  -2   0  249.01    5.85
  -2  -2   0  245.38    5.81
   1   2   0   64.81    1.63
   1   2   0   66.05    1.59
  -1  -2   0   68.63    1.59
  -1  -2   0   68.86    1.63
  -1  -2   0   72.46    1.59
   0   2   0   27.97    0.77
   0  -2   0   34.09    0.77
   0  -2   0   33.81    0.77
  -1   2   0   61.35    1.48
  -1   2   0   67.84    1.47
   1  -2   0   64.68    1.48
   1  -2   0   55.19    1.47
  -2   2   0  238.49    5.64
  -2   2   0  247.52    5.63
   2  -2   0  248.07    5.64
   2  -2   0  236.33    5.63
  -3   2   0   19.48    0.53
  -3   2   0   19.21    0.51
   3  -2   0   19.81    0.52
   3  -2   0   19.36    0.51
  -4   2   0   20.24    0.53
  -4   2   0   19.61    0.55
   4  -2   0   19.97    0.54
   4  -2   0   19.58    0.55
   4  -2   0   19.71    0.54
  -5   2   0   61.88    1.48
  -5   2   0   59.95    1.50
   5  -2   0   60.43    1.52
   5  -2   0   59.85    1.51
   5  -2   0   61.23    1.49
  -6   2   0    2.77    0.19
   6  -2   0    2.56    0.19
   6  -2   0    2.69    0.21
   6  -2   0    2.49    0.17
  -7   2   0    2.99    0.20
   7  -2   0    2.83    0.20
   7  -2   0    2.73    0.22
   7  -2   0    3.39    0.20
  -8   2   0    2.12    0.20
   8  -2   0    1.98    0.22
   8  -2   0    2.19    0.22
   8  -2   0    2.29    0.19
  -9   2   0   34.49    0.97
   9  -2   0   33.50    0.92
   9  -2   0   34.80    0.98
   9  -2   0   33.07    1.03
 -10   2   0   13.62    0.52
  10  -2   0   13.90    0.54
  10  -2   0   12.60    0.57
  11  -2   0    0.05    0.15
  11  -2   0    0.04    0.16
  12  -2   0    0.08    0.17
  12  -2   0    0.07    0.18
  13  -2   0    0.10    0.17
  14  -2   0    0.49    0.22
  15  -2   0   -0.05    0.20
  15   3   0    0.24    0.22
  14   3   0   -0.01    0.20
  13   3   0   -0.09    0.17
  12   3   0    0.43    0.20
  11   3   0    0.01    0.15
  10   3   0    2.25    0.25
   9   3   0    9.27    0.46
   8   3   0   32.33    0.95
  -8  -3   0   31.66    0.76
   7   3   0    1.12    0.15
   6   3   0   57.17    1.51
  -6  -3   0   58.67    1.57
   5   3   0    2.87    0.19
  -5  -3   0    2.37    0.24
   4   3   0   46.50    1.21
  -4  -3   0   48.11    1.27
   3   3   0  108.23    2.48
   3   3   0  107.13    2.48
   3   3   0  106.47    2.58
  -3  -3   0  108.24    2.61
  -3  -3   0  104.99    2.48
   2   3   0  498.07   11.88
   2   3   0  488.57   11.54
   2   3   0  485.27   11.53
  -2  -3   0  498.05   11.50
  -2  -3   0  496.45   11.80
  -2  -3   0  505.81   11.52
  -2  -3   0  491.51   11.52
   1   3   0   53.72    1.27
   1   3   0   51.95    1.29
  -1  -3   0   52.87    1.26
  -1  -3   0   53.60    1.29
  -1  -3   0   53.63    1.26
   0   3   0   -0.02    0.03
   0   3   0    0.10    0.03
   0  -3   0    0.07    0.03
   0  -3   0    0.00    0.03
   0  -3   0   -0.03    0.02
  -1   3   0   50.92    1.26
  -1   3   0   51.85    1.24
   1  -3   0   52.55    1.25
   1  -3   0   51.46    1.25
  -2   3   0  496.16   11.60
  -2   3   0  498.63   11.74
   2  -3   0  511.11   11.61
   2  -3   0  490.22   11.65
  -3   3   0  108.08    2.64
  -3   3   0  111.41    2.62
   3  -3   0  112.93    2.64
  -4   3   0   46.08    1.21
  -4   3   0   48.59    1.19
   4  -3   0   48.73    1.20
   4  -3   0   47.47    1.19
  -5   3   0    2.21    0.17
  -5   3   0    2.53    0.17
   5  -3   0    2.89    0.18
   5  -3   0    2.28    0.17
   5  -3   0    2.26    0.16
  -6   3   0   54.86    1.43
   6  -3   0   56.32    1.44
   6  -3   0   57.45    1.42
   6  -3   0   55.82    1.42
  -7   3   0    1.08    0.14
   7  -3   0    1.43    0.14
   7  -3   0    1.18    0.14
   7  -3   0    1.43    0.16
  -8   3   0   31.92    0.92
   8  -3   0   31.39    0.95
   8  -3   0   32.37    0.92
   8  -3   0   33.26    0.90
  -9   3   0   10.24    0.44
   9  -3   0   10.26    0.40
   9  -3   0   10.07    0.47
   9  -3   0   10.99    0.44
 -10   3   0    3.11    0.27
  10  -3   0    3.10    0.29
  10  -3   0    3.14    0.29
  11  -3   0    0.12    0.17
  11  -3   0   -0.04    0.14
  12  -3   0    0.47    0.21
  12  -3   0    0.47    0.18
  13  -3   0    0.02    0.17
  13  -3   0    0.25    0.20
  14  -3   0   -0.05    0.18
  15  -3   0    0.02    0.20
  15   4   0    0.19    0.23
  14   4   0    0.13    0.20
  13   4   0    0.11    0.19
  12   4   0   -0.10    0.17
  11   4   0    0.31    0.17
  10   4   0    4.69    0.35
   9   4   0    5.31    0.37
   8   4   0    0.30    0.13
   7   4   0    3.28    0.24
   6   4   0    0.44    0.11
  -6  -4   0    0.56    0.17
   5   4   0   36.30    0.99
  -5  -4   0   36.24    1.06
   4   4   0    6.59    0.18
   4   4   0    6.45    0.18
   4   4   0    6.01    0.27
  -4  -4   0    6.35    0.17
  -4  -4   0    6.21    0.33
   3   4   0   49.85    1.21
   3   4   0   51.91    1.30
   3   4   0   52.16    1.22
  -3  -4   0   51.51    1.35
  -3  -4   0   50.94    1.21
   2   4   0    0.01    0.04
   2   4   0    0.07    0.03
   2   4   0    0.15    0.06
  -2  -4   0    0.08    0.04
   1   4   0    8.56    0.27
   1   4   0    9.03    0.27
  -1  -4   0    8.99    0.26
  -1  -4   0    8.92    0.26
  -1  -4   0    8.99    0.28
   0   4   0   61.65    1.46
   0   4   0   60.32    1.48
   0  -4   0   62.13    1.47
   0  -4   0   60.34    1.47
   0  -4   0   61.23    1.47
  -1   4   0    8.44    0.29
  -1   4   0    9.62    0.28
   1  -4   0    8.66    0.28
   1  -4   0    9.00    0.28
  -2   4   0    0.24    0.07
  -2   4   0    0.24    0.06
   2  -4   0    0.11    0.07
   2  -4   0    0.08    0.06
  -3   4   0   50.73    1.24
  -3   4   0   48.89    1.26
   3  -4   0   50.03    1.26
  -4   4   0    6.40    0.25
  -4   4   0    5.84    0.26
   4  -4   0    6.17    0.26
  -5   4   0   35.17    0.98
   5  -4   0   37.49    0.98
   5  -4   0   36.54    0.95
  -6   4   0    0.51    0.11
   6  -4   0    0.55    0.10
   6  -4   0    0.71    0.11
   6  -4   0    0.59    0.11
  -7   4   0    3.22    0.24
   7  -4   0    3.39    0.21
   7  -4   0    2.96    0.21
   7  -4   0    3.68    0.23
  -8   4   0    0.13    0.11
   8  -4   0    0.07    0.12
   8  -4   0    0.25    0.11
   8  -4   0    0.07    0.11
  -9   4   0    5.90    0.34
   9  -4   0    6.80    0.33
   9  -4   0    5.90    0.35
   9  -4   0    5.46    0.32
 -10   4   0    4.88    0.34
  10  -4   0    4.76    0.32
  10  -4   0    5.09    0.33
  11  -4   0    0.45    0.18
  11  -4   0    0.19    0.15
  12  -4   0   -0.08    0.15
  12  -4   0   -0.21    0.16
  13  -4   0    0.11    0.17
  14  -4   0    0.21    0.19
  15  -4   0   -0.03    0.19
  14   5   0    0.01    0.21
  13   5   0   -0.20    0.18
  12   5   0    0.25    0.19
  11   5   0    0.02    0.15
  10   5   0    0.11    0.16
   9   5   0    0.04    0.14
   8   5   0    0.01    0.13
   7   5   0    0.06    0.11
   6   5   0    2.84    0.23
   5   5   0    2.39    0.21
  -5  -5   0    2.56    0.10
  -5  -5   0    2.96    0.28
   4   5   0    8.63    0.25
   4   5   0    8.68    0.24
   4   5   0    8.13    0.33
  -4  -5   0    8.36    0.41
  -4  -5   0    8.66    0.24
   3   5   0   39.03    0.96
   3   5   0   38.88    0.95
   3   5   0   39.87    1.03
  -3  -5   0   38.93    0.95
  -3  -5   0   38.79    1.10
   2   5   0   26.51    0.69
   2   5   0   26.75    0.72
  -2  -5   0   27.04    0.68
  -2  -5   0   26.71    0.67
   1   5   0  109.99    2.56
   1   5   0   99.45    2.53
  -1  -5   0  108.41    2.55
  -1  -5   0  108.86    2.59
  -1  -5   0  112.11    2.55
   0   5   0   -0.05    0.04
   0   5   0   -0.02    0.05
   0  -5   0    0.00    0.04
   0  -5   0   -0.02    0.05
   0  -5   0   -0.01    0.05
  -1   5   0  108.29    2.55
  -1   5   0  107.94    2.58
   1  -5   0  108.05    2.57
   1  -5   0  105.78    2.56
  -2   5   0   27.30    0.70
  -2   5   0   25.44    0.73
   2  -5   0   27.04    0.72
   2  -5   0   25.92    0.71
  -3   5   0   38.94    1.07
  -3   5   0   42.91    1.05
   3  -5   0   40.78    1.06
  -4   5   0    8.68    0.35
  -4   5   0    8.83    0.33
   4  -5   0    8.99    0.34
  -5   5   0    2.72    0.22
   5  -5   0    2.68    0.21
  -6   5   0    2.99    0.24
   6  -5   0    3.03    0.20
   6  -5   0    2.83    0.21
  -7   5   0    0.16    0.11
   7  -5   0    0.12    0.10
   7  -5   0    0.14    0.10
   7  -5   0    0.16    0.09
  -8   5   0   -0.09    0.11
   8  -5   0    0.11    0.11
   8  -5   0    0.12    0.12
   8  -5   0    0.06    0.11
  -9   5   0    0.15    0.15
   9  -5   0    0.43    0.15
   9  -5   0    0.06    0.12
   9  -5   0    0.12    0.12
 -10   5   0   -0.22    0.14
  10  -5   0   -0.08    0.15
  10  -5   0   -0.06    0.12
  11  -5   0    0.10    0.15
  11  -5   0   -0.10    0.14
  12  -5   0    0.07    0.17
  12  -5   0   -0.12    0.15
  13  -5   0    0.03    0.17
  14  -5   0    0.35    0.19
  14   6   0    0.24    0.22
  13   6   0    0.36    0.22
  12   6   0    0.79    0.23
  11   6   0    0.13    0.17
  10   6   0    3.77    0.33
   9   6   0    0.46    0.17
   8   6   0    6.03    0.36
   7   6   0    1.26    0.18
   6   6   0    4.52    0.28
   5   6   0    3.92    0.14
   5   6   0    3.94    0.25
   5   6   0    3.93    0.15
   4   6   0   40.56    1.00
   4   6   0   41.36    1.02
   4   6   0   41.74    1.12
  -4  -6   0   41.28    1.01
  -4  -6   0   42.21    1.21
   3   6   0    1.41    0.14
   3   6   0    1.23    0.11
   3   6   0    1.28    0.12
  -3  -6   0    1.40    0.11
  -3  -6   0    1.39    0.20
   2   6   0   10.00    0.34
   2   6   0    9.80    0.32
  -2  -6   0    9.81    0.30
  -2  -6   0   10.00    0.31
   1   6   0    1.57    0.12
   1   6   0    1.63    0.14
  -1  -6   0    1.61    0.13
  -1  -6   0    1.70    0.13
   0   6   0    1.10    0.11
   0   6   0    1.32    0.13
   0  -6   0    1.25    0.12
   0  -6   0    1.12    0.12
   0  -6   0    1.31    0.13
  -1   6   0    2.01    0.14
  -1   6   0    2.22    0.16
   1  -6   0    1.76    0.14
   1  -6   0    2.11    0.15
  -2   6   0   10.18    0.34
  -2   6   0    9.86    0.36
   2  -6   0    9.33    0.34
   2  -6   0   10.43    0.36
  -3   6   0    1.16    0.14
  -3   6   0    1.36    0.13
   3  -6   0    1.34    0.14
  -4   6   0   39.38    1.09
   4  -6   0   40.38    1.07
  -5   6   0    3.86    0.26
   5  -6   0    4.20    0.25
  -6   6   0    4.61    0.29
   6  -6   0    4.64    0.27
   6  -6   0    4.76    0.23
  -7   6   0    1.34    0.18
   7  -6   0    1.23    0.16
   7  -6   0    1.34    0.14
  -8   6   0    5.74    0.35
   8  -6   0    6.25    0.33
   8  -6   0    6.15    0.32
   8  -6   0    5.83    0.30
  -9   6   0    0.43    0.17
   9  -6   0    0.66    0.16
   9  -6   0    0.51    0.14
 -10   6   0    4.17    0.36
  10  -6   0    4.34    0.32
  10  -6   0    4.34    0.31
  11  -6   0   -0.19    0.14
  11  -6   0    0.06    0.16
  12  -6   0    0.78    0.18
  13  -6   0    0.63    0.20
  14   7   0   -0.06    0.23
  13   7   0   -0.12    0.20
  12   7   0    0.30    0.20
  11   7   0    1.64    0.26
  10   7   0    0.33    0.18
   9   7   0    0.10    0.16
   8   7   0    0.02    0.14
   6   7   0    4.37    0.15
   6   7   0    4.66    0.29
   5   7   0    0.29    0.06
   5   7   0    0.25    0.11
   5   7   0    0.26    0.07
   4   7   0    2.68    0.15
   4   7   0    2.55    0.16
  -4  -7   0    2.87    0.15
   3   7   0    6.14    0.25
   3   7   0    6.62    0.28
  -3  -7   0    5.57    0.37
  -3  -7   0    6.48    0.23
   2   7   0    1.57    0.14
   2   7   0    1.15    0.11
  -2  -7   0    1.59    0.13
   1   7   0    0.53    0.10
   1   7   0    0.78    0.09
  -1  -7   0    0.89    0.10
   0   7   0   -0.06    0.05
   0   7   0   -0.09    0.07
   0  -7   0    0.08    0.07
  -1   7   0    0.74    0.10
  -1   7   0    0.58    0.11
   1  -7   0    0.71    0.11
  -2   7   0    1.51    0.15
  -2   7   0    1.46    0.16
  -3   7   0    6.37    0.31
  -3   7   0    6.81    0.29
  -4   7   0    2.77    0.23
  -5   7   0    0.16    0.12
  -6   7   0    4.65    0.30
  -7   7   0    2.43    0.25
   7  -7   0    2.22    0.20
  -8   7   0    0.09    0.15
   8  -7   0    0.04    0.12
   8  -7   0   -0.13    0.10
  -9   7   0    0.01    0.17
   9  -7   0    0.12    0.12
   9  -7   0    0.03    0.13
 -10   7   0    0.25    0.19
  10  -7   0    0.84    0.16
  10  -7   0    0.62    0.17
  11  -7   0    1.69    0.21
  12  -7   0    0.24    0.16
  13   8   0    0.61    0.25
  12   8   0    0.02    0.19
  11   8   0    3.16    0.35
  10   8   0    0.42    0.20
   9   8   0    0.73    0.20
   8   8   0    0.10    0.15
   7   8   0   -0.16    0.13
   6   8   0    0.96    0.08
   6   8   0    1.14    0.17
   6   8   0    0.78    0.09
   5   8   0   -0.14    0.06
   5   8   0   -0.04    0.07
   5   8   0    0.00    0.11
   4   8   0    2.57    0.18
   4   8   0    2.35    0.16
   4   8   0    2.77    0.22
   3   8   0    0.00    0.02
   3   8   0    0.10    0.08
  -3  -8   0    0.21    0.08
   2   8   0    8.73    0.33
   2   8   0    8.75    0.30
  -2  -8   0    8.58    0.31
   1   8   0    0.84    0.13
   1   8   0    0.68    0.10
  -1  -8   0    0.85    0.12
   0   8   0    5.49    0.27
   0   8   0    5.63    0.25
   0  -8   0    5.62    0.26
  -1   8   0    0.61    0.13
  -1   8   0    0.50    0.10
   1  -8   0    0.77    0.12
  -2   8   0    8.66    0.34
  -2   8   0    8.67    0.38
  -3   8   0    0.00    0.11
  -4   8   0    2.73    0.25
  -5   8   0   -0.16    0.11
  -6   8   0    1.12    0.19
  -7   8   0   -0.14    0.13
   7  -8   0   -0.01    0.10
  -8   8   0    0.30    0.18
   8  -8   0    0.23    0.13
  -9   8   0    1.04    0.22
   9  -8   0    0.86    0.17
   9  -8   0    0.99    0.16
 -10   8   0    0.57    0.20
  10  -8   0    0.58    0.16
  11  -8   0    3.64    0.30
  13   9   0   -0.08    0.20
  12   9   0    0.24    0.22
  11   9   0    0.40    0.21
  10   9   0    2.16    0.28
   9   9   0    0.02    0.16
   8   9   0    9.04    0.46
   7   9   0   -0.08    0.14
   6   9   0    1.10    0.12
   6   9   0    1.08    0.18
   6   9   0    0.99    0.10
   5   9   0    0.85    0.12
   5   9   0    0.83    0.15
   5   9   0    0.90    0.10
   4   9   0   12.23    0.40
   4   9   0   10.43    0.36
   3   9   0   -0.07    0.09
   3   9   0   -0.07    0.06
   2   9   0    0.01    0.09
   2   9   0   -0.01    0.10
   1   9   0    1.22    0.16
   1   9   0    1.15    0.13
   0   9   0   -0.12    0.08
   0   9   0   -0.06    0.10
  -1   9   0    1.09    0.16
  -1   9   0    1.06    0.14
  -2   9   0    0.14    0.13
  -2   9   0   -0.05    0.09
  -3   9   0    0.08    0.12
  -4   9   0   12.12    0.50
  -5   9   0    1.13    0.19
  -6   9   0    1.55    0.23
  -7   9   0    0.10    0.17
   7  -9   0    0.07    0.11
  -8   9   0    8.90    0.51
   8  -9   0    9.63    0.39
  -9   9   0   -0.02    0.17
   9  -9   0    0.07    0.12
 -10   9   0    1.88    0.29
  10  -9   0    1.92    0.21
  12  10   0    0.59    0.24
  11  10   0    0.97    0.25
  10  10   0    0.40    0.21
   9  10   0    0.41    0.19
   8  10   0    1.30    0.22
   7  10   0    0.78    0.18
   7  10   0    0.45    0.09
   7  10   0    0.41    0.08
   6  10   0    3.48    0.20
   6  10   0    4.01    0.31
   6  10   0    3.47    0.21
   5  10   0    2.21    0.18
   5  10   0    2.32    0.20
   4  10   0   -0.01    0.10
   4  10   0    0.06    0.06
   3  10   0    2.23    0.21
   3  10   0    1.91    0.19
   2  10   0    4.89    0.29
   2  10   0    5.71    0.27
   1  10   0    3.59    0.23
   1  10   0    3.14    0.25
   0  10   0    5.00    0.26
   0  10   0    5.08    0.30
  -1  10   0    3.85    0.26
  -1  10   0    3.38    0.28
  -2  10   0    5.35    0.34
  -3  10   0    1.76    0.22
  -4  10   0   -0.03    0.15
  -5  10   0    2.76    0.29
  -6  10   0    4.19    0.36
  -7  10   0    0.70    0.21
  -8  10   0    1.45    0.26
   8 -10   0    1.61    0.18
  -9  10   0    0.37    0.21
 -10  10   0    0.34    0.21
  12  11   0   -0.04    0.21
  11  11   0    0.53    0.22
  10  11   0    0.06    0.17
   9  11   0    0.13    0.18
   8  11   0    0.18    0.18
   7  11   0    0.24    0.09
   6  11   0    4.37    0.25
   5  11   0    0.51    0.13
   4  11   0    1.57    0.18
   3  11   0    3.65    0.26
   3  11   0    3.36    0.25
   2  11   0    2.67    0.22
   2  11   0    2.14    0.23
   1  11   0    4.85    0.27
   1  11   0    4.81    0.30
   0  11   0    0.08    0.12
   0  11   0   -0.04    0.13
  -1  11   0    5.10    0.29
  -1  11   0    4.66    0.32
  -2  11   0    2.04    0.24
  -3  11   0    3.13    0.31
  -4  11   0    1.32    0.22
  -5  11   0    0.87    0.21
  -6  11   0    4.27    0.37
  -7  11   0    0.64    0.22
  -8  11   0    0.28    0.20
  -9  11   0    0.05    0.20
 -10  11   0   -0.06    0.22
   7  12   0    3.33    0.22
   6  12   0    4.22    0.26
   5  12   0    1.62    0.19
   4  12   0   -0.15    0.12
   3  12   0    0.03    0.13
   2  12   0    0.15    0.14
   1  12   0    0.20    0.14
   0  12   0    0.67    0.18
   0  12   0    0.62    0.15
  -1  12   0    0.01    0.15
  -2  12   0    0.00    0.16
  -3  12   0   -0.13    0.16
  -4  12   0   -0.16    0.17
  -5  12   0    1.81    0.27
  -6  12   0    4.06    0.38
  -7  12   0    3.54    0.38
  -8  12   0    2.94    0.36
  -9  12   0    0.39    0.24
 -10  12   0    0.26    0.24
   7  13   0    2.65    0.22
   6  13   0    0.68    0.15
   5  13   0   -0.02    0.12
   4  13   0    0.08    0.14
   3  13   0    2.08    0.24
   2  13   0    2.53    0.26
   1  13   0    3.28    0.31
   0  13   0   -0.02    0.14
  -1  13   0    2.91    0.31
  -2  13   0    2.67    0.31
  -3  13   0    2.05    0.28
  -4  13   0    0.01    0.19
  -5  13   0   -0.10    0.18
  -6  13   0    0.52    0.23
  -7  13   0    2.18    0.32
  -8  13   0    1.42    0.31
  -9  13   0    0.51    0.26
 -10  13   0   -0.32    0.22
   7  14   0    0.62    0.14
   6  14   0    0.98    0.17
   5  14   0    2.70    0.28
   4  14   0    1.42    0.21
   3  14   0   -0.20    0.14
   2  14   0    1.65    0.25
   1  14   0    5.25    0.39
   0  14   0    6.02    0.41
  -1  14   0    5.37    0.42
  -2  14   0    1.42    0.26
  -3  14   0    0.01    0.19
  -4  14   0    1.50    0.29
  -5  14   0    2.49    0.33
  -6  14   0    0.54    0.24
  -7  14   0    0.41    0.24
  -8  14   0    0.58    0.26
  -9  14   0    0.36    0.28
   7  15   0    0.09    0.13
   6  15   0    0.20    0.15
   5  15   0    0.03    0.15
   4  15   0    0.17    0.17
   3  15   0    1.67    0.25
   2  15   0    5.94    0.43
   1  15   0    7.50    0.48
   0  15   0    0.42    0.21
  -1  15   0    7.88    0.50
  -2  15   0    5.98    0.47
  -3  15   0    1.52    0.28
  -4  15   0    0.03    0.20
  -5  15   0    0.12    0.22
  -6  15   0    0.30    0.25
  -7  15   0   -0.19    0.25
  -8  15   0    0.14    0.27
   6  16   0    0.11    0.16
   5  16   0    0.01    0.16
   4  16   0    0.07    0.18
   3  16   0   -0.11    0.17
   2  16   0    0.13    0.21
   1  16   0    0.76    0.25
   0  16   0    0.62    0.25
  -1  16   0    0.76    0.25
  -2  16   0    0.15    0.21
  -3  16   0    0.00    0.22
  -4  16   0    0.05    0.21
  -5  16   0    0.20    0.23
  -6  16   0    0.06    0.24
   4  17   0    0.04    0.18
   3  17   0    0.14    0.20
   2  17   0    0.42    0.23
   1  17   0    0.24    0.22
   0  17   0    0.01    0.22
  -1  17   0    0.28    0.24
  -2  17   0    0.40    0.26
  -3  17   0    0.39    0.24
  -4  17   0   -0.08    0.24
  -4  17  -1   -0.02    0.24
  -3  17  -1   -0.12    0.22
  -2  17  -1    0.42    0.26
  -1  17  -1    1.63    0.31
   0  17  -1    0.26    0.24
   1  17  -1   -0.04    0.21
   2  17  -1    0.57    0.24
   3  17  -1    0.40    0.22
   4  17  -1    0.41    0.20
  -6  16  -1   -0.04    0.26
  -5  16  -1   -0.15    0.21
  -4  16  -1    0.43    0.24
  -3  16  -1    0.60    0.26
  -2  16  -1    0.25    0.24
  -1  16  -1    0.30    0.23
   0  16  -1    4.07    0.43
   1  16  -1    3.15    0.35
   2  16  -1    0.89    0.24
   3  16  -1    0.03    0.19
   4  16  -1    1.08    0.23
   5  16  -1    0.05    0.17
   6  16  -1    0.44    0.17
  -8  15  -1    0.81    0.31
  -7  15  -1    0.16    0.27
  -6  15  -1    0.07    0.22
  -5  15  -1    1.10    0.28
  -4  15  -1   -0.03    0.20
  -3  15  -1    0.11    0.22
  -2  15  -1    0.72    0.24
  -1  15  -1    1.21    0.26
   0  15  -1    1.15    0.25
   1  15  -1    1.78    0.27
   2  15  -1    0.36    0.20
   3  15  -1   -0.14    0.16
   4  15  -1    0.08    0.16
   5  15  -1    0.25    0.16
   6  15  -1   -0.08    0.13
   7  15  -1    0.35    0.13
  -9  14  -1   -0.45    0.20
  -8  14  -1   -0.08    0.23
  -7  14  -1   -0.23    0.21
  -6  14  -1    0.12    0.22
  -5  14  -1    2.24    0.33
  -4  14  -1    0.64    0.23
  -3  14  -1    0.03    0.19
  -2  14  -1    0.20    0.19
  -1  14  -1    0.10    0.19
   0  14  -1    0.04    0.17
   1  14  -1    0.76    0.21
   2  14  -1    3.11    0.33
   3  14  -1    0.90    0.21
   4  14  -1    0.03    0.15
   5  14  -1    0.01    0.14
   6  14  -1   -0.13    0.12
   7  14  -1    0.08    0.11
 -10  13  -1   -0.15    0.23
  -9  13  -1    0.10    0.24
  -8  13  -1    3.86    0.42
  -7  13  -1    2.52    0.35
  -6  13  -1    1.11    0.28
  -5  13  -1    0.25    0.20
  -4  13  -1    2.47    0.32
  -3  13  -1    0.57    0.22
  -2  13  -1    0.32    0.19
  -1  13  -1    2.74    0.30
   0  13  -1    0.66    0.18
   1  13  -1    0.04    0.14
   2  13  -1   15.55    0.61
   3  13  -1    8.83    0.44
   4  13  -1    0.56    0.16
   5  13  -1    2.56    0.25
   6  13  -1    0.03    0.12
   7  13  -1    0.00    0.10
 -10  12  -1   -0.15    0.21
  -9  12  -1   -0.04    0.21
  -8  12  -1   -0.20    0.20
  -7  12  -1    4.67    0.41
  -6  12  -1    0.06    0.19
  -5  12  -1   -0.13    0.17
  -4  12  -1    0.53    0.20
  -3  12  -1    2.99    0.32
  -2  12  -1    0.77    0.20
  -1  12  -1   -0.12    0.14
   0  12  -1    2.35    0.25
   1  12  -1    0.62    0.17
   2  12  -1    1.29    0.20
   3  12  -1    3.53    0.28
   4  12  -1    0.14    0.13
   5  12  -1    9.41    0.40
   6  12  -1    0.04    0.11
   7  12  -1    2.70    0.19
 -10  11  -1   -0.19    0.22
  -9  11  -1   -0.11    0.20
   8 -11   1    1.83    0.20
  -8  11  -1    1.80    0.28
  -7  11  -1    2.79    0.32
  -6  11  -1    0.67    0.21
  -5  11  -1   -0.01    0.16
  -4  11  -1    0.20    0.17
  -3  11  -1   -0.08    0.16
  -2  11  -1   -0.32    0.13
  -1  11  -1    3.60    0.31
  -1  11  -1    4.13    0.27
   0  11  -1    7.94    0.41
   0  11  -1    8.62    0.36
   1  11  -1    1.98    0.21
   1  11  -1    1.67    0.21
   2  11  -1    0.51    0.15
   2  11  -1    0.39    0.12
   3  11  -1    2.44    0.21
   3  11  -1    2.60    0.25
   4  11  -1    0.75    0.15
   5  11  -1    1.55    0.17
   6  11  -1    0.07    0.10
   7  11  -1    0.45    0.09
 -10  10  -1    0.10    0.21
   9 -10   1    0.53    0.15
  -9  10  -1    0.60    0.22
   8 -10   1    0.55    0.14
  -8  10  -1    0.62    0.21
  -7  10  -1    6.42    0.44
  -6  10  -1   -0.03    0.16
  -5  10  -1    0.47    0.17
  -4  10  -1    2.15    0.25
  -3  10  -1    4.31    0.32
  -2  10  -1    2.26    0.25
  -1  10  -1    0.14    0.14
  -1  10  -1    0.24    0.12
   0  10  -1   -0.26    0.09
   0  10  -1   -0.10    0.12
   1  10  -1    4.20    0.28
   1  10  -1    4.73    0.24
   2  10  -1    5.40    0.30
   2  10  -1    5.42    0.26
   3  10  -1    9.24    0.35
   3  10  -1   11.49    0.42
   4  10  -1    3.70    0.21
   4  10  -1    4.82    0.27
   5  10  -1   12.07    0.39
   5  10  -1   12.03    0.42
   6  10  -1   -0.06    0.08
   6  10  -1   -0.17    0.09
   8  10  -1    0.54    0.19
   9  10  -1    0.01    0.16
  10  10  -1    0.14    0.19
  11  10  -1    0.30    0.20
  12  10  -1    0.06    0.20
  10  -9   1   -0.05    0.14
 -10   9  -1   -0.03    0.19
   9  -9   1   -0.04    0.12
  -9   9  -1    0.07    0.18
   8  -9   1    0.03    0.12
   8  -9   1    0.01    0.11
  -8   9  -1   -0.04    0.17
  -7   9  -1    0.05    0.16
  -6   9  -1    2.90    0.29
  -5   9  -1    0.95    0.19
  -4   9  -1    3.47    0.29
  -3   9  -1    2.32    0.24
  -2   9  -1    9.52    0.43
  -2   9  -1   10.74    0.40
  -1   9  -1    0.76    0.15
  -1   9  -1    0.86    0.13
   0   9  -1    0.12    0.11
   0   9  -1    0.05    0.10
   1   9  -1   15.97    0.49
   1   9  -1   15.97    0.54
   2   9  -1   11.34    0.42
   2   9  -1   11.83    0.39
   3   9  -1   11.51    0.42
   4   9  -1    0.10    0.08
   4   9  -1    0.16    0.10
   5   9  -1    1.58    0.15
   5   9  -1    1.60    0.12
   6   9  -1    1.54    0.11
   6   9  -1    1.55    0.15
   6   9  -1    1.65    0.20
   7   9  -1    5.34    0.36
   8   9  -1    0.18    0.17
   9   9  -1   -0.08    0.16
  10   9  -1    4.94    0.41
  11   9  -1    0.03    0.20
  12   9  -1    0.14    0.20
  13   9  -1    0.02    0.21
  11  -8   1    1.76    0.22
  10  -8   1    3.85    0.31
 -10   8  -1    3.82    0.36
   9  -8   1    3.97    0.28
   9  -8   1    4.06    0.28
  -9   8  -1    4.08    0.35
   8  -8   1    2.79    0.25
   8  -8   1    2.38    0.22
  -8   8  -1    2.20    0.26
  -7   8  -1    0.03    0.14
  -6   8  -1    0.23    0.14
  -5   8  -1    0.56    0.15
  -4   8  -1    4.91    0.31
  -3   8  -1    2.73    0.24
  -2   8  -1    4.54    0.29
  -2   8  -1    5.06    0.27
  -1   8  -1   13.29    0.50
  -1   8  -1   14.77    0.46
   0   8  -1    2.52    0.22
   0   8  -1    2.98    0.19
   1   8  -1    2.94    0.18
   1   8  -1    2.71    0.20
  -2  -8   1    7.81    0.41
   2   8  -1    7.87    0.29
   2   8  -1    8.20    0.33
   3   8  -1    4.67    0.23
   4   8  -1   10.58    0.35
   4   8  -1   10.00    0.32
   5   8  -1   13.81    0.50
   5   8  -1   13.34    0.41
   5   8  -1   13.52    0.38
   6   8  -1    0.08    0.12
   7   8  -1    0.09    0.14
   8   8  -1    3.13    0.31
   9   8  -1    1.97    0.25
  10   8  -1    0.09    0.17
  11   8  -1    0.04    0.18
  12   8  -1    1.64    0.28
  13   8  -1   -0.12    0.22
  12  -7   1    0.16    0.16
  11  -7   1    2.09    0.24
  10  -7   1    2.10    0.23
  10  -7   1    2.03    0.22
 -10   7  -1    2.15    0.28
   9  -7   1    2.12    0.21
   9  -7   1    2.27    0.23
  -9   7  -1    2.00    0.26
   8  -7   1   -0.11    0.11
   8  -7   1    0.04    0.11
  -8   7  -1   -0.04    0.15
   7  -7   1   -0.03    0.10
  -7   7  -1   -0.11    0.12
  -6   7  -1    2.64    0.25
  -5   7  -1    0.50    0.14
  -4   7  -1    0.19    0.11
  -3   7  -1    4.35    0.26
  -3   7  -1    4.64    0.24
  -2   7  -1    7.06    0.32
  -2   7  -1    7.16    0.30
  -1   7  -1    1.85    0.19
  -1   7  -1    2.06    0.17
   0   7  -1    0.71    0.11
   0   7  -1    0.69    0.09
   1   7  -1    3.02    0.20
   1   7  -1    3.10    0.16
  -2  -7   1    0.88    0.17
   2   7  -1    0.77    0.11
   2   7  -1    0.72    0.09
  -3  -7   1   20.19    0.71
   3   7  -1   20.45    0.57
   4   7  -1    8.09    0.26
   4   7  -1    8.54    0.36
   4   7  -1    7.93    0.28
   5   7  -1    0.17    0.07
   5   7  -1    0.37    0.12
   5   7  -1    0.20    0.06
   6   7  -1    1.05    0.16
   7   7  -1   -0.09    0.12
   8   7  -1    0.86    0.18
   9   7  -1    5.66    0.37
  10   7  -1    0.02    0.15
  11   7  -1    7.17    0.44
  12   7  -1    1.21    0.26
  13   7  -1    0.10    0.22
  14   7  -1    0.15    0.23
  14  -6   1    0.72    0.22
  13  -6   1   -0.02    0.17
  12  -6   1   -0.05    0.15
  11  -6   1    0.17    0.15
  10  -6   1    0.79    0.18
  10  -6   1    0.71    0.17
 -10   6  -1    0.58    0.19
   9  -6   1    1.08    0.17
   9  -6   1    1.01    0.17
  -9   6  -1    0.70    0.18
   8  -6   1    5.28    0.29
   8  -6   1    5.64    0.33
   8  -6   1    5.53    0.29
  -8   6  -1    4.82    0.34
   7  -6   1    0.02    0.10
   7  -6   1    0.10    0.11
   7  -6   1   -0.03    0.09
  -7   6  -1   -0.02    0.11
   6  -6   1    0.83    0.14
  -6   6  -1    0.74    0.16
   5  -6   1   -0.03    0.09
  -5   6  -1   -0.04    0.10
   4  -6   1   15.84    0.52
  -4   6  -1   15.47    0.53
   3  -6   1    2.33    0.19
  -3   6  -1    2.28    0.18
  -3   6  -1    2.35    0.20
   2  -6   1    0.24    0.08
  -2   6  -1    0.15    0.09
  -2   6  -1    0.24    0.08
   1  -6   1    7.71    0.30
  -1   6  -1    7.37    0.27
  -1   6  -1    7.64    0.30
   0  -6   1   34.42    0.90
   0   6  -1   34.08    0.92
   0   6  -1   35.20    0.89
  -1  -6   1   49.38    1.22
   1   6  -1   49.42    1.21
   1   6  -1   48.47    1.24
  -2  -6   1    3.90    0.18
  -2  -6   1    4.21    0.27
   2   6  -1    4.06    0.19
  -3  -6   1   37.62    0.92
  -3  -6   1   38.11    1.08
   3   6  -1   37.01    1.00
   3   6  -1   37.81    0.94
   3   6  -1   36.01    0.91
  -4  -6   1   49.03    1.38
   4   6  -1   48.32    1.18
   4   6  -1   48.84    1.29
   4   6  -1   50.02    1.20
   5   6  -1    5.84    0.18
   5   6  -1    6.47    0.30
   5   6  -1    5.44    0.17
   6   6  -1    0.55    0.13
   7   6  -1    0.20    0.13
   9   6  -1    1.04    0.21
  10   6  -1    0.98    0.20
  11   6  -1   -0.02    0.16
  12   6  -1    0.46    0.20
  13   6  -1    0.35    0.22
  14   6  -1    0.03    0.22
  14  -5   1    1.15    0.25
  13  -5   1    0.72    0.21
  12  -5   1    0.30    0.17
  11  -5   1    0.04    0.15
  11  -5   1   -0.21    0.13
  10  -5   1    1.21    0.20
  10  -5   1    0.93    0.18
 -10   5  -1    0.94    0.20
   9  -5   1    1.08    0.18
   9  -5   1    1.16    0.18
   9  -5   1    1.01    0.17
  -9   5  -1    0.94    0.18
   8  -5   1    2.88    0.24
   8  -5   1    2.66    0.22
   8  -5   1    2.74    0.24
  -8   5  -1    2.60    0.25
   7  -5   1   10.20    0.40
   7  -5   1    9.38    0.36
   7  -5   1    9.13    0.37
  -7   5  -1    9.44    0.42
   6  -5   1    8.99    0.33
   6  -5   1    9.20    0.34
   6  -5   1    8.77    0.37
  -6   5  -1    9.39    0.39
   5  -5   1    0.53    0.11
  -5   5  -1    0.47    0.12
   4  -5   1   68.95    1.72
  -4   5  -1   66.14    1.73
  -4   5  -1   69.43    1.69
   3  -5   1   47.06    1.22
  -3   5  -1   48.51    1.21
  -3   5  -1   47.05    1.24
   2  -5   1   18.49    0.54
  -2   5  -1   17.77    0.55
  -2   5  -1   18.38    0.52
   1  -5   1    3.69    0.18
  -1   5  -1    3.63    0.19
  -1   5  -1    3.63    0.17
  -1  -5   1   16.12    0.44
   1   5  -1   14.17    0.41
   1   5  -1   15.76    0.44
  -2  -5   1   25.73    0.65
  -2  -5   1   24.65    0.75
   2   5  -1   25.61    0.66
  -3  -5   1    0.90    0.16
  -3  -5   1    0.86    0.10
   3   5  -1    1.04    0.08
   3   5  -1    1.35    0.13
   3   5  -1    1.11    0.09
  -4  -5   1    0.61    0.17
   4   5  -1    0.59    0.06
   4   5  -1    0.57    0.05
   4   5  -1    0.62    0.11
  -5  -5   1   13.41    0.55
   5   5  -1   13.06    0.46
   6   5  -1   -0.09    0.09
   7   5  -1    1.37    0.17
   8   5  -1   -0.14    0.12
   9   5  -1    1.19    0.21
  10   5  -1    0.46    0.17
  11   5  -1    0.02    0.16
  12   5  -1    0.26    0.18
  13   5  -1    0.06    0.19
  14   5  -1   -0.03    0.21
  15  -4   1    0.20    0.21
  14  -4   1    0.36    0.21
  13  -4   1    0.23    0.19
  12  -4   1    1.84    0.25
  12  -4   1    1.88    0.26
  11  -4   1   -0.01    0.15
  11  -4   1   -0.04    0.14
  10  -4   1    2.10    0.23
  10  -4   1    2.55    0.27
 -10   4  -1    1.74    0.23
   9  -4   1    0.36    0.14
   9  -4   1    0.49    0.14
   9  -4   1    0.38    0.13
  -9   4  -1    0.16    0.14
   8  -4   1    0.32    0.12
   8  -4   1    0.15    0.12
   8  -4   1    0.38    0.13
  -8   4  -1    0.10    0.13
   7  -4   1    0.81    0.13
   7  -4   1    0.64    0.13
   7  -4   1    0.73    0.13
  -7   4  -1    0.67    0.14
   6  -4   1    0.51    0.10
   6  -4   1    0.30    0.10
   6  -4   1    0.19    0.09
  -6   4  -1    0.17    0.10
   5  -4   1   61.02    1.51
   5  -4   1   63.14    1.56
  -5   4  -1   59.58    1.56
   4  -4   1    0.95    0.12
  -4   4  -1    0.90    0.12
  -4   4  -1    0.81    0.11
   3  -4   1   10.50    0.36
  -3   4  -1   10.27    0.36
  -3   4  -1   10.77    0.34
   2  -4   1   45.54    1.14
  -2   4  -1   45.83    1.12
  -2   4  -1   44.11    1.15
   1  -4   1   10.21    0.33
  -1   4  -1   10.37    0.31
  -1   4  -1   10.45    0.33
   0  -4   1   63.01    1.53
   0   4  -1   63.30    1.54
   0   4  -1   63.35    1.52
  -1  -4   1  146.85    3.52
  -1  -4   1  149.31    3.46
   1   4  -1  147.83    3.47
  -2  -4   1    0.83    0.07
  -2  -4   1    0.95    0.13
   2   4  -1    1.17    0.11
   2   4  -1    0.60    0.06
   2   4  -1    0.86    0.08
  -3  -4   1    1.88    0.20
  -3  -4   1    1.78    0.09
   3   4  -1    1.73    0.09
   3   4  -1    1.59    0.08
  -4  -4   1   62.86    1.65
   4   4  -1   62.28    1.58
  -5  -4   1    2.78    0.27
   5   4  -1    2.66    0.20
  -6  -4   1    0.77    0.17
   6   4  -1    0.37    0.11
   7   4  -1    0.06    0.10
   8   4  -1    0.12    0.13
   9   4  -1    2.12    0.24
  10   4  -1   -0.32    0.13
  11   4  -1    1.76    0.24
  12   4  -1    0.13    0.17
  13   4  -1    0.05    0.18
  14   4  -1   -0.02    0.19
  15   4  -1   -0.02    0.21
  15  -3   1   -0.06    0.20
  14  -3   1   -0.25    0.19
  13  -3   1    0.12    0.18
  12  -3   1    1.20    0.22
  11  -3   1    0.83    0.20
  11  -3   1    0.78    0.18
  10  -3   1    4.00    0.32
  10  -3   1    4.40    0.30
 -10   3  -1    3.84    0.30
   9  -3   1    7.37    0.34
   9  -3   1    6.60    0.37
   9  -3   1    7.12    0.37
  -9   3  -1    7.57    0.37
   8  -3   1    2.26    0.22
   8  -3   1    1.60    0.18
   8  -3   1    1.98    0.20
  -8   3  -1    1.69    0.19
   7  -3   1    1.63    0.16
   7  -3   1    1.99    0.18
   7  -3   1    1.64    0.18
  -7   3  -1    1.75    0.17
   6  -3   1   31.31    0.83
   6  -3   1   29.87    0.82
   6  -3   1   29.99    0.83
  -6   3  -1   28.79    0.84
   5  -3   1    0.25    0.09
   5  -3   1    0.48    0.10
   5  -3   1    0.34    0.09
  -5   3  -1    0.36    0.10
  -5   3  -1    0.31    0.08
   4  -3   1  172.97    4.03
   4  -3   1  170.56    4.00
  -4   3  -1  172.74    4.01
  -4   3  -1  165.25    4.04
   3  -3   1    3.15    0.16
  -3   3  -1    3.13    0.17
  -3   3  -1    2.66    0.16
   2  -3   1   58.65    1.43
  -2   3  -1   57.76    1.42
  -2   3  -1   59.05    1.44
   1  -3   1   52.87    1.26
  -1   3  -1   50.72    1.27
  -1   3  -1   51.79    1.25
   0  -3   1   36.42    0.88
   0   3  -1   34.37    0.87
   0   3  -1   36.38    0.88
  -1  -3   1  120.58    2.79
  -1  -3   1  117.42    2.84
  -1  -3   1  118.68    2.83
   1   3  -1  120.13    2.79
  -2  -3   1  332.06    7.81
  -2  -3   1  332.58    7.86
  -2  -3   1  334.79    7.78
   2   3  -1  330.77    7.79
   2   3  -1  333.72    8.00
   2   3  -1  341.57    7.81
  -3  -3   1   -0.08    0.08
  -3  -3   1    0.09    0.02
   3   3  -1    0.00    0.08
   3   3  -1    0.04    0.06
  -4  -3   1    5.72    0.29
   4   3  -1    5.95    0.24
   4   3  -1    5.94    0.29
  -5  -3   1   26.38    0.82
   5   3  -1   27.56    0.84
   5   3  -1   27.16    0.76
  -6  -3   1    7.23    0.38
   6   3  -1    6.87    0.37
   6   3  -1    7.49    0.32
   7   3  -1   16.05    0.54
   7   3  -1   15.51    0.61
   8   3  -1    9.51    0.42
   8   3  -1   10.78    0.52
   9   3  -1   18.32    0.65
  10   3  -1    1.00    0.21
  11   3  -1   -0.05    0.14
  12   3  -1    1.46    0.25
  13   3  -1    0.27    0.20
  14   3  -1    0.20    0.21
  15   3  -1    1.05    0.26
  15  -2   1    0.69    0.25
  14  -2   1   -0.06    0.20
  13  -2   1    0.11    0.19
  12  -2   1    6.02    0.39
  11  -2   1    0.41    0.18
  11  -2   1    0.41    0.16
  10  -2   1    0.82    0.15
  10  -2   1    1.20    0.20
  10  -2   1    1.07    0.21
 -10   2  -1    1.17    0.19
   9  -2   1    5.36    0.35
   9  -2   1    6.26    0.35
   9  -2   1    6.11    0.30
  -9   2  -1    6.08    0.33
   8  -2   1    0.55    0.15
   8  -2   1    0.43    0.10
   8  -2   1    0.52    0.13
  -8   2  -1    0.32    0.11
   7  -2   1    0.30    0.11
   7  -2   1    0.11    0.08
   7  -2   1   -0.13    0.09
  -7   2  -1    0.19    0.09
   6  -2   1   47.07    1.19
   6  -2   1   45.73    1.21
   6  -2   1   46.62    1.22
  -6   2  -1   46.06    1.20
   5  -2   1    8.84    0.32
   5  -2   1    8.40    0.30
   5  -2   1    8.81    0.32
  -5   2  -1    8.36    0.30
  -5   2  -1    8.83    0.32
   4  -2   1   23.80    0.63
   4  -2   1   23.25    0.63
   4  -2   1   23.48    0.62
  -4   2  -1   22.85    0.64
   3  -2   1    0.40    0.06
   3  -2   1    0.29    0.06
  -3   2  -1    0.37    0.07
   2  -2   1  123.44    2.92
  -2   2  -1  124.44    2.92
   1  -2   1   43.54    1.02
  -1   2  -1   40.39    1.02
   0  -2   1   26.78    0.59
   0   2  -1   20.51    0.58
  -1  -2   1  129.86    2.93
  -1  -2   1  127.91    2.89
  -1  -2   1  122.85    2.94
   1   2  -1  122.54    2.93
   1   2  -1  117.98    2.89
  -2  -2   1  699.19   17.14
  -2  -2   1  741.61   17.02
  -2  -2   1  738.65   16.71
   2   2  -1  708.64   16.81
   2   2  -1  708.13   17.19
   2   2  -1  743.87   16.72
  -3  -2   1    1.35    0.12
  -3  -2   1    1.51    0.15
   3   2  -1    1.56    0.11
   3   2  -1    1.48    0.15
  -4  -2   1    0.01    0.08
   4   2  -1    0.03    0.05
   4   2  -1    0.07    0.08
  -5  -2   1   55.47    1.49
   5   2  -1   56.35    1.50
   5   2  -1   58.01    1.44
  -6  -2   1    4.74    0.15
  -6  -2   1    4.29    0.32
   6   2  -1    4.79    0.26
   6   2  -1    4.52    0.29
  -7  -2   1    5.30    0.18
  -7  -2   1    5.74    0.36
   7   2  -1    5.20    0.33
   7   2  -1    5.02    0.28
  -8  -2   1    8.39    0.25
  -8  -2   1    8.04    0.26
   8   2  -1    8.35    0.37
   8   2  -1    8.63    0.45
  -9  -2   1    0.47    0.09
   9   2  -1    0.57    0.15
   9   2  -1    1.00    0.23
 -10  -2   1    6.86    0.25
  10   2  -1    7.34    0.48
  10   2  -1    6.84    0.39
  11   2  -1    0.35    0.18
  12   2  -1    0.17    0.18
  13   2  -1   -0.16    0.17
  14   2  -1    0.14    0.19
  15   2  -1    0.20    0.20
  15  -1   1    0.11    0.22
  14  -1   1    1.69    0.28
  13  -1   1    0.14    0.20
  12  -1   1    0.14    0.17
  11  -1   1    2.95    0.30
  10  -1   1    0.10    0.15
  10  -1   1   -0.05    0.04
  10  -1   1   -0.06    0.16
 -10   1  -1   -0.13    0.13
   9  -1   1   -0.05    0.03
   9  -1   1   -0.18    0.15
   9  -1   1    0.15    0.12
  -9   1  -1   -0.10    0.11
   8  -1   1   17.59    0.58
   8  -1   1   16.62    0.60
  -8   1  -1   16.92    0.54
   7  -1   1    1.67    0.18
   7  -1   1    1.39    0.16
  -7   1  -1    1.59    0.16
   6  -1   1    1.88    0.17
   6  -1   1    2.40    0.19
   6  -1   1    1.34    0.12
  -6   1  -1    1.77    0.16
  -6   1  -1    2.36    0.17
   5  -1   1    9.84    0.35
   5  -1   1   10.10    0.35
  -5   1  -1   10.41    0.33
   4  -1   1    0.29    0.07
   4  -1   1    0.42    0.08
   4  -1   1    0.39    0.06
  -4   1  -1    0.47    0.08
  -4   1  -1    0.41    0.07
   3  -1   1    8.94    0.27
   3  -1   1    8.87    0.27
  -3   1  -1    8.47    0.27
  -3   1  -1    8.77    0.27
   2  -1   1    3.32    0.13
  -2   1  -1    3.84    0.14
  -2   1  -1    3.89    0.12
   1  -1   1  115.38    2.69
  -1  -1   1   19.11    0.46
  -2  -1   1  178.06    3.98
  -2  -1   1  175.77    4.02
  -2  -1   1  175.51    4.04
   2   1  -1  168.58    4.02
   2   1  -1  165.30    3.97
   2   1  -1  165.28    4.04
  -3  -1   1    6.17    0.18
  -3  -1   1    7.27    0.27
  -3  -1   1    7.45    0.19
  -3  -1   1    7.55    0.24
   3   1  -1    7.29    0.23
  -4  -1   1    0.24    0.04
  -4  -1   1    0.25    0.03
  -4  -1   1    0.15    0.09
   4   1  -1    0.31    0.03
   4   1  -1    0.14    0.08
   4   1  -1    0.37    0.07
  -5  -1   1   33.07    0.94
  -5  -1   1   33.61    0.82
  -5  -1   1   33.13    0.80
   5   1  -1   33.50    0.95
   5   1  -1   33.14    0.89
   5   1  -1   33.85    0.80
  -6  -1   1    1.62    0.19
  -6  -1   1    1.08    0.09
  -6  -1   1    1.22    0.10
   6   1  -1    1.06    0.09
   6   1  -1    1.57    0.20
   6   1  -1    1.27    0.14
  -7  -1   1    3.62    0.17
  -7  -1   1    3.44    0.15
  -7  -1   1    3.48    0.30
   7   1  -1    3.60    0.15
   7   1  -1    4.14    0.25
   7   1  -1    3.50    0.29
  -8  -1   1    9.75    0.32
   8   1  -1    9.73    0.40
   8   1  -1   10.06    0.47
   8   1  -1    9.61    0.29
  -9  -1   1    1.41    0.13
   9   1  -1    1.44    0.24
   9   1  -1    1.22    0.18
 -10  -1   1    3.99    0.23
  10   1  -1    4.48    0.37
  10   1  -1    3.98    0.32
  11   1  -1    0.05    0.19
  11   1  -1   -0.25    0.14
  12   1  -1    0.39    0.18
  13   1  -1    0.17    0.19
  14   1  -1    0.18    0.20
  15   1  -1    0.27    0.21
  15   0   1   -0.07    0.20
  14   0   1   -0.14    0.19
  13   0   1    0.13    0.18
  12   0   1   -0.07    0.17
  11   0   1    2.77    0.30
  10   0   1    0.04    0.10
  10   0   1    0.19    0.17
 -10   0  -1    0.04    0.14
   9   0   1    7.84    0.39
   9   0   1    8.11    0.42
   9   0   1    8.04    0.30
  -9   0  -1    8.37    0.33
   8   0   1   -0.11    0.10
   8   0   1   -0.10    0.12
   8   0   1    0.05    0.06
  -8   0  -1   -0.07    0.11
  -8   0  -1    0.04    0.08
   7   0   1    2.39    0.24
   7   0   1    2.87    0.22
  -7   0  -1    3.07    0.25
  -7   0  -1    3.00    0.18
   6   0   1    0.06    0.04
   6   0   1   -0.15    0.08
   6   0   1   -0.20    0.11
  -6   0  -1    0.06    0.10
  -6   0  -1    0.08    0.07
   5   0   1   20.38    0.61
   5   0   1   20.42    0.59
  -5   0  -1   19.86    0.60
  -5   0  -1   20.50    0.55
   4   0   1    0.00    0.06
   4   0   1   -0.03    0.05
   4   0   1    0.00    0.02
  -4   0  -1    0.02    0.06
  -4   0  -1   -0.03    0.04
   3   0   1  127.31    3.05
   3   0   1  126.66    3.02
  -3   0  -1  130.27    3.05
  -3   0  -1  126.85    2.99
  -3   0  -1  126.78    3.02
   2   0   1    0.01    0.03
  -2   0  -1    0.04    0.03
  -2   0  -1    0.02    0.03
  -2   0  -1    0.10    0.03
   1   0   1   -0.32    0.01
   0   0   1    0.01    0.01
   0   0  -1    0.00    0.01
  -2   0   1   -0.25    0.03
  -2   0   1   -0.22    0.02
  -2   0   1   -0.22    0.02
   2   0  -1   -0.29    0.04
   2   0  -1   -0.31    0.02
   2   0  -1   -0.31    0.02
  -3   0   1    5.62    0.15
  -3   0   1    5.36    0.19
  -3   0   1    5.40    0.16
   3   0  -1    5.21    0.15
   3   0  -1    5.31    0.18
   3   0  -1    5.14    0.22
   3   0  -1    4.83    0.15
  -4   0   1   -0.08    0.05
  -4   0   1    0.04    0.04
  -4   0   1    0.02    0.03
   4   0  -1    0.03    0.03
   4   0  -1   -0.07    0.05
   4   0  -1    0.05    0.07
  -5   0   1   15.19    0.41
  -5   0   1   14.94    0.40
   5   0  -1   14.95    0.50
   5   0  -1   15.39    0.40
   5   0  -1   14.82    0.45
  -6   0   1   -0.05    0.06
  -6   0   1   -0.09    0.06
   6   0  -1   -0.19    0.12
   6   0  -1   -0.03    0.05
   6   0  -1    0.07    0.08
  -7   0   1   11.05    0.35
   7   0  -1   10.69    0.47
   7   0  -1   11.08    0.33
   7   0  -1   11.30    0.41
  -8   0   1   -0.02    0.07
   8   0  -1   -0.09    0.13
   8   0  -1   -0.07    0.09
   8   0  -1    0.02    0.06
  -9   0   1    3.52    0.20
   9   0  -1    3.38    0.17
   9   0  -1    3.51    0.31
   9   0  -1    3.47    0.28
 -10   0   1   -0.24    0.10
  10   0  -1   -0.11    0.07
  10   0  -1    0.22    0.14
  10   0  -1    0.04    0.18
  11   0  -1    0.28    0.20
  11   0  -1    0.04    0.15
  12   0  -1    0.27    0.20
  12   0  -1    0.06    0.16
  13   0  -1    0.78    0.21
  14   0  -1    0.14    0.20
  15   0  -1    7.79    0.49
  15   1   1    0.51    0.24
  14   1   1    1.39    0.26
  13   1   1    0.22    0.20
  12   1   1    0.34    0.19
  11   1   1    2.74    0.29
  10   1   1    0.02    0.08
  10   1   1   -0.24    0.17
 -10  -1  -1    0.08    0.11
   9   1   1    0.23    0.16
   9   1   1    0.09    0.07
  -9  -1  -1    0.13    0.09
   8   1   1   17.18    0.59
   8   1   1   16.91    0.47
  -8  -1  -1   15.75    0.61
  -8  -1  -1   16.78    0.49
   7   1   1    1.89    0.19
   7   1   1    2.19    0.13
  -7  -1  -1    1.92    0.15
  -7  -1  -1    1.51    0.14
  -7  -1  -1    1.75    0.20
   6   1   1    1.94    0.21
   6   1   1    2.76    0.21
   6   1   1    2.68    0.14
  -6  -1  -1    2.52    0.25
  -6  -1  -1    2.75    0.15
   5   1   1   10.24    0.36
   5   1   1   10.66    0.30
   5   1   1   10.37    0.39
  -5  -1  -1   10.44    0.39
  -5  -1  -1   10.35    0.31
   4   1   1    0.42    0.05
   4   1   1    0.36    0.07
  -4  -1  -1    0.44    0.05
  -4  -1  -1    0.44    0.09
   3   1   1    8.83    0.25
   3   1   1   10.32    0.30
  -3  -1  -1    8.98    0.30
  -3  -1  -1    9.00    0.25
  -3  -1  -1    9.03    0.31
   2   1   1    3.58    0.14
  -2  -1  -1    3.75    0.12
  -2  -1  -1    3.68    0.14
  -1  -1  -1  106.02    2.69
  -1  -1  -1  122.14    2.69
  -2   1   1  167.80    3.92
  -2   1   1  171.11    3.87
  -2   1   1  169.16    3.85
   2  -1  -1  168.88    3.95
   2  -1  -1  152.60    3.87
  -3   1   1    7.20    0.23
  -3   1   1    7.11    0.21
  -3   1   1    7.27    0.22
   3  -1  -1    7.33    0.22
   3  -1  -1    7.27    0.22
  -4   1   1    0.10    0.06
  -4   1   1    0.21    0.05
  -4   1   1    0.18    0.05
   4  -1  -1    0.05    0.05
   4  -1  -1    0.01    0.02
   4  -1  -1    0.06    0.07
  -5   1   1   32.86    0.85
  -5   1   1   33.83    0.84
   5  -1  -1   34.42    0.88
   5  -1  -1   33.06    0.92
  -6   1   1    1.17    0.12
  -6   1   1    1.17    0.10
   6  -1  -1    1.42    0.13
   6  -1  -1    1.23    0.18
  -7   1   1    3.40    0.20
   7  -1  -1    3.61    0.24
   7  -1  -1    4.00    0.28
  -8   1   1    9.33    0.35
   8  -1  -1    9.64    0.38
   8  -1  -1    9.71    0.44
  -9   1   1    1.29    0.15
   9  -1  -1    1.37    0.17
   9  -1  -1    1.55    0.23
 -10   1   1    3.26    0.26
  10  -1  -1    3.80    0.34
  10  -1  -1    3.96    0.29
  10  -1  -1    3.54    0.22
  11  -1  -1   -0.15    0.16
  11  -1  -1   -0.11    0.13
  12  -1  -1    0.50    0.18
  12  -1  -1    0.65    0.23
  13  -1  -1    0.41    0.18
  13  -1  -1   -0.02    0.20
  14  -1  -1    0.28    0.21
  15  -1  -1    0.04    0.21
  15   2   1    1.22    0.29
  14   2   1    0.18    0.21
  13   2   1    0.06    0.19
  12   2   1    6.01    0.42
  11   2   1    0.48    0.08
  11   2   1    0.52    0.18
  10   2   1    1.16    0.12
  10   2   1    0.83    0.20
 -10  -2  -1    1.17    0.12
   9   2   1    5.11    0.35
   9   2   1    6.02    0.21
  -9  -2  -1    5.80    0.24
   8   2   1    0.50    0.07
   8   2   1    0.35    0.14
  -8  -2  -1    0.45    0.08
   7   2   1    0.09    0.05
   7   2   1    0.02    0.10
  -7  -2  -1    0.10    0.13
  -7  -2  -1    0.14    0.06
   6   2   1   46.00    1.24
   6   2   1   47.63    1.13
  -6  -2  -1   47.25    1.29
  -6  -2  -1   46.70    1.14
   5   2   1    9.37    0.27
   5   2   1    9.02    0.35
  -5  -2  -1    9.43    0.27
  -5  -2  -1    9.00    0.39
   4   2   1   23.71    0.66
   4   2   1   23.90    0.59
  -4  -2  -1   23.75    0.59
  -4  -2  -1   23.96    0.70
   3   2   1    0.26    0.04
   3   2   1    0.28    0.06
  -3  -2  -1    0.34    0.09
  -3  -2  -1    0.36    0.07
  -3  -2  -1    0.28    0.04
   2   2   1  121.34    2.84
   2   2   1  113.50    2.76
  -2  -2  -1  120.67    2.76
  -2  -2  -1  120.27    2.84
   1   2   1   45.21    1.11
  -1  -2  -1   45.73    1.09
  -1  -2  -1   47.10    1.12
   0   2   1   28.58    0.72
   0  -2  -1   28.47    0.72
   0  -2  -1   31.54    0.72
   0  -2  -1   29.88    0.72
  -1   2   1  129.99    3.03
  -1   2   1  128.39    3.02
   1  -2  -1  131.44    3.02
   1  -2  -1  128.07    3.02
  -2   2   1  681.98   16.28
  -2   2   1  704.40   16.30
   2  -2  -1  709.18   16.41
   2  -2  -1  686.33   16.29
   2  -2  -1  707.06   16.34
  -3   2   1    1.86    0.12
  -3   2   1    1.75    0.10
   3  -2  -1    1.89    0.11
   3  -2  -1    1.81    0.10
   3  -2  -1    1.88    0.10
  -4   2   1   -0.02    0.05
  -4   2   1    0.00    0.04
   4  -2  -1   -0.02    0.04
   4  -2  -1    0.06    0.05
   4  -2  -1    0.05    0.05
  -5   2   1   56.15    1.35
  -5   2   1   53.35    1.37
   5  -2  -1   54.83    1.42
   5  -2  -1   56.18    1.37
   5  -2  -1   56.52    1.38
  -6   2   1    4.52    0.22
   6  -2  -1    4.44    0.27
   6  -2  -1    4.51    0.22
   6  -2  -1    4.72    0.21
  -7   2   1    4.73    0.24
   7  -2  -1    5.03    0.22
   7  -2  -1    4.74    0.28
   7  -2  -1    4.93    0.25
  -8   2   1    9.33    0.37
   8  -2  -1    9.41    0.42
   8  -2  -1    8.59    0.36
   8  -2  -1    8.64    0.32
  -9   2   1    0.47    0.14
   9  -2  -1    0.45    0.18
   9  -2  -1    0.46    0.11
   9  -2  -1    0.69    0.15
 -10   2   1    7.28    0.36
  10  -2  -1    6.68    0.43
  10  -2  -1    7.90    0.39
  11  -2  -1    0.33    0.16
  11  -2  -1    0.26    0.18
  12  -2  -1   -0.12    0.15
  12  -2  -1    0.21    0.20
  13  -2  -1   -0.05    0.16
  13  -2  -1    0.02    0.20
  14  -2  -1    0.23    0.20
  15  -2  -1    0.26    0.21
  15   3   1    0.00    0.21
  14   3   1    0.00    0.20
  13   3   1    0.09    0.17
  12   3   1    1.00    0.22
  11   3   1    0.59    0.19
  10   3   1    3.67    0.32
   9   3   1    7.50    0.20
   9   3   1    6.50    0.38
  -9  -3  -1    7.20    0.23
   8   3   1    1.80    0.20
   8   3   1    2.16    0.10
  -8  -3  -1    2.02    0.12
   7   3   1    1.51    0.17
   7   3   1    1.93    0.09
  -7  -3  -1    1.82    0.23
  -7  -3  -1    1.93    0.10
   6   3   1   29.86    0.86
   6   3   1   30.58    0.74
  -6  -3  -1   31.24    0.94
  -6  -3  -1   29.60    0.74
   5   3   1    0.23    0.05
   5   3   1    0.27    0.09
  -5  -3  -1    0.33    0.13
  -5  -3  -1    0.23    0.04
   4   3   1  166.18    3.85
   4   3   1  164.71    3.98
  -4  -3  -1  164.02    3.84
  -4  -3  -1  167.84    4.00
   3   3   1    2.75    0.11
   3   3   1    2.52    0.15
  -3  -3  -1    2.70    0.10
   2   3   1   59.40    1.45
   2   3   1   59.49    1.39
  -2  -3  -1   58.83    1.39
  -2  -3  -1   58.48    1.45
   1   3   1   52.30    1.23
   1   3   1   51.42    1.26
  -1  -3  -1   50.44    1.22
  -1  -3  -1   52.29    1.26
   0   3   1   36.13    0.89
   0   3   1   36.34    0.89
   0   3   1   36.74    0.89
   0  -3  -1   37.36    0.89
   0  -3  -1   36.42    0.89
   0  -3  -1   36.38    0.89
  -1   3   1  120.76    2.81
  -1   3   1  117.92    2.82
   1  -3  -1  119.77    2.81
   1  -3  -1  120.72    2.82
  -2   3   1  335.12    7.69
  -2   3   1  330.26    7.71
   2  -3  -1  321.67    7.69
   2  -3  -1  341.00    7.71
  -3   3   1    0.00    0.06
  -3   3   1    0.06    0.05
   3  -3  -1    0.02    0.06
   3  -3  -1    0.09    0.04
   3  -3  -1    0.00    0.05
  -4   3   1    5.50    0.24
  -4   3   1    5.48    0.21
   4  -3  -1    5.70    0.22
   4  -3  -1    5.63    0.23
   4  -3  -1    5.57    0.20
  -5   3   1   25.14    0.71
  -5   3   1   26.29    0.69
   5  -3  -1   25.32    0.68
   5  -3  -1   26.30    0.70
  -6   3   1    7.04    0.30
   6  -3  -1    7.58    0.29
   6  -3  -1    7.30    0.28
   6  -3  -1    6.81    0.31
  -7   3   1   15.90    0.52
   7  -3  -1   16.70    0.50
   7  -3  -1   16.05    0.56
   7  -3  -1   15.89    0.50
  -8   3   1    9.79    0.41
   8  -3  -1   10.19    0.38
   8  -3  -1   10.50    0.39
   8  -3  -1    9.49    0.44
  -9   3   1   17.03    0.60
   9  -3  -1   17.11    0.65
   9  -3  -1   18.14    0.56
   9  -3  -1   17.07    0.58
 -10   3   1    0.90    0.17
  10  -3  -1    1.20    0.18
  10  -3  -1    1.21    0.23
  11  -3  -1   -0.06    0.15
  11  -3  -1   -0.02    0.14
  12  -3  -1    1.81    0.27
  12  -3  -1    1.44    0.22
  13  -3  -1    0.26    0.23
  13  -3  -1    0.52    0.19
  14  -3  -1    0.47    0.20
  15  -3  -1    0.95    0.25
  15   4   1    0.72    0.26
  14   4   1    0.58    0.24
  13   4   1    0.06    0.19
  12   4   1    1.47    0.25
  11   4   1    0.00    0.16
  10   4   1    1.75    0.23
   9   4   1    0.21    0.16
   8   4   1    0.11    0.13
   7   4   1    0.65    0.14
  -7  -4  -1    0.55    0.05
   6   4   1    0.08    0.10
   6   4   1    0.17    0.04
  -6  -4  -1    0.23    0.15
  -6  -4  -1    0.18    0.04
   5   4   1   60.92    1.40
   5   4   1   59.25    1.41
   5   4   1   60.09    1.55
  -5  -4  -1   57.98    1.41
  -5  -4  -1   61.13    1.61
   4   4   1    0.74    0.11
   4   4   1    0.72    0.08
   4   4   1    0.90    0.08
  -4  -4  -1    0.83    0.08
  -4  -4  -1    0.84    0.16
   3   4   1   11.26    0.37
   3   4   1   11.34    0.31
   3   4   1   11.58    0.31
  -3  -4  -1   11.46    0.30
   2   4   1   44.84    1.08
   2   4   1   44.76    1.13
  -2  -4  -1   44.71    1.13
  -2  -4  -1   44.90    1.08
   1   4   1    9.63    0.29
   1   4   1    9.83    0.29
  -1  -4  -1    9.56    0.28
  -1  -4  -1    9.77    0.30
  -1  -4  -1    9.67    0.28
   0   4   1   59.24    1.46
   0   4   1   60.24    1.44
   0  -4  -1   61.73    1.45
   0  -4  -1   59.19    1.45
   0  -4  -1   61.20    1.45
  -1   4   1  149.57    3.47
  -1   4   1  147.90    3.48
   1  -4  -1  148.78    3.48
   1  -4  -1  145.01    3.47
  -2   4   1    0.71    0.09
  -2   4   1    1.12    0.11
   2  -4  -1    0.78    0.09
   2  -4  -1    0.67    0.09
  -3   4   1    1.72    0.15
  -3   4   1    1.53    0.12
   3  -4  -1    1.57    0.13
   3  -4  -1    1.49    0.13
  -4   4   1   63.12    1.54
  -4   4   1   62.41    1.57
   4  -4  -1   62.28    1.52
   4  -4  -1   61.79    1.55
   4  -4  -1   63.69    1.56
  -5   4   1    2.76    0.21
   5  -4  -1    3.06    0.16
   5  -4  -1    2.45    0.19
  -6   4   1    0.67    0.12
   6  -4  -1    0.66    0.11
   6  -4  -1    0.69    0.10
  -7   4   1    0.03    0.09
   7  -4  -1    0.06    0.08
   7  -4  -1   -0.07    0.08
   7  -4  -1   -0.01    0.10
  -8   4   1    0.07    0.12
   8  -4  -1   -0.14    0.13
   8  -4  -1    0.00    0.10
   8  -4  -1    0.04    0.09
  -9   4   1    3.27    0.28
   9  -4  -1    3.41    0.26
   9  -4  -1    3.58    0.31
   9  -4  -1    3.39    0.25
 -10   4   1   -0.16    0.13
  10  -4  -1   -0.18    0.12
  10  -4  -1   -0.09    0.15
  11  -4  -1    2.05    0.27
  11  -4  -1    2.06    0.22
  12  -4  -1   -0.06    0.14
  12  -4  -1   -0.02    0.17
  13  -4  -1    0.06    0.17
  13  -4  -1    0.02    0.18
  14  -4  -1   -0.04    0.18
  14   5   1    1.27    0.29
  13   5   1    0.88    0.24
  12   5   1    0.29    0.19
  11   5   1    0.07    0.15
  10   5   1    1.13    0.21
   9   5   1    0.95    0.19
   8   5   1    2.79    0.27
   7   5   1    9.48    0.41
   6   5   1    9.15    0.39
   6   5   1    9.29    0.25
  -6  -5  -1    9.26    0.25
   5   5   1    0.46    0.05
   5   5   1    0.36    0.06
   5   5   1    0.32    0.11
  -5  -5  -1    0.39    0.15
  -5  -5  -1    0.38    0.05
   4   5   1   67.13    1.59
   4   5   1   67.23    1.69
   4   5   1   67.18    1.59
  -4  -5  -1   65.84    1.58
  -4  -5  -1   66.09    1.76
   3   5   1   46.58    1.14
   3   5   1   47.34    1.22
   3   5   1   47.98    1.15
  -3  -5  -1   47.21    1.14
   2   5   1   18.51    0.50
   2   5   1   19.25    0.53
  -2  -5  -1   18.25    0.49
   1   5   1    3.10    0.15
   1   5   1    2.92    0.15
   1   5   1    2.96    0.15
  -1  -5  -1    2.94    0.15
  -1  -5  -1    3.01    0.16
  -1  -5  -1    3.46    0.15
   0   5   1    0.20    0.06
   0   5   1    0.27    0.06
   0  -5  -1    0.22    0.06
   0  -5  -1    0.26    0.05
   0  -5  -1    0.22    0.06
  -1   5   1   15.54    0.44
  -1   5   1   15.25    0.46
   1  -5  -1   15.28    0.41
   1  -5  -1   15.72    0.45
   1  -5  -1   15.13    0.44
  -2   5   1   24.95    0.66
  -2   5   1   24.69    0.69
   2  -5  -1   24.37    0.67
   2  -5  -1   25.58    0.68
  -3   5   1    0.94    0.11
  -3   5   1    1.04    0.13
   3  -5  -1    1.05    0.13
   3  -5  -1    0.97    0.12
  -4   5   1    0.38    0.10
  -4   5   1    0.31    0.11
   4  -5  -1    0.46    0.10
   4  -5  -1    0.37    0.11
  -5   5   1   12.79    0.45
   5  -5  -1   13.26    0.44
   5  -5  -1   12.59    0.39
  -6   5   1   -0.09    0.10
   6  -5  -1   -0.03    0.09
   6  -5  -1   -0.03    0.07
  -7   5   1    1.37    0.17
   7  -5  -1    1.47    0.16
   7  -5  -1    1.50    0.16
  -8   5   1   -0.09    0.11
   8  -5  -1    0.01    0.09
   8  -5  -1    0.03    0.12
   8  -5  -1   -0.18    0.10
  -9   5   1    1.49    0.20
   9  -5  -1    1.81    0.19
   9  -5  -1    1.58    0.18
   9  -5  -1    1.84    0.22
 -10   5   1    0.48    0.17
  10  -5  -1    0.57    0.18
  10  -5  -1    0.44    0.14
  11  -5  -1   -0.04    0.17
  11  -5  -1   -0.12    0.13
  12  -5  -1    0.30    0.19
  12  -5  -1    0.15    0.15
  13  -5  -1    0.08    0.16
  14  -5  -1    0.05    0.17
  14   6   1    0.60    0.26
  13   6   1   -0.08    0.20
  12   6   1   -0.06    0.18
  11   6   1    0.08    0.17
  10   6   1    0.66    0.20
   9   6   1    0.85    0.19
   8   6   1    5.91    0.36
   7   6   1    0.04    0.12
   6   6   1    0.74    0.06
   6   6   1    0.78    0.08
   6   6   1    0.51    0.14
  -6  -6  -1    0.81    0.07
   5   6   1    0.07    0.05
   5   6   1    0.08    0.10
   5   6   1    0.01    0.05
  -5  -6  -1    0.03    0.05
   4   6   1   15.41    0.51
   4   6   1   15.94    0.43
   4   6   1   15.24    0.42
  -4  -6  -1   15.21    0.42
  -4  -6  -1   15.37    0.60
   3   6   1    2.07    0.17
   3   6   1    2.42    0.14
  -3  -6  -1    2.20    0.13
   2   6   1    0.22    0.07
   2   6   1    0.26    0.07
  -2  -6  -1    0.20    0.06
   1   6   1    7.16    0.27
   1   6   1    7.49    0.26
  -1  -6  -1    7.17    0.25
  -1  -6  -1    7.50    0.25
   0   6   1   35.16    0.90
   0   6   1   34.47    0.92
   0  -6  -1   35.83    0.91
   0  -6  -1   34.90    0.90
   0  -6  -1   35.78    0.90
  -1   6   1   49.86    1.27
  -1   6   1   50.92    1.24
   1  -6  -1   50.05    1.25
   1  -6  -1   49.09    1.22
   1  -6  -1   48.58    1.25
  -2   6   1    4.63    0.23
  -2   6   1    4.54    0.21
   2  -6  -1    3.95    0.21
   2  -6  -1    4.58    0.22
  -3   6   1   38.30    1.00
  -3   6   1   37.64    1.03
   3  -6  -1   39.51    1.02
   3  -6  -1   37.45    1.01
  -4   6   1   48.40    1.30
   4  -6  -1   50.47    1.28
   4  -6  -1   47.58    1.27
  -5   6   1    6.45    0.32
   5  -6  -1    6.01    0.24
   5  -6  -1    6.39    0.30
  -6   6   1    0.46    0.13
   6  -6  -1    0.59    0.12
   6  -6  -1    0.72    0.10
  -7   6   1    0.31    0.13
   7  -6  -1    0.35    0.10
   7  -6  -1    0.36    0.12
  -8   6   1    7.10    0.38
   8  -6  -1    7.06    0.35
   8  -6  -1    6.60    0.34
   8  -6  -1    6.50    0.30
  -9   6   1    1.07    0.19
   9  -6  -1    1.33    0.20
   9  -6  -1    0.95    0.15
 -10   6   1    0.77    0.19
  10  -6  -1    1.10    0.17
  10  -6  -1    1.39    0.21
  11  -6  -1   -0.27    0.13
  11  -6  -1   -0.04    0.16
  12  -6  -1    0.56    0.17
  13  -6  -1    0.13    0.17
  14   7   1    1.49    0.31
  13   7   1    0.16    0.21
  12   7   1    0.26    0.20
  11   7   1    1.54    0.26
  10   7   1    2.04    0.26
   9   7   1    2.11    0.27
   8   7   1   -0.16    0.12
   7   7   1   -0.15    0.11
   6   7   1    2.69    0.14
   6   7   1    2.71    0.14
  -6  -7  -1    2.76    0.13
   5   7   1    0.62    0.08
   5   7   1    0.59    0.08
   5   7   1    0.51    0.13
  -5  -7  -1    0.67    0.08
   4   7   1   -0.12    0.05
   4   7   1   -0.01    0.09
   4   7   1   -0.06    0.06
  -4  -7  -1   -0.08    0.06
   3   7   1    4.74    0.24
   3   7   1    4.36    0.21
  -3  -7  -1    4.19    0.18
   2   7   1    6.79    0.27
   2   7   1    6.72    0.25
   2   7   1    6.94    0.27
  -2  -7  -1    7.21    0.25
   1   7   1    1.83    0.16
   1   7   1    2.01    0.15
  -1  -7  -1    1.89    0.14
   0   7   1    0.61    0.10
   0   7   1    0.67    0.09
   0  -7  -1    0.76    0.10
  -1   7   1    2.83    0.20
  -1   7   1    2.93    0.19
   1  -7  -1    3.23    0.19
   1  -7  -1    3.26    0.16
  -2   7   1    0.96    0.14
  -2   7   1    1.01    0.12
   2  -7  -1    0.95    0.13
  -3   7   1   20.40    0.65
  -3   7   1   20.97    0.61
   3  -7  -1   19.99    0.62
  -4   7   1    8.68    0.38
   4  -7  -1    8.04    0.35
  -5   7   1    0.40    0.13
  -6   7   1    1.79    0.21
   6  -7  -1    1.44    0.15
  -7   7   1    0.11    0.14
   7  -7  -1    0.08    0.09
  -8   7   1    0.88    0.19
   8  -7  -1    0.73    0.13
  -9   7   1    5.81    0.40
   9  -7  -1    6.65    0.32
   9  -7  -1    6.37    0.36
 -10   7   1    0.01    0.16
  10  -7  -1    0.02    0.12
  10  -7  -1    0.12    0.15
  11  -7  -1    6.92    0.37
  11  -7  -1    7.60    0.43
  13   8   1    0.00    0.21
  12   8   1    0.70    0.23
  11   8   1    1.92    0.28
  10   8   1    3.27    0.34
   9   8   1    4.26    0.35
   8   8   1    2.59    0.29
   7   8   1   -0.01    0.13
   6   8   1    0.40    0.14
   6   8   1    0.36    0.07
   6   8   1    0.29    0.08
  -6  -8  -1    0.37    0.08
   5   8   1    0.41    0.08
   5   8   1    0.55    0.09
   5   8   1    0.54    0.14
  -5  -8  -1    0.77    0.09
   4   8   1    5.02    0.27
   4   8   1    4.63    0.21
   4   8   1    4.80    0.23
  -4  -8  -1    4.61    0.21
   3   8   1    2.51    0.18
   3   8   1    2.57    0.19
  -3  -8  -1    2.71    0.17
   2   8   1    4.99    0.23
   2   8   1    4.61    0.24
  -2  -8  -1    4.86    0.22
   1   8   1   14.31    0.45
   1   8   1   13.71    0.47
  -1  -8  -1   14.41    0.45
   0   8   1    2.81    0.20
   0   8   1    3.04    0.19
   0  -8  -1    2.74    0.19
  -1   8   1    3.21    0.24
  -1   8   1    3.18    0.19
   1  -8  -1    2.88    0.20
  -2   8   1    8.37    0.32
  -2   8   1    7.52    0.35
   2  -8  -1    7.85    0.34
   2  -8  -1    8.10    0.28
  -3   8   1    4.97    0.29
   3  -8  -1    4.79    0.28
  -4   8   1   10.30    0.44
  -5   8   1   13.50    0.53
  -6   8   1    0.13    0.14
   6  -8  -1    0.01    0.08
  -7   8   1    0.04    0.14
   7  -8  -1   -0.04    0.09
  -8   8   1    2.42    0.27
   8  -8  -1    2.86    0.23
  -9   8   1    2.52    0.28
   9  -8  -1    2.57    0.27
   9  -8  -1    2.95    0.22
 -10   8   1    0.16    0.18
  10  -8  -1    0.09    0.12
  10  -8  -1    0.01    0.15
  13   9   1   -0.01    0.20
  12   9   1    0.12    0.20
  11   9   1    0.44    0.22
  10   9   1    0.12    0.18
   9   9   1   -0.06    0.16
   8   9   1   -0.13    0.16
   7   9   1   -0.06    0.06
   7   9   1    0.02    0.15
   7   9   1   -0.14    0.06
   6   9   1    2.66    0.17
   6   9   1    3.06    0.26
   6   9   1    2.80    0.18
   5   9   1    0.87    0.11
   5   9   1    0.84    0.16
   5   9   1    0.78    0.11
  -5  -9  -1    0.94    0.11
   4   9   1    3.22    0.22
   4   9   1    3.76    0.25
  -4  -9  -1    3.41    0.19
   3   9   1    1.75    0.16
   3   9   1    2.21    0.20
  -3  -9  -1    2.60    0.18
   2   9   1   10.55    0.39
   2   9   1   10.43    0.37
  -2  -9  -1   10.22    0.37
   1   9   1    0.97    0.15
   1   9   1    1.14    0.14
  -1  -9  -1    1.05    0.14
   0   9   1    0.19    0.11
   0   9   1    0.16    0.09
   0  -9  -1    0.16    0.10
  -1   9   1   15.48    0.50
  -1   9   1   15.50    0.55
   1  -9  -1   15.31    0.51
  -2   9   1   11.81    0.47
  -2   9   1   12.59    0.43
   2  -9  -1   11.63    0.44
  -3   9   1   11.38    0.48
   3  -9  -1   11.61    0.45
  -4   9   1    0.07    0.13
  -5   9   1    1.83    0.22
  -6   9   1    1.75    0.23
  -7   9   1    5.62    0.38
   7  -9  -1    5.13    0.27
  -8   9   1    0.17    0.19
   8  -9  -1    0.20    0.11
  -9   9   1    0.02    0.17
   9  -9  -1    0.20    0.12
 -10   9   1    4.52    0.39
  12  10   1    0.05    0.20
  11  10   1   -0.05    0.19
  10  10   1    0.00    0.18
   9  10   1    0.60    0.19
   8  10   1    0.70    0.19
   7  10   1    5.95    0.23
   7  10   1    5.93    0.24
   7  10   1    5.88    0.38
   6  10   1    0.00    0.13
   6  10   1   -0.21    0.08
   6  10   1   -0.06    0.08
   5  10   1    0.34    0.11
   5  10   1    0.49    0.11
   5  10   1    0.59    0.15
   4  10   1    1.98    0.20
  -4 -10  -1    2.80    0.20
   3  10   1    4.57    0.27
   3  10   1    4.78    0.26
  -3 -10  -1    4.81    0.25
   2  10   1    2.22    0.22
   2  10   1    2.46    0.21
  -2 -10  -1    2.54    0.21
   1  10   1    0.28    0.13
   1  10   1    0.29    0.11
  -1 -10  -1    0.32    0.12
   0  10   1   -0.06    0.10
   0  10   1   -0.07    0.12
   0 -10  -1    0.00    0.12
  -1  10   1    4.37    0.25
  -1  10   1    4.15    0.30
   1 -10  -1    3.98    0.26
  -2  10   1    5.14    0.32
   2 -10  -1    5.21    0.30
  -3  10   1   11.19    0.49
  -4  10   1    5.35    0.36
  -5  10   1   12.43    0.56
  -6  10   1    0.42    0.17
  -7  10   1    0.01    0.17
   7 -10  -1    0.01    0.10
  -8  10   1    0.78    0.23
  -9  10   1    0.21    0.19
 -10  10   1    0.27    0.21
  12  11   1   -0.09    0.21
  11  11   1   -0.04    0.19
  10  11   1   -0.03    0.17
   9  11   1    0.06    0.18
   8  11   1    1.82    0.25
   7  11   1    2.62    0.20
   7  11   1    3.23    0.30
   6  11   1    0.97    0.14
   6  11   1    1.09    0.20
   5  11   1   -0.11    0.10
   4  11   1    0.29    0.13
   3  11   1    0.25    0.11
   3  11   1    0.22    0.13
  -3 -11  -1    0.46    0.13
   2  11   1   -0.01    0.11
   2  11   1   -0.09    0.11
  -2 -11  -1   -0.27    0.10
   1  11   1    3.52    0.26
   1  11   1    3.92    0.27
  -1 -11  -1    3.81    0.25
   0  11   1    8.01    0.36
   0  11   1    8.31    0.40
   0 -11  -1    8.53    0.38
  -1  11   1    1.65    0.21
  -2  11   1    0.27    0.16
  -3  11   1    2.24    0.26
  -4  11   1    0.89    0.20
  -5  11   1    1.54    0.24
  -6  11   1    0.13    0.18
  -7  11   1    0.75    0.22
  -8  11   1    0.69    0.23
  -9  11   1    0.19    0.21
 -10  11   1    0.22    0.22
  11  12   1    0.39    0.23
  10  12   1   -0.12    0.18
   9  12   1    0.01    0.19
   7  12   1    4.25    0.25
   6  12   1   -0.07    0.11
   5  12   1    0.11    0.12
   4  12   1    0.76    0.16
   3  12   1    3.13    0.28
   2  12   1    0.89    0.18
   1  12   1   -0.04    0.13
   0  12   1    2.44    0.25
  -1  12   1    0.66    0.19
  -2  12   1    0.99    0.22
  -3  12   1    3.64    0.33
  -4  12   1    0.13    0.18
  -5  12   1    9.04    0.52
  -6  12   1   -0.03    0.17
  -7  12   1    2.80    0.33
  -8  12   1    1.86    0.30
  -9  12   1    0.45    0.24
 -10  12   1    1.21    0.29
   7  13   1    2.59    0.22
   6  13   1    0.95    0.17
   5  13   1    0.24    0.14
   4  13   1    2.87    0.27
   3  13   1    0.30    0.17
   2  13   1    0.43    0.18
   1  13   1    2.81    0.30
   0  13   1    0.73    0.19
  -1  13   1   -0.08    0.16
  -2  13   1   15.77    0.66
  -3  13   1    8.30    0.48
  -4  13   1    0.38    0.20
  -5  13   1    2.27    0.31
  -6  13   1   -0.21    0.19
  -7  13   1   -0.19    0.19
  -8  13   1    0.64    0.27
  -9  13   1    4.98    0.47
 -10  13   1    0.04    0.23
   7  14   1    0.07    0.12
   6  14   1    0.10    0.14
   5  14   1    2.57    0.27
   4  14   1    0.75    0.18
   3  14   1   -0.14    0.15
   2  14   1    0.25    0.18
   1  14   1   -0.09    0.16
   0  14   1    0.32    0.19
  -1  14   1    0.62    0.22
  -2  14   1    2.56    0.31
  -3  14   1    1.15    0.25
  -4  14   1    0.14    0.19
  -5  14   1    0.13    0.20
  -6  14   1   -0.03    0.21
  -7  14   1   -0.07    0.21
  -8  14   1   -0.07    0.22
  -9  14   1    0.54    0.26
   7  15   1   -0.04    0.13
   6  15   1    0.05    0.15
   5  15   1    1.25    0.21
   4  15   1   -0.05    0.15
   3  15   1   -0.07    0.16
   2  15   1    0.81    0.22
   1  15   1    1.22    0.25
   0  15   1    1.14    0.25
  -1  15   1    1.50    0.28
  -2  15   1    0.31    0.20
  -3  15   1   -0.17    0.20
  -4  15   1    0.20    0.22
  -5  15   1    0.09    0.22
  -6  15   1    0.16    0.22
  -7  15   1    0.33    0.25
  -8  15   1   -0.18    0.23
   6  16   1    0.22    0.17
   5  16   1    0.04    0.17
   4  16   1    0.44    0.20
   3  16   1    0.74    0.22
   2  16   1    0.25    0.20
   1  16   1    0.12    0.21
   0  16   1    4.09    0.43
  -1  16   1    3.93    0.43
  -2  16   1    1.40    0.29
  -3  16   1    0.28    0.22
  -4  16   1    0.88    0.26
  -5  16   1   -0.04    0.23
  -6  16   1    0.16    0.25
   4  17   1   -0.04    0.18
   3  17   1    0.32    0.21
   2  17   1    0.51    0.23
   1  17   1    1.69    0.31
   0  17   1    0.29    0.24
  -1  17   1    0.27    0.24
  -2  17   1    0.57    0.27
  -3  17   1    0.53    0.25
  -4  17   1    0.10    0.25
  -4  17  -2    0.54    0.28
  -3  17  -2   -0.17    0.21
  -2  17  -2    0.41    0.25
  -1  17  -2    0.47    0.26
   0  17  -2    0.69    0.26
   1  17  -2    0.71    0.25
   2  17  -2    0.32    0.22
   3  17  -2    0.83    0.23
   4  17  -2    0.34    0.19
  -6  16  -2    0.35    0.28
  -5  16  -2   -0.11    0.21
  -4  16  -2    0.27    0.25
  -3  16  -2    0.29    0.24
  -2  16  -2    0.71    0.25
  -1  16  -2    0.11    0.22
   0  16  -2    4.00    0.42
   1  16  -2    5.39    0.44
   2  16  -2    0.42    0.21
   3  16  -2    0.18    0.19
   4  16  -2    0.27    0.18
   5  16  -2   -0.13    0.15
   6  16  -2   -0.10    0.14
  -8  15  -2    0.24    0.27
  -7  15  -2   -0.17    0.23
  -6  15  -2    0.00    0.23
  -5  15  -2    1.12    0.30
  -4  15  -2    0.72    0.26
  -3  15  -2    0.06    0.21
  -2  15  -2    0.26    0.21
  -1  15  -2    4.47    0.40
   0  15  -2    0.75    0.22
   1  15  -2    1.15    0.24
   2  15  -2    0.78    0.22
   3  15  -2    1.21    0.23
   4  15  -2    1.32    0.22
   5  15  -2    0.06    0.15
   6  15  -2    0.06    0.14
   7  15  -2    1.27    0.16
  -9  14  -2    0.54    0.28
  -8  14  -2    0.05    0.24
  -7  14  -2    0.55    0.26
  -6  14  -2    0.65    0.26
  -5  14  -2    0.48    0.24
  -4  14  -2    0.05    0.20
  -3  14  -2    0.77    0.23
  -2  14  -2    1.94    0.28
  -1  14  -2    0.44    0.20
   0  14  -2    2.41    0.29
   1  14  -2    4.80    0.38
   2  14  -2    0.15    0.17
   3  14  -2   -0.04    0.15
   4  14  -2    0.10    0.15
   5  14  -2    0.41    0.16
   6  14  -2    0.33    0.14
   7  14  -2   -0.12    0.10
 -10  13  -2   -0.12    0.24
  -9  13  -2    0.13    0.24
  -8  13  -2    0.06    0.23
  -7  13  -2    0.73    0.26
  -6  13  -2    3.89    0.40
  -5  13  -2    1.29    0.27
  -4  13  -2    2.19    0.30
  -3  13  -2    5.01    0.42
  -2  13  -2    0.40    0.20
  -1  13  -2    1.64    0.25
   0  13  -2    0.70    0.19
   1  13  -2    1.77    0.24
   2  13  -2    0.63    0.19
   3  13  -2    0.35    0.17
   4  13  -2    1.20    0.19
   5  13  -2   -0.09    0.12
   6  13  -2    0.17    0.12
   7  13  -2    1.07    0.13
 -10  12  -2   -0.02    0.21
  -9  12  -2    0.07    0.23
  -8  12  -2    0.46    0.23
  -7  12  -2    1.07    0.26
  -6  12  -2    0.75    0.23
  -5  12  -2    0.73    0.22
  -4  12  -2   -0.02    0.18
  -3  12  -2    0.49    0.20
  -2  12  -2    5.13    0.40
  -1  12  -2   -0.12    0.15
   0  12  -2    0.86    0.19
   1  12  -2    0.53    0.17
   2  12  -2    0.28    0.15
   3  12  -2    6.69    0.38
   4  12  -2    2.36    0.24
   5  12  -2    2.10    0.23
   6  12  -2    0.76    0.14
   7  12  -2    2.30    0.17
 -10  11  -2    0.83    0.26
  -9  11  -2    1.89    0.31
  -8  11  -2    0.89    0.25
  -7  11  -2    0.73    0.23
  -6  11  -2   -0.25    0.16
  -5  11  -2    1.29    0.23
  -4  11  -2   -0.17    0.15
  -3  11  -2   -0.10    0.17
  -2  11  -2    5.91    0.38
  -1  11  -2    1.55    0.18
  -1  11  -2    1.57    0.21
   0  11  -2    1.17    0.20
   0  11  -2    1.26    0.17
   1  11  -2    0.25    0.12
   1  11  -2    0.15    0.13
   2  11  -2   -0.11    0.10
   2  11  -2   -0.02    0.12
   3  11  -2    4.73    0.30
   3  11  -2    4.13    0.25
   4  11  -2    0.16    0.13
   5  11  -2    2.37    0.22
   6  11  -2    0.02    0.10
  10 -10   2   -0.19    0.14
 -10  10  -2   -0.06    0.19
   9 -10   2   -0.12    0.13
  -9  10  -2    0.02    0.19
  -8  10  -2   -0.10    0.17
  -7  10  -2   -0.18    0.18
  -6  10  -2    0.47    0.18
  -5  10  -2    0.29    0.18
  -4  10  -2    2.67    0.29
  -3  10  -2   -0.02    0.15
  -2  10  -2    2.45    0.26
  -1  10  -2    7.12    0.37
  -1  10  -2    7.55    0.33
   0 -10   2   10.26    0.48
   0  10  -2   10.64    0.41
   0  10  -2   10.07    0.45
   1  10  -2    0.49    0.12
   1  10  -2    0.43    0.14
   2  10  -2    0.35    0.10
   2  10  -2    0.34    0.13
   3  10  -2    4.52    0.27
   3  10  -2    3.58    0.21
   4  10  -2    9.11    0.34
   4  10  -2   10.44    0.39
   5  10  -2    1.55    0.14
   5  10  -2    1.51    0.17
   6  10  -2    7.11    0.26
   6  10  -2    7.68    0.29
  11  -9   2    1.69    0.24
  10  -9   2    0.69    0.18
 -10   9  -2    0.95    0.24
   9  -9   2    0.71    0.17
  -9   9  -2    0.86    0.23
   8  -9   2    2.42    0.24
  -8   9  -2    1.84    0.27
  -7   9  -2    0.74    0.20
  -6   9  -2    0.64    0.18
  -5   9  -2   -0.15    0.13
  -4   9  -2    1.30    0.20
  -3   9  -2    5.59    0.34
  -2   9  -2    6.40    0.31
  -2   9  -2    5.96    0.34
  -1   9  -2   -0.22    0.09
  -1   9  -2   -0.01    0.12
   0  -9   2    1.15    0.19
   0   9  -2    0.94    0.16
   0   9  -2    0.95    0.14
  -1  -9   2    0.14    0.14
   1   9  -2    0.01    0.09
   1   9  -2    0.00    0.11
  -2  -9   2    0.53    0.17
   2   9  -2    0.56    0.10
   2   9  -2    0.57    0.13
   3   9  -2    9.60    0.38
   4   9  -2    5.99    0.29
   4   9  -2    6.54    0.26
   5   9  -2    0.13    0.11
   5   9  -2   -0.03    0.08
   6   9  -2    3.16    0.16
   6   9  -2    3.17    0.18
   8   9  -2    0.26    0.17
   9   9  -2   -0.18    0.16
  10   9  -2   -0.20    0.16
  11   9  -2    0.18    0.20
  12   9  -2    0.00    0.20
  13   9  -2    1.41    0.29
  12  -8   2    0.08    0.17
  11  -8   2    1.25    0.21
  10  -8   2    0.84    0.19
 -10   8  -2    0.96    0.23
   9  -8   2   -0.10    0.13
  -9   8  -2    0.05    0.18
   8  -8   2    3.83    0.23
   8  -8   2    4.01    0.30
  -8   8  -2    3.40    0.35
   7  -8   2   -0.03    0.09
  -7   8  -2   -0.15    0.13
  -6   8  -2    0.92    0.19
  -5   8  -2   -0.02    0.12
  -4   8  -2   11.13    0.47
  -3   8  -2    2.06    0.22
  -2   8  -2    5.59    0.28
  -2   8  -2    5.30    0.30
  -1   8  -2   -0.11    0.12
  -1   8  -2   -0.01    0.10
   0   8  -2    0.84    0.14
   0   8  -2    0.84    0.12
  -1  -8   2    0.63    0.16
   1   8  -2    0.28    0.09
   1   8  -2    0.18    0.12
  -2  -8   2    6.53    0.37
   2   8  -2    6.05    0.29
   2   8  -2    6.66    0.26
  -3  -8   2   13.11    0.55
   3   8  -2   13.08    0.44
   4   8  -2    4.76    0.20
   4   8  -2    4.30    0.22
   5   8  -2    4.27    0.21
   5   8  -2    4.28    0.19
   6   8  -2    2.47    0.12
   7   8  -2    6.05    0.36
   8   8  -2    1.66    0.23
   9   8  -2   -0.10    0.15
  10   8  -2    0.02    0.16
  11   8  -2   -0.20    0.17
  12   8  -2    0.12    0.19
  13   8  -2    0.47    0.24
  13  -7   2   -0.03    0.18
  12  -7   2    0.51    0.19
  11  -7   2    0.66    0.18
  10  -7   2    4.89    0.36
 -10   7  -2    4.30    0.36
   9  -7   2    4.02    0.26
   9  -7   2    4.46    0.33
  -9   7  -2    4.74    0.38
   8  -7   2    0.01    0.13
   8  -7   2   -0.03    0.10
  -8   7  -2   -0.17    0.13
   7  -7   2   -0.01    0.08
  -7   7  -2   -0.12    0.12
  -6   7  -2    2.74    0.26
  -5   7  -2    5.55    0.32
  -4   7  -2    2.95    0.24
  -3   7  -2    2.31    0.19
  -3   7  -2    2.59    0.22
  -2   7  -2   10.84    0.43
  -2   7  -2   11.46    0.39
  -1   7  -2    4.64    0.27
  -1   7  -2    5.29    0.24
   0   7  -2    0.06    0.07
   0   7  -2   -0.11    0.08
  -1  -7   2    3.08    0.26
   1   7  -2    3.03    0.21
   1   7  -2    2.83    0.17
  -2  -7   2    2.82    0.25
   2   7  -2    2.40    0.19
   2   7  -2    2.09    0.15
  -3  -7   2   14.35    0.57
   3   7  -2   15.14    0.46
   4   7  -2    0.50    0.10
   4   7  -2    0.67    0.08
   5   7  -2    7.47    0.34
   5   7  -2    7.00    0.22
   5   7  -2    7.24    0.24
   7   7  -2   11.88    0.49
   8   7  -2    0.60    0.17
   9   7  -2    1.47    0.22
  10   7  -2    0.12    0.15
  11   7  -2    0.19    0.18
  12   7  -2    0.07    0.19
  13   7  -2    0.09    0.21
  14   7  -2    0.32    0.24
  14  -6   2    0.00    0.21
  13  -6   2    0.09    0.18
  12  -6   2   -0.10    0.16
  11  -6   2    0.30    0.16
  10  -6   2    0.24    0.16
  10  -6   2    0.18    0.14
 -10   6  -2    0.02    0.17
   9  -6   2    3.12    0.30
   9  -6   2    2.65    0.23
  -9   6  -2    2.19    0.26
   8  -6   2    6.81    0.35
   8  -6   2    7.27    0.31
   8  -6   2    8.08    0.40
  -8   6  -2    6.87    0.39
   7  -6   2    9.91    0.35
   7  -6   2    9.50    0.42
   7  -6   2    9.90    0.40
  -7   6  -2    9.56    0.45
   6  -6   2    4.99    0.22
   6  -6   2    5.06    0.30
  -6   6  -2    4.77    0.30
   5  -6   2    1.86    0.20
  -5   6  -2    1.31    0.17
   4  -6   2    6.50    0.30
  -4   6  -2    5.55    0.30
   3  -6   2    0.96    0.13
  -3   6  -2    0.79    0.12
  -3   6  -2    0.85    0.14
   2  -6   2    0.22    0.09
  -2   6  -2    0.20    0.08
  -2   6  -2    0.36    0.10
   1  -6   2    0.27    0.08
  -1   6  -2    0.16    0.07
  -1   6  -2    0.24    0.09
   0  -6   2   14.51    0.45
   0   6  -2   14.61    0.43
   0   6  -2   14.56    0.46
  -1  -6   2    0.30    0.11
  -1  -6   2    0.26    0.08
   1   6  -2    0.29    0.07
   1   6  -2    0.22    0.08
  -2  -6   2    4.07    0.19
  -2  -6   2    3.94    0.26
   2   6  -2    4.16    0.20
  -3  -6   2    4.54    0.19
  -3  -6   2    4.86    0.33
   3   6  -2    4.47    0.17
   3   6  -2    4.72    0.20
  -4  -6   2   24.65    0.81
  -4  -6   2   24.80    0.62
   4   6  -2   23.96    0.63
   4   6  -2   24.07    0.61
   5   6  -2    3.77    0.13
   5   6  -2    5.20    0.27
   6   6  -2    0.32    0.12
   7   6  -2    0.15    0.14
   8   6  -2    0.14    0.14
   9   6  -2    1.70    0.23
  10   6  -2    0.11    0.15
  11   6  -2    0.91    0.21
  12   6  -2    0.17    0.18
  13   6  -2    0.26    0.21
  14   6  -2    0.03    0.21
  14  -5   2    0.07    0.20
  13  -5   2   -0.19    0.17
  12  -5   2    0.24    0.18
  11  -5   2   -0.11    0.15
  10  -5   2    4.81    0.31
  10  -5   2    4.77    0.34
 -10   5  -2    4.33    0.36
   9  -5   2    1.72    0.19
   9  -5   2    1.71    0.21
   9  -5   2    1.83    0.21
  -9   5  -2    1.59    0.23
   8  -5   2   -0.04    0.11
   8  -5   2   -0.13    0.10
   8  -5   2   -0.04    0.10
  -8   5  -2    0.03    0.12
   7  -5   2    5.61    0.30
   7  -5   2    5.56    0.25
   7  -5   2    6.01    0.33
  -7   5  -2    5.41    0.33
   6  -5   2   23.84    0.66
   6  -5   2   24.96    0.75
  -6   5  -2   24.26    0.76
   5  -5   2    5.05    0.20
   5  -5   2    5.35    0.27
  -5   5  -2    4.85    0.28
   4  -5   2   93.32    2.30
  -4   5  -2   93.71    2.28
  -4   5  -2   93.02    2.32
   3  -5   2   54.18    1.38
  -3   5  -2   54.37    1.35
  -3   5  -2   52.48    1.39
   2  -5   2    4.61    0.22
  -2   5  -2    4.79    0.21
  -2   5  -2    4.73    0.24
   1  -5   2    4.76    0.21
  -1   5  -2    4.30    0.22
  -1   5  -2    4.64    0.20
   0  -5   2   14.76    0.44
   0  -5   2   15.04    0.46
   0   5  -2   14.97    0.42
   0   5  -2   14.70    0.45
  -1  -5   2   38.26    1.01
  -1  -5   2   37.64    0.95
   1   5  -2   38.48    0.96
   1   5  -2   36.20    0.93
  -2  -5   2    1.07    0.12
  -2  -5   2    1.54    0.17
   2   5  -2    1.15    0.11
  -3  -5   2  143.21    3.34
  -3  -5   2  141.20    3.49
   3   5  -2  143.40    3.33
   3   5  -2  144.43    3.36
  -4  -5   2    5.76    0.35
  -4  -5   2    6.12    0.19
   4   5  -2    6.10    0.27
   4   5  -2    5.84    0.19
  -5  -5   2    5.20    0.35
   5   5  -2    5.02    0.27
   6   5  -2    5.97    0.30
   7   5  -2    0.08    0.12
   8   5  -2    9.04    0.42
   9   5  -2    8.69    0.45
  10   5  -2    0.04    0.15
  11   5  -2    4.36    0.36
  12   5  -2    0.20    0.20
  13   5  -2    0.35    0.20
  14   5  -2   -0.11    0.19
  14  -4   2    0.31    0.23
  13  -4   2    0.22    0.19
  12  -4   2    0.20    0.18
  11  -4   2   -0.08    0.15
  10  -4   2   10.62    0.48
  10  -4   2   11.40    0.47
 -10   4  -2   10.51    0.50
   9  -4   2    0.12    0.13
   9  -4   2    0.01    0.12
   9  -4   2    0.28    0.13
  -9   4  -2    0.18    0.15
   8  -4   2    4.38    0.27
   8  -4   2    4.37    0.25
   8  -4   2    4.72    0.30
  -8   4  -2    4.12    0.28
   7  -4   2    2.88    0.20
   7  -4   2    3.14    0.24
   7  -4   2    2.60    0.21
  -7   4  -2    2.77    0.24
   6  -4   2    9.80    0.33
   6  -4   2   10.00    0.37
   6  -4   2    9.96    0.38
  -6   4  -2    9.54    0.40
   5  -4   2   16.44    0.52
   5  -4   2   15.28    0.45
  -5   4  -2   15.83    0.53
   4  -4   2   14.90    0.48
   4  -4   2   14.80    0.40
  -4   4  -2   15.15    0.50
  -4   4  -2   14.74    0.47
   3  -4   2   16.61    0.50
  -3   4  -2   15.97    0.50
   2  -4   2   11.82    0.38
  -2   4  -2   11.61    0.38
   1  -4   2   -0.06    0.06
  -1   4  -2   -0.08    0.07
   0  -4   2   51.07    1.28
   0  -4   2   52.55    1.28
   0   4  -2   51.97    1.28
  -1  -4   2   40.57    1.00
  -1  -4   2   39.19    1.05
   1   4  -2   41.84    1.01
  -2  -4   2  114.83    2.81
  -2  -4   2  115.91    2.72
   2   4  -2  116.39    2.72
  -3  -4   2   35.43    0.87
  -3  -4   2   36.14    1.00
   3   4  -2   36.13    1.00
   3   4  -2   35.59    0.86
   3   4  -2   36.40    0.94
   3   4  -2   36.41    0.88
  -4  -4   2   13.39    0.50
  -4  -4   2   13.62    0.33
   4   4  -2   13.07    0.50
   4   4  -2   13.26    0.43
  -5  -4   2    3.37    0.28
   5   4  -2    3.08    0.21
   5   4  -2    3.30    0.26
  -6  -4   2    8.83    0.44
   6   4  -2    8.20    0.36
   6   4  -2    8.97    0.44
   7   4  -2    0.00    0.10
   7   4  -2   -0.09    0.13
   8   4  -2    1.56    0.19
   8   4  -2    1.61    0.25
   9   4  -2    3.88    0.38
   9   4  -2    3.08    0.30
  10   4  -2    2.28    0.25
  11   4  -2    1.50    0.23
  12   4  -2   -0.10    0.16
  13   4  -2    0.16    0.18
  14   4  -2   -0.06    0.19
  15   4  -2    0.29    0.22
  15  -3   2    1.04    0.27
  14  -3   2   -0.26    0.20
  13  -3   2    0.21    0.20
  12  -3   2   -0.10    0.16
  11  -3   2    0.07    0.15
  10  -3   2    0.53    0.17
 -10   3  -2    0.17    0.16
   9  -3   2    1.75    0.20
   9  -3   2    1.42    0.19
   9  -3   2    1.52    0.18
  -9   3  -2    1.53    0.20
   8  -3   2    0.57    0.14
   8  -3   2    0.58    0.12
   8  -3   2    0.62    0.13
  -8   3  -2    0.55    0.14
   7  -3   2    2.21    0.20
   7  -3   2    2.37    0.22
   7  -3   2    2.73    0.20
  -7   3  -2    2.57    0.22
   6  -3   2    1.65    0.16
   6  -3   2    1.80    0.15
   6  -3   2    1.55    0.17
  -6   3  -2    1.54    0.16
   5  -3   2    0.88    0.12
   5  -3   2    0.78    0.10
  -5   3  -2    0.62    0.11
   4  -3   2    4.55    0.17
   4  -3   2    4.24    0.22
  -4   3  -2    4.06    0.22
   3  -3   2   19.79    0.56
  -3   3  -2   19.57    0.57
   2  -3   2   66.28    1.63
  -2   3  -2   67.46    1.64
   1  -3   2  136.43    3.23
   1  -3   2  136.09    3.19
  -1   3  -2  138.16    3.23
   0  -3   2   65.56    1.62
   0  -3   2   67.65    1.62
   0   3  -2   69.32    1.63
  -1  -3   2  142.34    3.44
  -1  -3   2  147.71    3.40
   1   3  -2  142.12    3.44
   1   3  -2  149.76    3.41
  -2  -3   2  291.48    6.63
  -2  -3   2  285.51    6.70
  -2  -3   2  281.70    6.74
   2   3  -2  283.42    6.71
   2   3  -2  288.72    6.64
  -3  -3   2   84.98    1.97
  -3  -3   2   84.63    2.10
   3   3  -2   82.57    2.10
   3   3  -2   87.02    1.97
   3   3  -2   83.88    1.96
   3   3  -2   84.28    2.06
  -4  -3   2   11.31    0.44
   4   3  -2   11.68    0.38
   4   3  -2   11.86    0.44
  -5  -3   2    0.09    0.12
   5   3  -2    0.04    0.07
   5   3  -2    0.06    0.11
  -6  -3   2    0.29    0.14
   6   3  -2    0.57    0.16
   6   3  -2    0.55    0.11
   7   3  -2    5.85    0.36
   7   3  -2    5.55    0.29
   8   3  -2   10.90    0.52
   8   3  -2    9.85    0.42
   9   3  -2    2.61    0.32
   9   3  -2    2.95    0.28
  10   3  -2    5.77    0.39
  10   3  -2    7.03    0.49
  11   3  -2    0.34    0.17
  11   3  -2    0.12    0.21
  12   3  -2    0.12    0.17
  13   3  -2    0.09    0.18
  14   3  -2    0.21    0.21
  15   3  -2    0.18    0.21
  15  -2   2   -0.11    0.22
  14  -2   2   -0.42    0.19
  13  -2   2    0.08    0.19
  12  -2   2    1.76    0.26
  11  -2   2    0.03    0.16
  10  -2   2    8.99    0.43
 -10   2  -2    9.10    0.42
   9  -2   2    2.91    0.24
   9  -2   2    3.07    0.27
  -9   2  -2    3.53    0.26
   8  -2   2    2.48    0.22
   8  -2   2    2.71    0.21
   8  -2   2    2.56    0.25
  -8   2  -2    2.67    0.22
   7  -2   2    0.38    0.10
   7  -2   2    0.43    0.11
   7  -2   2    0.29    0.11
  -7   2  -2    0.35    0.11
   6  -2   2    1.78    0.17
   6  -2   2    1.63    0.18
   6  -2   2    1.93    0.17
  -6   2  -2    1.90    0.18
   5  -2   2   46.00    1.18
   5  -2   2   46.94    1.19
   5  -2   2   46.87    1.21
  -5   2  -2   46.79    1.20
   4  -2   2    7.64    0.25
   4  -2   2    7.47    0.28
  -4   2  -2    7.57    0.28
   3  -2   2    4.89    0.20
  -3   2  -2    4.35    0.19
   2  -2   2    7.38    0.25
  -2   2  -2    7.12    0.25
   1  -2   2  120.52    2.79
  -1   2  -2  115.74    2.79
   0  -2   2  388.78    9.10
   0  -2   2  393.15    8.94
   0   2  -2  398.14    9.10
   0   2  -2  364.54    9.07
  -1  -2   2   30.43    0.80
  -1  -2   2   31.89    0.77
   1   2  -2   31.28    0.80
   1   2  -2   32.32    0.77
  -2  -2   2  193.14    4.62
  -2  -2   2  195.22    4.64
  -2  -2   2  199.54    4.55
   2   2  -2  200.37    4.56
   2   2  -2  194.16    4.63
  -3  -2   2   38.97    0.90
  -3  -2   2   37.28    0.97
  -3  -2   2   37.57    1.01
   3   2  -2   38.66    0.89
   3   2  -2   37.80    1.01
   3   2  -2   38.23    0.97
  -4  -2   2   10.67    0.40
   4   2  -2   10.34    0.40
   4   2  -2   10.94    0.35
  -5  -2   2   13.37    0.48
  -5  -2   2   12.62    0.32
  -5  -2   2   13.04    0.32
   5   2  -2   12.88    0.49
   5   2  -2   13.37    0.42
  -6  -2   2   39.40    0.90
  -6  -2   2   37.57    0.91
  -6  -2   2   37.59    1.09
   6   2  -2   37.32    1.11
   6   2  -2   38.34    1.03
  -7  -2   2    3.30    0.31
  -7  -2   2    3.45    0.12
  -7  -2   2    3.27    0.13
   7   2  -2    3.52    0.28
   7   2  -2    3.25    0.22
  -8  -2   2    1.43    0.11
  -8  -2   2    1.33    0.10
   8   2  -2    1.62    0.24
   8   2  -2    2.05    0.21
  -9  -2   2    0.80    0.09
   9   2  -2    1.01    0.18
   9   2  -2    0.95    0.22
 -10  -2   2    4.37    0.19
  10   2  -2    4.58    0.35
  10   2  -2    4.93    0.41
  11   2  -2    2.00    0.24
  11   2  -2    1.89    0.30
  12   2  -2    0.15    0.23
  12   2  -2    0.31    0.18
  13   2  -2    0.19    0.19
  14   2  -2    0.46    0.22
  15   2  -2    0.19    0.21
  15  -1   2   -0.16    0.21
  14  -1   2   -0.17    0.21
  13  -1   2    1.93    0.29
  12  -1   2    0.14    0.19
  11  -1   2    1.07    0.21
  10  -1   2   -0.07    0.04
  10  -1   2    0.10    0.16
 -10   1  -2   -0.02    0.14
   9  -1   2   -0.05    0.06
   9  -1   2    0.19    0.14
  -9   1  -2   -0.06    0.12
   8  -1   2    1.19    0.17
   8  -1   2    0.93    0.12
  -8   1  -2    0.94    0.13
   7  -1   2    4.56    0.23
   7  -1   2    5.07    0.27
  -7   1  -2    5.44    0.29
  -7   1  -2    5.59    0.26
   6  -1   2    5.47    0.27
   6  -1   2    5.41    0.28
   6  -1   2    5.80    0.24
  -6   1  -2    5.87    0.25
  -6   1  -2    6.16    0.27
   5  -1   2   32.27    0.88
   5  -1   2   33.71    0.90
   5  -1   2   33.14    0.87
  -5   1  -2   33.78    0.88
  -5   1  -2   33.12    0.88
   4  -1   2    2.08    0.13
   4  -1   2    2.14    0.15
  -4   1  -2    2.15    0.13
  -4   1  -2    2.27    0.14
   3  -1   2    8.83    0.28
  -3   1  -2    8.47    0.28
  -3   1  -2    8.59    0.26
   2  -1   2  105.33    2.47
  -2   1  -2  103.67    2.47
  -2   1  -2  104.00    2.43
   1  -1   2   65.53    1.40
  -1   1  -2   51.09    1.39
   0  -1   2   -0.02    0.02
   0   1  -2   -0.03    0.02
  -1  -1   2    5.08    0.14
   1   1  -2    5.05    0.17
   1   1  -2    3.91    0.13
  -2  -1   2    0.11    0.02
  -2  -1   2    0.08    0.03
   2   1  -2   -0.05    0.05
   2   1  -2    0.11    0.02
   2   1  -2    0.01    0.03
  -3  -1   2    1.78    0.11
  -3  -1   2    1.84    0.07
  -3  -1   2    1.87    0.16
   3   1  -2    1.81    0.07
   3   1  -2    2.05    0.15
   3   1  -2    1.99    0.11
  -4  -1   2    4.33    0.13
  -4  -1   2    4.04    0.22
  -4  -1   2    3.69    0.12
   4   1  -2    3.80    0.17
   4   1  -2    3.78    0.12
   4   1  -2    3.93    0.22
  -5  -1   2    0.15    0.04
  -5  -1   2    0.12    0.04
   5   1  -2    0.12    0.06
   5   1  -2    0.10    0.11
  -6  -1   2    5.43    0.19
  -6  -1   2    5.63    0.19
   6   1  -2    5.49    0.26
   6   1  -2    6.20    0.34
  -7  -1   2    9.82    0.31
  -7  -1   2    9.96    0.29
   7   1  -2   10.45    0.47
   7   1  -2   10.34    0.38
  -8  -1   2    2.30    0.15
   8   1  -2    2.60    0.27
   8   1  -2    2.21    0.20
  -9  -1   2    8.30    0.30
   9   1  -2    8.11    0.37
   9   1  -2    7.53    0.44
 -10  -1   2    1.47    0.14
  10   1  -2    1.69    0.28
  10   1  -2    1.55    0.21
  11   1  -2    0.81    0.19
  11   1  -2    1.55    0.28
  12   1  -2    0.56    0.25
  12   1  -2    0.31    0.17
  13   1  -2   -0.04    0.17
  13   1  -2   -0.22    0.21
  14   1  -2    0.94    0.25
  15   1  -2   -0.20    0.20
  15   0   2    0.15    0.22
  14   0   2    1.09    0.26
  13   0   2    0.24    0.19
  12   0   2    1.34    0.24
  11   0   2   -0.02    0.17
  10   0   2   61.30    1.56
  10   0   2   61.22    1.69
 -10   0  -2   63.32    1.60
   9   0   2    0.03    0.08
   9   0   2    0.05    0.14
  -9   0  -2    0.01    0.16
  -9   0  -2    0.06    0.11
   8   0   2    0.03    0.12
   8   0   2   -0.03    0.03
  -8   0  -2   -0.02    0.08
  -8   0  -2   -0.01    0.12
   7   0   2   -0.20    0.09
   7   0   2   -0.02    0.02
  -7   0  -2   -0.09    0.08
  -7   0  -2   -0.01    0.11
   6   0   2    4.91    0.26
  -6   0  -2    5.14    0.28
  -6   0  -2    5.26    0.22
   5   0   2   -0.14    0.06
   5   0   2   -0.07    0.02
  -5   0  -2    0.09    0.08
  -5   0  -2   -0.04    0.06
   4   0   2   22.24    0.62
  -4   0  -2   22.21    0.59
  -4   0  -2   21.69    0.62
   3   0   2    0.00    0.03
   3   0   2    0.04    0.05
  -3   0  -2    0.06    0.05
  -3   0  -2    0.01    0.04
  -2   0  -2  223.47    5.19
   1   0   2   -0.17    0.02
  -1   0  -2   -0.19    0.02
  -1   0   2    0.01    0.02
   1   0  -2    0.00    0.01
  -2   0   2   52.09    1.23
  -2   0   2   53.07    1.26
   2   0  -2   51.68    1.26
   2   0  -2   52.15    1.23
  -3   0   2    0.11    0.05
  -3   0   2    0.11    0.04
  -3   0   2    0.05    0.04
   3   0  -2   -0.03    0.04
   3   0  -2    0.02    0.03
   3   0  -2   -0.01    0.07
  -4   0   2  272.68    6.43
  -4   0   2  276.31    6.39
  -4   0   2  272.60    6.49
   4   0  -2  276.42    6.42
   4   0  -2  269.28    6.48
   4   0  -2  283.58    6.48
  -5   0   2   -0.05    0.04
  -5   0   2   -0.07    0.04
   5   0  -2   -0.01    0.05
   5   0  -2    0.05    0.10
   5   0  -2   -0.07    0.05
  -6   0   2   27.21    0.69
  -6   0   2   26.45    0.70
   6   0  -2   27.46    0.83
   6   0  -2   27.36    0.69
   6   0  -2   27.35    0.75
  -7   0   2   -0.10    0.07
   7   0  -2    0.03    0.09
   7   0  -2   -0.06    0.05
   7   0  -2   -0.27    0.12
  -8   0   2    0.33    0.08
   8   0  -2    0.32    0.11
   8   0  -2    0.32    0.15
  -9   0   2   -0.09    0.08
   9   0  -2   -0.07    0.10
   9   0  -2   -0.24    0.14
 -10   0   2    3.79    0.23
  10   0  -2    3.74    0.29
  10   0  -2    3.32    0.33
  11   0  -2   -0.18    0.14
  11   0  -2    0.20    0.19
  12   0  -2    0.36    0.18
  12   0  -2    0.22    0.22
  13   0  -2   -0.04    0.16
  13   0  -2    0.02    0.23
  14   0  -2    3.35    0.36
  15   0  -2    0.32    0.23
  15   1   2    0.11    0.23
  14   1   2    0.01    0.20
  13   1   2    1.64    0.27
  12   1   2   -0.23    0.17
  11   1   2    0.93    0.21
  10   1   2   -0.04    0.17
  10   1   2    0.12    0.09
 -10  -1  -2    0.19    0.12
   9   1   2   -0.16    0.14
   9   1   2    0.12    0.09
  -9  -1  -2    0.11    0.10
   8   1   2    0.85    0.16
   8   1   2    0.95    0.11
  -8  -1  -2    0.91    0.19
  -8  -1  -2    1.21    0.13
   7   1   2    4.82    0.28
   7   1   2    5.49    0.22
  -7  -1  -2    5.46    0.23
  -7  -1  -2    5.35    0.33
   6   1   2    5.59    0.22
   6   1   2    5.32    0.28
  -6  -1  -2    5.98    0.23
  -6  -1  -2    5.86    0.31
   5   1   2   33.07    0.92
  -5  -1  -2   34.40    0.94
  -5  -1  -2   34.00    0.86
   4   1   2    2.07    0.15
  -4  -1  -2    2.24    0.17
  -4  -1  -2    2.11    0.12
   3   1   2    9.03    0.30
  -3  -1  -2    8.75    0.26
  -3  -1  -2    9.24    0.30
   2   1   2  103.46    2.48
  -2  -1  -2  104.02    2.43
  -2  -1  -2  103.59    2.49
   1   1   2   61.14    1.51
  -1  -1  -2   64.51    1.48
   0   1   2   -0.05    0.02
   0  -1  -2   -0.04    0.02
  -1   1   2    4.45    0.14
   1  -1  -2    5.28    0.15
  -2   1   2   -0.01    0.03
  -2   1   2    0.05    0.02
  -2   1   2   -0.01    0.03
   2  -1  -2   -0.01    0.03
   2  -1  -2    0.04    0.02
  -3   1   2    1.69    0.09
  -3   1   2    1.80    0.09
   3  -1  -2    1.69    0.09
   3  -1  -2    1.78    0.09
  -4   1   2    4.03    0.15
  -4   1   2    4.74    0.17
  -4   1   2    3.60    0.17
   4  -1  -2    3.75    0.16
   4  -1  -2    4.80    0.16
  -5   1   2    0.10    0.05
  -5   1   2    0.10    0.06
   5  -1  -2    0.20    0.06
   5  -1  -2    0.06    0.06
   5  -1  -2    0.03    0.09
  -6   1   2    5.78    0.21
  -6   1   2    5.68    0.23
   6  -1  -2    5.76    0.32
   6  -1  -2    5.70    0.24
  -7   1   2    9.75    0.34
   7  -1  -2    9.80    0.43
   7  -1  -2   10.29    0.36
  -8   1   2    2.37    0.18
   8  -1  -2    1.84    0.22
   8  -1  -2    2.07    0.20
  -9   1   2    7.72    0.32
   9  -1  -2    6.63    0.27
   9  -1  -2    8.47    0.36
   9  -1  -2    8.31    0.44
 -10   1   2    1.24    0.17
  10  -1  -2    1.57    0.26
  10  -1  -2    1.85    0.20
  11  -1  -2    1.10    0.19
  11  -1  -2    1.28    0.24
  12  -1  -2    0.24    0.21
  12  -1  -2    0.29    0.17
  13  -1  -2   -0.05    0.17
  13  -1  -2    0.19    0.22
  14  -1  -2    1.23    0.24
  14  -1  -2    1.34    0.31
  15  -1  -2    0.14    0.20
  15   2   2    0.32    0.23
  14   2   2    0.20    0.20
  13   2   2    0.03    0.19
  12   2   2    1.83    0.28
  11   2   2    0.02    0.17
  10   2   2    9.38    0.32
  10   2   2    9.75    0.50
 -10  -2  -2    9.48    0.34
   9   2   2    2.99    0.17
   9   2   2    2.64    0.26
  -9  -2  -2    3.26    0.18
   8   2   2    2.29    0.25
   8   2   2    2.79    0.16
  -8  -2  -2    2.82    0.16
   7   2   2    0.18    0.11
   7   2   2    0.37    0.07
  -7  -2  -2    0.29    0.07
  -7  -2  -2    0.33    0.14
   6   2   2    1.88    0.13
   6   2   2    1.42    0.16
  -6  -2  -2    1.77    0.12
  -6  -2  -2    1.79    0.21
   5   2   2   47.08    1.24
   5   2   2   47.79    1.15
  -5  -2  -2   46.42    1.26
  -5  -2  -2   47.17    1.15
   4   2   2    7.42    0.23
   4   2   2    6.85    0.28
  -4  -2  -2    7.80    0.32
  -4  -2  -2    7.40    0.23
   3   2   2    4.31    0.19
  -3  -2  -2    4.61    0.15
   2   2   2    6.66    0.23
  -2  -2  -2    6.74    0.23
  -2  -2  -2    7.03    0.20
   1   2   2  115.13    2.74
  -1  -2  -2  116.71    2.75
  -1  -2  -2  114.84    2.70
   0   2   2  411.78    9.78
   0  -2  -2  410.25    9.80
   0  -2  -2  427.42    9.88
  -1   2   2   30.28    0.73
  -1   2   2   29.86    0.73
   1  -2  -2   28.85    0.73
  -2   2   2  195.17    4.51
  -2   2   2  192.73    4.45
  -2   2   2  191.04    4.46
   2  -2  -2  192.40    4.45
   2  -2  -2  189.33    4.45
   2  -2  -2  187.83    4.52
  -3   2   2   39.46    0.95
  -3   2   2   38.31    0.97
  -3   2   2   39.15    0.95
   3  -2  -2   38.59    0.94
   3  -2  -2   38.63    0.96
   3  -2  -2   39.55    0.96
  -4   2   2   10.73    0.31
  -4   2   2   10.49    0.31
  -4   2   2   10.35    0.33
   4  -2  -2   10.88    0.32
   4  -2  -2   10.72    0.31
   4  -2  -2   10.48    0.32
  -5   2   2   14.33    0.41
  -5   2   2   12.92    0.41
  -5   2   2   13.12    0.39
   5  -2  -2   13.30    0.40
   5  -2  -2   13.27    0.40
   5  -2  -2   13.62    0.40
  -6   2   2   37.49    0.98
   6  -2  -2   37.77    0.96
   6  -2  -2   37.40    1.05
   6  -2  -2   37.93    0.98
  -7   2   2    3.06    0.20
   7  -2  -2    3.32    0.20
   7  -2  -2    3.28    0.18
   7  -2  -2    3.19    0.26
  -8   2   2    1.60    0.17
   8  -2  -2    1.59    0.16
   8  -2  -2    1.51    0.15
   8  -2  -2    1.73    0.22
  -9   2   2    0.83    0.15
   9  -2  -2    0.49    0.10
   9  -2  -2    0.98    0.15
   9  -2  -2    0.74    0.18
 -10   2   2    4.46    0.29
  10  -2  -2    4.82    0.38
  10  -2  -2    5.59    0.32
  11  -2  -2    2.05    0.22
  11  -2  -2    2.15    0.28
  12  -2  -2    0.41    0.21
  12  -2  -2    0.07    0.16
  13  -2  -2    0.00    0.21
  13  -2  -2    0.30    0.18
  14  -2  -2    0.59    0.21
  14  -2  -2    0.54    0.26
  15  -2  -2    0.21    0.21
  15   3   2    1.45    0.31
  14   3   2    0.15    0.22
  13   3   2    0.36    0.21
  12   3   2    0.14    0.18
  11   3   2    0.15    0.16
  10   3   2    0.19    0.16
  10   3   2    0.44    0.07
   9   3   2    1.51    0.12
   9   3   2    1.18    0.20
  -9  -3  -2    1.78    0.14
   8   3   2    0.61    0.08
   8   3   2    0.29    0.14
  -8  -3  -2    0.54    0.08
   7   3   2    2.21    0.13
   7   3   2    2.48    0.23
  -7  -3  -2    2.78    0.27
  -7  -3  -2    2.41    0.13
   6   3   2    1.15    0.15
   6   3   2    1.91    0.11
  -6  -3  -2    1.72    0.11
  -6  -3  -2    1.68    0.21
   5   3   2    0.67    0.12
   5   3   2    0.62    0.07
  -5  -3  -2    0.61    0.15
  -5  -3  -2    0.64    0.07
   4   3   2    4.48    0.23
   4   3   2    4.95    0.17
  -4  -3  -2    4.20    0.27
  -4  -3  -2    4.67    0.16
   3   3   2   19.68    0.54
   3   3   2   16.68    0.48
  -3  -3  -2   20.00    0.48
   2   3   2   69.02    1.69
  -2  -3  -2   69.52    1.63
  -2  -3  -2   68.68    1.69
   1   3   2  143.57    3.36
  -1  -3  -2  142.96    3.36
  -1  -3  -2  138.02    3.30
   0   3   2   61.27    1.48
   0   3   2   62.73    1.48
   0   3   2   61.91    1.48
   0  -3  -2   59.90    1.48
   0  -3  -2   63.67    1.48
  -1   3   2  143.30    3.30
  -1   3   2  136.83    3.30
   1  -3  -2  139.58    3.29
   1  -3  -2  138.96    3.32
   1  -3  -2  144.69    3.30
  -2   3   2  284.16    6.65
  -2   3   2  288.29    6.60
   2  -3  -2  280.49    6.63
   2  -3  -2  284.81    6.61
  -3   3   2   83.36    1.99
  -3   3   2   82.43    2.01
   3  -3  -2   85.81    2.00
   3  -3  -2   81.70    1.99
   3  -3  -2   83.42    1.97
  -4   3   2   11.76    0.36
  -4   3   2   11.77    0.37
   4  -3  -2   11.63    0.36
   4  -3  -2   11.54    0.33
   4  -3  -2   11.85    0.36
  -5   3   2   -0.04    0.07
  -5   3   2   -0.01    0.06
   5  -3  -2   -0.05    0.07
   5  -3  -2   -0.10    0.05
   5  -3  -2    0.07    0.06
  -6   3   2    0.70    0.12
   6  -3  -2    0.60    0.09
   6  -3  -2    0.63    0.10
   6  -3  -2    0.58    0.10
  -7   3   2    5.49    0.27
   7  -3  -2    5.79    0.25
   7  -3  -2    5.44    0.26
   7  -3  -2    5.55    0.30
  -8   3   2    9.66    0.40
   8  -3  -2   10.34    0.39
   8  -3  -2   10.37    0.46
   8  -3  -2   10.20    0.37
  -9   3   2    3.19    0.27
   9  -3  -2    3.37    0.25
   9  -3  -2    3.28    0.32
   9  -3  -2    3.18    0.24
 -10   3   2    6.97    0.37
  10  -3  -2    6.20    0.41
  10  -3  -2    6.42    0.34
  11  -3  -2    0.24    0.18
  11  -3  -2    0.18    0.15
  12  -3  -2    0.06    0.15
  12  -3  -2    0.07    0.20
  13  -3  -2    0.41    0.18
  13  -3  -2    0.45    0.22
  14  -3  -2    0.31    0.24
  14  -3  -2    0.15    0.19
  15  -3  -2    0.36    0.20
  15   4   2    0.31    0.25
  14   4   2    0.29    0.22
  13   4   2   -0.10    0.18
  12   4   2    0.26    0.19
  11   4   2    0.05    0.16
  10   4   2   10.96    0.52
   9   4   2    0.16    0.15
  -9  -4  -2    0.32    0.06
   8   4   2    4.63    0.16
   8   4   2    4.72    0.32
  -8  -4  -2    4.37    0.17
   7   4   2    2.97    0.24
   7   4   2    2.66    0.13
  -7  -4  -2    2.72    0.13
   6   4   2    9.17    0.28
   6   4   2    9.52    0.40
  -6  -4  -2    9.79    0.45
  -6  -4  -2    9.05    0.27
   5   4   2   14.26    0.49
   5   4   2   15.08    0.41
  -5  -4  -2   14.16    0.39
  -5  -4  -2   15.48    0.57
   4   4   2   14.83    0.48
   4   4   2   15.13    0.41
  -4  -4  -2   14.96    0.40
   3   4   2   15.08    0.46
  -3  -4  -2   15.04    0.40
   2   4   2   12.13    0.36
   2   4   2   11.81    0.33
  -2  -4  -2   11.79    0.33
   1   4   2    0.25    0.05
   1   4   2    0.17    0.05
   1   4   2    0.16    0.05
  -1  -4  -2    0.23    0.05
  -1  -4  -2    0.21    0.06
   0   4   2   52.67    1.27
   0   4   2   53.71    1.27
   0   4   2   51.00    1.26
   0  -4  -2   51.60    1.26
   0  -4  -2   50.85    1.26
  -1   4   2   39.64    1.01
   1  -4  -2   41.35    0.97
   1  -4  -2   39.76    1.00
   1  -4  -2   40.95    1.01
  -2   4   2  114.14    2.73
  -2   4   2  116.07    2.75
   2  -4  -2  118.20    2.75
   2  -4  -2  113.55    2.74
  -3   4   2   36.46    0.95
  -3   4   2   36.75    0.93
   3  -4  -2   36.65    0.94
   3  -4  -2   36.20    0.88
   3  -4  -2   36.03    0.93
  -4   4   2   13.42    0.41
  -4   4   2   13.03    0.43
   4  -4  -2   13.73    0.42
   4  -4  -2   13.24    0.36
   4  -4  -2   12.88    0.41
  -5   4   2    3.26    0.21
   5  -4  -2    3.00    0.19
   5  -4  -2    3.31    0.16
   5  -4  -2    3.13    0.19
  -6   4   2    8.83    0.35
   6  -4  -2    8.77    0.33
   6  -4  -2    8.64    0.30
   6  -4  -2    7.90    0.33
  -7   4   2   -0.04    0.09
   7  -4  -2    0.02    0.08
   7  -4  -2    0.16    0.08
  -8   4   2    1.61    0.18
   8  -4  -2    1.57    0.15
   8  -4  -2    1.45    0.16
   8  -4  -2    1.65    0.22
  -9   4   2    4.20    0.30
   9  -4  -2    3.91    0.26
   9  -4  -2    3.66    0.32
   9  -4  -2    4.32    0.27
 -10   4   2    2.87    0.28
  10  -4  -2    2.54    0.23
  10  -4  -2    3.10    0.31
  11  -4  -2    1.24    0.19
  11  -4  -2    1.42    0.25
  12  -4  -2   -0.08    0.14
  12  -4  -2    0.01    0.18
  13  -4  -2    0.01    0.16
  13  -4  -2    0.04    0.20
  14  -4  -2   -0.08    0.17
  14   5   2    0.08    0.23
  13   5   2   -0.14    0.19
  12   5   2    0.06    0.19
  11   5   2   -0.02    0.16
  10   5   2    4.87    0.37
   9   5   2    1.67    0.23
   8   5   2    0.08    0.13
  -8  -5  -2   -0.05    0.05
   7   5   2    5.64    0.17
   7   5   2    5.45    0.19
   7   5   2    5.36    0.32
  -7  -5  -2    5.35    0.19
   6   5   2   24.88    0.76
   6   5   2   24.73    0.63
   6   5   2   25.19    0.62
  -6  -5  -2   24.23    0.62
   5   5   2    5.28    0.18
   5   5   2    5.23    0.28
   5   5   2    5.11    0.19
  -5  -5  -2    5.16    0.19
  -5  -5  -2    4.92    0.34
   4   5   2   90.12    2.17
   4   5   2   92.00    2.16
   4   5   2   91.71    2.27
  -4  -5  -2   91.38    2.16
   3   5   2   52.76    1.35
   3   5   2   53.21    1.29
  -3  -5  -2   53.13    1.28
   2   5   2    4.74    0.18
   2   5   2    4.37    0.20
  -2  -5  -2    4.46    0.17
   1   5   2    4.74    0.19
   1   5   2    4.93    0.19
   1   5   2    4.86    0.19
  -1  -5  -2    4.72    0.18
  -1  -5  -2    4.92    0.20
   0   5   2   15.40    0.45
   0   5   2   15.07    0.42
   0   5   2   15.89    0.44
   0  -5  -2   15.43    0.42
   0  -5  -2   15.94    0.44
   0  -5  -2   15.14    0.43
  -1   5   2   36.11    0.96
  -1   5   2   39.25    0.95
   1  -5  -2   37.16    0.92
   1  -5  -2   38.06    0.96
   1  -5  -2   37.19    0.95
  -2   5   2    1.87    0.14
  -2   5   2    1.92    0.16
   2  -5  -2    1.90    0.09
   2  -5  -2    1.64    0.14
   2  -5  -2    2.14    0.16
  -3   5   2  143.39    3.39
  -3   5   2  140.69    3.42
   3  -5  -2  145.60    3.41
   3  -5  -2  142.54    3.40
  -4   5   2    6.52    0.27
  -4   5   2    6.34    0.29
   4  -5  -2    5.96    0.27
   4  -5  -2    6.58    0.28
   4  -5  -2    6.58    0.21
  -5   5   2    5.23    0.27
   5  -5  -2    5.55    0.26
   5  -5  -2    5.06    0.20
   5  -5  -2    4.73    0.25
  -6   5   2    6.02    0.31
   6  -5  -2    5.52    0.27
   6  -5  -2    6.02    0.28
   6  -5  -2    5.75    0.23
  -7   5   2    0.21    0.11
   7  -5  -2    0.21    0.08
   7  -5  -2    0.17    0.09
  -8   5   2    9.96    0.44
   8  -5  -2   10.04    0.41
   8  -5  -2    9.58    0.37
   8  -5  -2    9.61    0.45
  -9   5   2   10.77    0.47
   9  -5  -2    9.28    0.40
   9  -5  -2   10.07    0.42
   9  -5  -2   10.06    0.48
 -10   5   2   -0.18    0.13
  10  -5  -2   -0.26    0.12
  10  -5  -2    0.23    0.16
  11  -5  -2    4.13    0.29
  11  -5  -2    4.08    0.36
  12  -5  -2    0.09    0.20
  12  -5  -2    0.25    0.15
  13  -5  -2    0.58    0.18
  14   6   2    0.09    0.23
  13   6   2   -0.12    0.20
  12   6   2   -0.04    0.18
  11   6   2    0.39    0.20
  10   6   2    0.09    0.17
   9   6   2    3.06    0.31
   8   6   2    7.00    0.39
   7   6   2    9.84    0.28
   7   6   2    9.58    0.43
   7   6   2    9.75    0.27
  -7  -6  -2    9.90    0.28
   6   6   2    5.02    0.20
   6   6   2    5.14    0.30
   6   6   2    5.00    0.18
  -6  -6  -2    5.12    0.18
   5   6   2    1.96    0.13
   5   6   2    1.60    0.17
   5   6   2    1.95    0.12
  -5  -6  -2    1.94    0.11
   4   6   2    6.92    0.30
   4   6   2    6.41    0.24
   4   6   2    6.60    0.23
  -4  -6  -2    6.83    0.23
   3   6   2    1.09    0.12
   3   6   2    0.97    0.12
  -3  -6  -2    1.16    0.10
   2   6   2    0.36    0.07
   2   6   2    0.28    0.07
   2   6   2    0.21    0.07
  -2  -6  -2    0.35    0.07
   1   6   2    0.22    0.06
   1   6   2    0.21    0.06
   1   6   2    0.22    0.07
  -1  -6  -2    0.23    0.06
   0   6   2   15.25    0.44
   0   6   2   14.54    0.45
   0  -6  -2   15.12    0.44
   0  -6  -2   14.61    0.42
   0  -6  -2   14.56    0.44
  -1   6   2    0.31    0.08
  -1   6   2    0.31    0.08
   1  -6  -2    0.33    0.06
   1  -6  -2    0.54    0.09
   1  -6  -2    0.28    0.08
  -2   6   2    4.29    0.24
  -2   6   2    4.30    0.21
   2  -6  -2    4.48    0.22
   2  -6  -2    4.02    0.21
   2  -6  -2    4.15    0.15
  -3   6   2    4.76    0.26
  -3   6   2    5.23    0.24
   3  -6  -2    4.62    0.25
   3  -6  -2    4.86    0.24
  -4   6   2   24.68    0.75
   4  -6  -2   26.33    0.74
   4  -6  -2   24.49    0.73
  -5   6   2    5.04    0.29
   5  -6  -2    4.92    0.27
   5  -6  -2    4.82    0.19
   5  -6  -2    4.36    0.29
  -6   6   2    0.24    0.12
   6  -6  -2    0.05    0.10
   6  -6  -2    0.18    0.07
   6  -6  -2    0.00    0.12
  -7   6   2    0.23    0.14
   7  -6  -2    0.26    0.09
   7  -6  -2    0.46    0.13
  -8   6   2    0.21    0.14
   8  -6  -2   -0.04    0.10
   8  -6  -2   -0.01    0.12
  -9   6   2    1.92    0.23
   9  -6  -2    1.84    0.23
   9  -6  -2    1.59    0.18
 -10   6   2   -0.25    0.14
  10  -6  -2    0.02    0.15
  10  -6  -2   -0.03    0.11
  11  -6  -2    0.66    0.20
  11  -6  -2    0.58    0.16
  12  -6  -2   -0.06    0.18
  12  -6  -2   -0.29    0.13
  14   7   2   -0.14    0.21
  13   7   2    0.06    0.22
  12   7   2    0.54    0.22
  11   7   2    0.58    0.21
  10   7   2    4.38    0.37
   9   7   2    4.28    0.35
   8   7   2   -0.08    0.14
   7   7   2    0.01    0.06
   7   7   2   -0.03    0.12
   7   7   2   -0.01    0.05
  -7  -7  -2    0.03    0.05
   6   7   2    2.68    0.15
   6   7   2    2.70    0.24
   6   7   2    2.62    0.14
  -6  -7  -2    2.69    0.14
   5   7   2    5.68    0.30
   5   7   2    5.75    0.22
   5   7   2    5.69    0.22
  -5  -7  -2    5.53    0.21
   4   7   2    2.97    0.21
   4   7   2    2.70    0.16
   4   7   2    2.36    0.15
  -4  -7  -2    2.58    0.15
   3   7   2    2.22    0.18
   3   7   2    2.16    0.16
  -3  -7  -2    2.16    0.14
   2   7   2   11.57    0.38
   2   7   2   11.21    0.36
   2   7   2   10.79    0.37
  -2  -7  -2   10.87    0.35
   1   7   2    4.95    0.22
   1   7   2    5.33    0.23
   1   7   2    5.09    0.24
  -1  -7  -2    5.15    0.22
   0   7   2    0.01    0.07
   0   7   2    0.06    0.07
   0  -7  -2    0.06    0.07
  -1   7   2    3.37    0.19
  -1   7   2    3.02    0.20
   1  -7  -2    2.93    0.20
   1  -7  -2    3.25    0.15
  -2   7   2    2.77    0.21
  -2   7   2    2.84    0.19
   2  -7  -2    2.64    0.19
   2  -7  -2    2.84    0.14
  -3   7   2   15.29    0.48
  -3   7   2   14.62    0.51
   3  -7  -2   14.95    0.50
  -4   7   2    0.71    0.14
   4  -7  -2    0.60    0.13
  -5   7   2    7.26    0.36
   5  -7  -2    6.73    0.33
   5  -7  -2    7.21    0.25
  -6   7   2    3.21    0.26
   6  -7  -2    2.77    0.17
  -7   7   2   10.91    0.47
   7  -7  -2   10.55    0.36
  -8   7   2    0.53    0.17
   8  -7  -2    0.04    0.11
  -9   7   2    1.58    0.23
   9  -7  -2    1.37    0.16
   9  -7  -2    2.09    0.24
 -10   7   2    0.16    0.16
  10  -7  -2    0.11    0.11
  10  -7  -2   -0.04    0.15
  11  -7  -2    0.11    0.17
  11  -7  -2    0.13    0.13
  13   8   2   -0.07    0.20
  12   8   2   -0.15    0.20
  11   8   2    1.19    0.25
  10   8   2    0.68    0.21
   9   8   2   -0.05    0.16
   8   8   2    3.76    0.33
   7   8   2   -0.08    0.13
   7   8   2   -0.03    0.06
   7   8   2   -0.07    0.06
  -7  -8  -2    0.03    0.06
   6   8   2    1.03    0.10
   6   8   2    1.18    0.11
   6   8   2    1.07    0.17
  -6  -8  -2    1.15    0.12
   5   8   2   -0.03    0.07
   5   8   2    0.08    0.07
   5   8   2   -0.06    0.10
  -5  -8  -2    0.08    0.07
   4   8   2   10.98    0.42
   4   8   2   11.21    0.37
  -4  -8  -2   11.04    0.35
   3   8   2    1.92    0.17
   3   8   2    2.26    0.20
  -3  -8  -2    2.12    0.16
   2   8   2    5.84    0.27
   2   8   2    5.76    0.26
   2   8   2    5.61    0.25
  -2  -8  -2    5.62    0.24
   1   8   2    0.35    0.10
   1   8   2    0.28    0.10
  -1  -8  -2    0.32    0.09
   0   8   2    1.08    0.12
   0   8   2    0.74    0.12
   0  -8  -2    0.90    0.12
  -1   8   2    0.61    0.13
  -1   8   2    0.57    0.11
   1  -8  -2    0.65    0.09
   1  -8  -2    0.51    0.11
  -2   8   2    6.80    0.30
  -2   8   2    6.91    0.33
   2  -8  -2    6.63    0.31
   2  -8  -2    6.72    0.24
  -3   8   2   11.96    0.47
   3  -8  -2   12.61    0.35
   3  -8  -2   12.44    0.45
  -4   8   2    5.03    0.30
   4  -8  -2    4.24    0.27
  -5   8   2    5.19    0.33
   5  -8  -2    4.25    0.30
  -6   8   2    4.09    0.32
   6  -8  -2    3.39    0.19
  -7   8   2    5.15    0.37
   7  -8  -2    4.63    0.23
  -8   8   2    2.03    0.26
   8  -8  -2    1.78    0.19
  -9   8   2   -0.04    0.16
   9  -8  -2    0.16    0.10
 -10   8   2   -0.08    0.16
  10  -8  -2    0.11    0.16
  13   9   2    0.12    0.22
  12   9   2    0.28    0.22
  11   9   2    1.78    0.28
  10   9   2    0.83    0.23
   9   9   2    0.71    0.20
   8   9   2    2.14    0.26
   7   9   2    0.58    0.09
   7   9   2    0.46    0.09
   7   9   2    0.27    0.15
   6   9   2    0.90    0.11
   6   9   2    0.86    0.11
   6   9   2    0.90    0.17
  -6  -9  -2    1.10    0.11
   5   9   2   -0.01    0.08
   5   9   2    0.02    0.11
   5   9   2   -0.07    0.08
  -5  -9  -2   -0.05    0.08
   4   9   2    1.28    0.14
   4   9   2    1.52    0.17
  -4  -9  -2    1.58    0.16
   3   9   2    5.17    0.27
   3   9   2    4.71    0.26
   3   9   2    5.12    0.24
  -3  -9  -2    5.50    0.24
   2   9   2    6.63    0.30
   2   9   2    6.44    0.28
  -2  -9  -2    6.23    0.28
   1   9   2    0.00    0.10
   1   9   2    0.09    0.09
  -1  -9  -2    0.14    0.10
   0   9   2    1.10    0.14
   0   9   2    1.16    0.16
   0  -9  -2    0.94    0.13
  -1   9   2    0.02    0.10
  -1   9   2    0.22    0.11
   1  -9  -2    0.05    0.11
  -2   9   2    0.58    0.15
   2  -9  -2    0.40    0.13
  -3   9   2    9.35    0.42
   3  -9  -2    9.32    0.40
   3  -9  -2    9.60    0.30
  -4   9   2    6.32    0.36
   4  -9  -2    6.11    0.34
   4  -9  -2    5.72    0.22
  -5   9   2    0.39    0.16
   5  -9  -2    0.12    0.15
  -6   9   2    3.66    0.31
   6  -9  -2    2.91    0.19
  -7   9   2    5.70    0.39
   7  -9  -2    5.43    0.25
  -8   9   2    0.34    0.20
   8  -9  -2    0.37    0.10
  -9   9   2   -0.04    0.17
 -10   9   2   -0.12    0.18
  12  10   2    0.52    0.23
  11  10   2    0.34    0.21
  10  10   2    0.04    0.17
   9  10   2   -0.05    0.16
   8  10   2   -0.02    0.16
   7  10   2   -0.08    0.15
   7  10   2   -0.08    0.09
   6  10   2    0.35    0.11
   6  10   2    0.45    0.10
   6  10   2    0.48    0.15
   5  10   2    0.51    0.11
   5  10   2    0.46    0.12
   5  10   2    0.64    0.16
  -5 -10  -2    0.38    0.10
   4  10   2    2.86    0.23
   4  10   2    2.62    0.22
  -4 -10  -2    2.89    0.20
   3  10   2    0.38    0.11
   3  10   2    0.26    0.12
  -3 -10  -2    0.22    0.12
   2  10   2    2.32    0.22
   2  10   2    2.61    0.21
  -2 -10  -2    2.45    0.20
   1  10   2    7.48    0.33
   1  10   2    6.79    0.34
  -1 -10  -2    7.23    0.32
   0  10   2   10.19    0.40
   0  10   2    9.89    0.43
   0 -10  -2   10.04    0.41
  -1  10   2    0.76    0.14
  -1  10   2    0.71    0.16
   1 -10  -2    0.62    0.14
  -2  10   2    0.32    0.14
   2 -10  -2    0.38    0.14
  -3  10   2    3.80    0.31
   3 -10  -2    4.20    0.29
  -4  10   2   11.30    0.51
   4 -10  -2   10.27    0.45
   4 -10  -2    9.82    0.33
  -5  10   2    1.78    0.24
  -6  10   2    7.59    0.43
   6 -10  -2    6.73    0.27
  -7  10   2   14.15    0.64
  -8  10   2    4.41    0.38
  -9  10   2    1.41    0.26
 -10  10   2    1.01    0.24
  12  11   2    0.38    0.25
  11  11   2    0.09    0.20
  10  11   2    1.01    0.24
   9  11   2    1.19    0.24
   8  11   2    0.92    0.21
   7  11   2    0.72    0.12
   7  11   2    0.56    0.18
   6  11   2   -0.08    0.10
   6  11   2   -0.10    0.13
   5  11   2    1.41    0.19
   5  11   2    1.46    0.17
   4  11   2   -0.15    0.11
  -4 -11  -2    0.01    0.11
   3  11   2    0.42    0.12
   3  11   2    0.34    0.13
  -3 -11  -2    0.31    0.13
   2  11   2    6.54    0.35
   2  11   2    6.87    0.33
  -2 -11  -2    6.91    0.33
   1  11   2    1.39    0.19
   1  11   2    1.36    0.17
  -1 -11  -2    1.59    0.18
   0  11   2    1.18    0.17
   0  11   2    0.99    0.18
   0 -11  -2    0.92    0.16
  -1  11   2    0.32    0.16
   1 -11  -2    0.42    0.14
  -2  11   2   -0.08    0.14
   2 -11  -2   -0.08    0.13
  -3  11   2    4.29    0.34
   3 -11  -2    4.51    0.31
  -4  11   2    0.40    0.18
  -5  11   2    2.18    0.27
  -6  11   2    0.11    0.17
  -7  11   2    2.30    0.30
  -8  11   2    0.42    0.21
  -9  11   2    2.58    0.34
 -10  11   2    0.19    0.22
  11  12   2    0.16    0.21
  10  12   2    0.14    0.19
   9  12   2    0.08    0.18
   8  12   2    0.49    0.19
   8  12   2    0.48    0.10
   7  12   2    1.06    0.15
   7  12   2    1.23    0.22
   6  12   2    0.70    0.14
   5  12   2    0.59    0.14
   4  12   2   -0.07    0.12
   3  12   2    0.43    0.15
  -3 -12  -2    0.76    0.16
   2  12   2    5.49    0.34
  -2 -12  -2    5.25    0.31
   1  12   2    0.09    0.13
  -1 -12  -2    0.00    0.13
   0  12   2    0.78    0.17
   0 -12  -2    0.75    0.16
  -1  12   2    0.47    0.17
   1 -12  -2    0.49    0.16
  -2  12   2    0.27    0.17
   2 -12  -2    0.56    0.18
  -3  12   2    6.20    0.40
  -4  12   2    2.13    0.28
  -5  12   2    1.80    0.27
  -6  12   2    0.63    0.21
  -7  12   2    2.16    0.31
  -8  12   2    6.09    0.47
  -9  12   2    1.85    0.31
 -10  12   2    0.48    0.24
  10  13   2    0.14    0.21
   8  13   2    0.23    0.11
   7  13   2    0.94    0.16
   6  13   2    3.87    0.28
   5  13   2    1.12    0.18
   4  13   2    2.45    0.27
   3  13   2    4.18    0.32
   2  13   2    0.42    0.18
   1  13   2    1.94    0.24
  -1 -13  -2    1.97    0.23
   0  13   2    0.57    0.18
  -1  13   2    1.60    0.25
  -2  13   2    0.49    0.20
  -3  13   2    0.36    0.20
  -4  13   2    1.28    0.25
  -5  13   2   -0.14    0.17
  -6  13   2   -0.03    0.18
  -7  13   2    0.92    0.26
  -8  13   2    1.32    0.30
  -9  13   2    1.20    0.31
 -10  13   2    0.63    0.28
   7  14   2    0.61    0.15
   6  14   2    0.68    0.17
   5  14   2    0.73    0.18
   4  14   2    0.17    0.15
   3  14   2    0.53    0.19
   2  14   2    1.89    0.25
   1  14   2    0.16    0.18
   0  14   2    2.73    0.30
  -1  14   2    4.37    0.39
  -2  14   2    0.15    0.20
  -3  14   2    0.17    0.20
  -4  14   2    0.08    0.19
  -5  14   2    0.56    0.24
  -6  14   2    0.19    0.23
  -7  14   2   -0.24    0.20
  -8  14   2   -0.11    0.23
  -9  14   2    0.05    0.24
   7  15   2    0.18    0.15
   6  15   2   -0.03    0.14
   5  15   2    0.89    0.20
   4  15   2    0.51    0.19
   3  15   2    0.24    0.17
   2  15   2    0.26    0.20
   1  15   2    4.20    0.37
   0  15   2    0.71    0.23
  -1  15   2    0.78    0.24
  -2  15   2    0.72    0.25
  -3  15   2    1.08    0.26
  -4  15   2    1.74    0.31
  -5  15   2   -0.18    0.19
  -6  15   2   -0.05    0.21
  -7  15   2    1.32    0.30
  -8  15   2    0.17    0.26
   6  16   2    0.47    0.18
   5  16   2    0.01    0.16
   4  16   2    0.12    0.18
   3  16   2    0.29    0.19
   2  16   2    0.56    0.22
   1  16   2    0.42    0.23
   0  16   2    3.83    0.39
  -1  16   2    4.67    0.42
  -2  16   2    0.40    0.24
  -3  16   2   -0.07    0.19
  -4  16   2    0.41    0.22
  -5  16   2   -0.13    0.21
  -6  16   2   -0.34    0.20
   4  17   2    0.19    0.20
   3  17   2   -0.11    0.19
   2  17   2    0.37    0.23
   1  17   2    0.18    0.22
   0  17   2    0.72    0.26
  -1  17   2    0.27    0.24
  -2  17   2    0.40    0.25
  -3  17   2    0.63    0.26
  -4  17   2    0.36    0.25
  -4  17  -3    0.67    0.29
  -3  17  -3   -0.23    0.22
  -2  17  -3    0.00    0.23
  -1  17  -3    0.20    0.22
   0  17  -3    0.01    0.22
   1  17  -3    0.25    0.23
   2  17  -3    0.08    0.20
   3  17  -3   -0.01    0.19
   4  17  -3    0.13    0.18
  -6  16  -3    0.84    0.30
  -5  16  -3    0.54    0.27
  -4  16  -3   -0.08    0.22
  -3  16  -3    0.26    0.24
  -2  16  -3    0.53    0.26
  -1  16  -3    0.27    0.21
   0  16  -3    2.07    0.30
   1  16  -3    1.87    0.29
   2  16  -3    1.03    0.24
   3  16  -3    0.17    0.18
   4  16  -3    0.26    0.18
   5  16  -3    0.45    0.19
   6  16  -3    0.02    0.15
  -8  15  -3    1.93    0.37
  -7  15  -3    0.32    0.27
  -6  15  -3    0.39    0.26
  -5  15  -3    0.00    0.21
  -4  15  -3   -0.38    0.19
  -3  15  -3    0.01    0.22
  -2  15  -3    0.03    0.21
  -1  15  -3   -0.01    0.19
   0  15  -3    0.12    0.19
   1  15  -3    1.17    0.24
   2  15  -3    1.57    0.25
   3  15  -3    0.54    0.20
   4  15  -3    0.16    0.17
   5  15  -3    0.11    0.15
   6  15  -3    0.50    0.16
   7  15  -3   -0.16    0.12
  -9  14  -3   -0.12    0.24
  -8  14  -3    0.11    0.24
  -7  14  -3   -0.09    0.22
  -6  14  -3    1.54    0.31
  -5  14  -3    0.07    0.23
  -4  14  -3    0.10    0.21
  -3  14  -3    0.48    0.22
  -2  14  -3    2.61    0.31
  -1  14  -3    1.05    0.25
   0  14  -3    0.02    0.17
   1  14  -3    0.70    0.21
   2  14  -3    6.03    0.40
   3  14  -3    1.04    0.21
   4  14  -3    0.74    0.18
   5  14  -3    0.37    0.15
   6  14  -3   -0.19    0.12
   7  14  -3   -0.14    0.10
 -10  13  -3    0.21    0.26
  -9  13  -3    0.29    0.25
  -8  13  -3    1.15    0.29
  -7  13  -3    0.21    0.23
  -6  13  -3    0.59    0.25
  -5  13  -3    0.29    0.21
  -4  13  -3    0.55    0.22
  -3  13  -3    1.96    0.28
  -2  13  -3    2.75    0.32
  -1  13  -3    0.98    0.22
   0  13  -3    0.18    0.16
   1  13  -3    0.38    0.17
   2  13  -3    2.83    0.30
   3  13  -3    1.95    0.24
   4  13  -3    0.18    0.14
   5  13  -3    1.08    0.17
   6  13  -3    0.29    0.13
   7  13  -3    0.61    0.12
 -10  12  -3    0.20    0.23
  -9  12  -3    0.57    0.24
  -8  12  -3    0.00    0.21
  -7  12  -3    0.12    0.21
  -6  12  -3    0.19    0.20
  -5  12  -3    4.44    0.39
  -4  12  -3    4.12    0.37
  -3  12  -3    8.08    0.49
  -2  12  -3    0.05    0.19
  -1  12  -3    1.69    0.24
   0  12  -3    0.16    0.16
   1  12  -3    1.02    0.20
   2  12  -3    3.78    0.30
   3  12  -3    8.53    0.42
   4  12  -3    0.14    0.13
   5  12  -3    0.06    0.12
   6  12  -3    0.65    0.13
   7  12  -3    0.84    0.11
 -10  11  -3    0.34    0.24
   9 -11   3   -0.01    0.15
  -9  11  -3   -0.04    0.21
  -8  11  -3    0.09    0.19
  -7  11  -3    0.11    0.19
  -6  11  -3    0.30    0.19
  -5  11  -3    0.43    0.20
  -4  11  -3    0.73    0.22
   3 -11   3    0.14    0.14
  -3  11  -3   -0.32    0.16
   2 -11   3    9.44    0.44
  -2  11  -3    9.06    0.49
   1 -11   3    1.52    0.21
  -1  11  -3    1.31    0.21
  -1  11  -3    1.23    0.17
   0 -11   3    2.32    0.26
   0  11  -3    2.15    0.24
   0  11  -3    2.51    0.25
   1  11  -3    0.12    0.11
   1  11  -3    0.01    0.14
   2  11  -3    0.24    0.11
   2  11  -3    0.27    0.14
   3  11  -3    5.98    0.28
   3  11  -3    5.07    0.31
   4  11  -3    4.77    0.30
   5  11  -3    0.52    0.13
   6  11  -3    1.85    0.18
  10 -10   3   -0.04    0.16
 -10  10  -3    0.14    0.20
   9 -10   3    1.13    0.20
  -9  10  -3    1.07    0.27
  -8  10  -3    0.98    0.24
  -7  10  -3    2.51    0.30
  -6  10  -3    2.65    0.29
  -5  10  -3   -0.25    0.14
  -4  10  -3    0.03    0.16
  -3  10  -3   14.12    0.59
   2 -10   3    5.06    0.30
  -2  10  -3    4.22    0.32
   1 -10   3   -0.02    0.13
  -1  10  -3    0.05    0.13
  -1  10  -3    0.16    0.11
   0 -10   3   13.71    0.54
   0  10  -3   13.34    0.47
   0  10  -3   12.04    0.50
  -1 -10   3    7.18    0.41
   1  10  -3    6.32    0.34
   1  10  -3    7.06    0.32
   2  10  -3    0.71    0.16
   2  10  -3    0.93    0.13
   3  10  -3    0.16    0.09
   3  10  -3    0.27    0.12
   4  10  -3    5.16    0.23
   5  10  -3   18.71    0.58
   5  10  -3   19.45    0.55
   6  10  -3   -0.06    0.08
   6  10  -3   -0.08    0.09
  11  -9   3    1.26    0.22
  10  -9   3    1.72    0.23
 -10   9  -3    1.80    0.29
   9  -9   3   -0.07    0.14
  -9   9  -3    0.03    0.17
  -8   9  -3    1.36    0.25
  -7   9  -3    0.08    0.17
  -6   9  -3    0.34    0.17
  -5   9  -3    4.96    0.35
  -4   9  -3    5.83    0.36
  -3   9  -3    1.46    0.20
   2  -9   3    7.94    0.35
  -2   9  -3    8.80    0.37
  -2   9  -3    8.31    0.41
   1  -9   3   -0.03    0.11
  -1   9  -3   -0.07    0.10
  -1   9  -3    0.00    0.12
   0  -9   3    8.96    0.41
   0   9  -3    8.70    0.35
   0   9  -3    8.60    0.39
  -1  -9   3    7.86    0.41
   1   9  -3    7.89    0.32
   1   9  -3    8.05    0.37
  -2  -9   3    0.13    0.14
   2   9  -3    0.12    0.11
   2   9  -3    0.15    0.09
   3   9  -3    0.91    0.14
   4   9  -3    1.06    0.14
   4   9  -3    1.19    0.11
   5   9  -3   32.48    0.88
   5   9  -3   33.84    0.85
   6   9  -3    6.56    0.22
   6   9  -3    6.21    0.24
  12  -8   3    1.29    0.24
  11  -8   3    0.18    0.16
  10  -8   3    0.03    0.16
 -10   8  -3    0.23    0.19
   9  -8   3    5.31    0.35
  -9   8  -3    4.96    0.39
   8  -8   3    0.08    0.14
  -8   8  -3    0.27    0.18
  -7   8  -3    1.81    0.26
   6  -8   3    1.62    0.12
  -6   8  -3    1.43    0.22
  -5   8  -3    8.33    0.43
  -4   8  -3    0.59    0.16
  -3   8  -3    0.96    0.17
   2  -8   3    4.20    0.24
  -2   8  -3    4.52    0.26
  -2   8  -3    4.68    0.29
   1  -8   3   24.60    0.74
  -1   8  -3   24.73    0.77
  -1   8  -3   25.47    0.72
   0  -8   3    5.79    0.32
   0   8  -3    5.57    0.30
   0   8  -3    5.72    0.28
  -1  -8   3   24.34    0.77
   1   8  -3   24.72    0.69
   1   8  -3   24.21    0.73
  -2  -8   3   38.80    1.14
   2   8  -3   39.86    1.01
   2   8  -3   38.45    1.05
  -3  -8   3    0.68    0.19
   3   8  -3    0.43    0.11
   4   8  -3    4.56    0.23
   4   8  -3    4.45    0.19
   5   8  -3   36.06    0.89
   5   8  -3   34.99    0.91
   6   8  -3    7.30    0.21
   9   8  -3    0.64    0.19
  10   8  -3    1.10    0.23
  11   8  -3   -0.17    0.17
  12   8  -3    0.48    0.22
  13   8  -3    1.64    0.30
  13  -7   3    0.29    0.20
  12  -7   3    0.29    0.19
  11  -7   3    0.27    0.18
  10  -7   3    4.81    0.35
 -10   7  -3    4.89    0.38
   9  -7   3    2.05    0.23
  -9   7  -3    2.10    0.26
   8  -7   3    3.69    0.19
   8  -7   3    3.92    0.30
  -8   7  -3    4.11    0.33
   7  -7   3    0.01    0.06
  -7   7  -3   -0.05    0.15
   6  -7   3    0.00    0.06
  -6   7  -3   -0.01    0.12
  -5   7  -3    1.79    0.21
  -4   7  -3    0.07    0.11
  -3   7  -3    0.02    0.11
  -3   7  -3   -0.04    0.09
   2  -7   3   40.13    1.05
  -2   7  -3   42.60    1.09
  -2   7  -3   40.13    1.13
   1  -7   3    0.65    0.12
  -1   7  -3    0.69    0.11
  -1   7  -3    0.44    0.13
   0  -7   3    4.43    0.27
   0   7  -3    4.29    0.26
   0   7  -3    4.74    0.23
  -1  -7   3   29.89    0.89
   1   7  -3   30.18    0.85
   1   7  -3   31.42    0.82
  -2  -7   3   14.90    0.55
   2   7  -3   12.73    0.42
   2   7  -3   15.03    0.46
  -3  -7   3    7.53    0.42
   3   7  -3    7.38    0.29
   4   7  -3    6.59    0.22
   4   7  -3    6.40    0.26
   5   7  -3    8.92    0.29
   5   7  -3    9.22    0.27
   7   7  -3    7.26    0.38
   8   7  -3    6.69    0.38
   9   7  -3    1.92    0.24
  10   7  -3    0.16    0.16
  11   7  -3   -0.18    0.16
  12   7  -3    0.97    0.23
  13   7  -3    0.01    0.20
  14   7  -3   -0.16    0.21
  14  -6   3    0.63    0.24
  13  -6   3    0.46    0.21
  12  -6   3    0.24    0.19
  11  -6   3    1.08    0.21
  10  -6   3    3.39    0.32
 -10   6  -3    2.72    0.30
   9  -6   3    5.77    0.36
  -9   6  -3    5.28    0.37
   8  -6   3    0.10    0.13
   8  -6   3    0.19    0.09
  -8   6  -3    0.13    0.15
   7  -6   3    7.51    0.39
   7  -6   3    7.21    0.26
  -7   6  -3    7.04    0.38
   6  -6   3    0.54    0.14
   6  -6   3    0.62    0.08
  -6   6  -3    0.44    0.15
   5  -6   3    0.09    0.10
  -5   6  -3    0.10    0.12
   4  -6   3    5.77    0.29
  -4   6  -3    5.67    0.30
   3  -6   3   17.32    0.56
  -3   6  -3   17.97    0.54
  -3   6  -3   16.02    0.56
   2  -6   3   31.65    0.88
   2  -6   3   31.78    0.81
  -2   6  -3   29.88    0.88
  -2   6  -3   32.42    0.85
   1  -6   3    3.56    0.19
   1  -6   3    3.36    0.22
  -1   6  -3    4.12    0.20
  -1   6  -3    3.40    0.22
   0  -6   3    1.00    0.12
   0  -6   3    1.03    0.13
   0   6  -3    1.37    0.14
   0   6  -3    1.04    0.13
  -1  -6   3    1.02    0.14
  -1  -6   3    1.15    0.12
   1   6  -3    1.18    0.13
   1   6  -3    0.85    0.11
  -2  -6   3   52.81    1.31
  -2  -6   3   53.31    1.41
   2   6  -3   51.43    1.32
  -3  -6   3   18.83    0.66
  -3  -6   3   18.91    0.52
   3   6  -3   18.52    0.53
  -4  -6   3  156.09    3.84
  -4  -6   3  157.18    3.64
   4   6  -3  155.13    3.62
   4   6  -3  154.19    3.65
  -5  -6   3   77.16    1.80
   5   6  -3   76.05    1.79
   5   6  -3   76.40    1.80
   6   6  -3    6.50    0.33
   7   6  -3   30.91    0.93
   8   6  -3   10.20    0.48
   9   6  -3   19.85    0.73
  10   6  -3   -0.06    0.15
  11   6  -3    0.11    0.17
  12   6  -3    0.04    0.19
  13   6  -3   -0.01    0.20
  14   6  -3   -0.06    0.20
  14  -5   3    1.86    0.30
  13  -5   3    1.34    0.25
  12  -5   3    0.36    0.18
  11  -5   3    1.54    0.23
  10  -5   3    0.15    0.17
 -10   5  -3   -0.26    0.14
   9  -5   3    1.03    0.19
   9  -5   3    0.92    0.18
  -9   5  -3    1.14    0.21
   8  -5   3    0.84    0.16
   8  -5   3    1.03    0.18
  -8   5  -3    0.76    0.18
   7  -5   3    0.01    0.11
   7  -5   3   -0.19    0.09
   7  -5   3   -0.04    0.07
  -7   5  -3   -0.14    0.10
   6  -5   3   12.98    0.48
   6  -5   3   11.97    0.36
  -6   5  -3   11.97    0.47
   5  -5   3   19.58    0.61
  -5   5  -3   18.37    0.62
   4  -5   3    0.14    0.09
  -4   5  -3    0.02    0.10
   3  -5   3    8.92    0.34
  -3   5  -3    7.97    0.34
   2  -5   3   13.11    0.43
   2  -5   3   12.47    0.35
  -2   5  -3   12.74    0.44
   1  -5   3    1.77    0.15
   1  -5   3    1.93    0.13
  -1   5  -3    1.54    0.16
   0  -5   3   61.54    1.52
   0  -5   3   60.21    1.52
   0   5  -3   62.18    1.53
  -1  -5   3  145.57    3.43
  -1  -5   3  142.60    3.47
   1   5  -3  146.53    3.44
  -2  -5   3   70.45    1.80
  -2  -5   3   71.31    1.71
   2   5  -3   70.48    1.72
  -3  -5   3   41.17    0.99
  -3  -5   3   39.64    1.12
   3   5  -3   39.89    0.98
   3   5  -3   38.84    1.12
   3   5  -3   40.37    1.00
  -4  -5   3   74.30    1.93
  -4  -5   3   74.05    1.75
   4   5  -3   73.87    1.93
   4   5  -3   73.91    1.75
   4   5  -3   73.26    1.73
  -5  -5   3   37.68    1.11
  -5  -5   3   36.86    0.86
   5   5  -3   34.84    0.99
   5   5  -3   35.67    1.09
   6   5  -3    0.74    0.13
   6   5  -3    0.93    0.20
   7   5  -3    5.88    0.32
   7   5  -3    6.18    0.41
   8   5  -3    0.75    0.25
   8   5  -3    0.93    0.18
   9   5  -3    5.30    0.37
   9   5  -3    5.03    0.48
  10   5  -3    3.19    0.30
  11   5  -3    4.55    0.35
  12   5  -3    2.06    0.27
  13   5  -3    0.39    0.20
  14   5  -3    0.27    0.21
  14  -4   3    0.27    0.23
  13  -4   3   -0.01    0.19
  12  -4   3    5.18    0.40
  11  -4   3    0.25    0.18
  10  -4   3    0.40    0.17
 -10   4  -3    0.00    0.17
   9  -4   3   -0.04    0.13
   9  -4   3   -0.07    0.13
  -9   4  -3   -0.20    0.12
   8  -4   3    6.21    0.34
   8  -4   3    5.90    0.34
  -8   4  -3    6.39    0.34
   7  -4   3    2.13    0.22
   7  -4   3    2.43    0.23
  -7   4  -3    2.45    0.22
   6  -4   3    1.15    0.12
   6  -4   3    1.34    0.15
  -6   4  -3    1.29    0.16
   5  -4   3    2.67    0.13
   5  -4   3    2.95    0.21
  -5   4  -3    2.73    0.21
   4  -4   3   12.61    0.43
  -4   4  -3   12.50    0.45
   3  -4   3   12.04    0.41
  -3   4  -3   12.07    0.42
   2  -4   3    8.17    0.22
   2  -4   3    8.22    0.30
  -2   4  -3    8.07    0.31
   1  -4   3    0.93    0.11
   1  -4   3    1.14    0.10
  -1   4  -3    0.82    0.11
   0  -4   3    0.11    0.07
   0  -4   3    0.22    0.08
   0   4  -3    0.15    0.08
  -1  -4   3    1.11    0.11
  -1  -4   3    1.33    0.13
   1   4  -3    1.30    0.13
   1   4  -3    1.29    0.12
  -2  -4   3    6.34    0.30
  -2  -4   3    7.24    0.24
   2   4  -3    6.88    0.31
   2   4  -3    6.92    0.24
  -3  -4   3    4.23    0.16
  -3  -4   3    3.98    0.25
   3   4  -3    4.10    0.16
   3   4  -3    4.43    0.26
  -4  -4   3   12.55    0.49
  -4  -4   3   13.26    0.34
   4   4  -3   12.94    0.33
   4   4  -3   13.25    0.34
   4   4  -3   13.13    0.50
  -5  -4   3   11.64    0.49
   5   4  -3   11.36    0.41
   5   4  -3   12.14    0.49
   6   4  -3   69.70    1.89
   6   4  -3   70.56    1.80
   7   4  -3    1.03    0.15
   7   4  -3    1.26    0.22
   8   4  -3    8.96    0.51
   8   4  -3    9.52    0.42
   9   4  -3    1.41    0.28
   9   4  -3    0.99    0.20
  10   4  -3    3.50    0.41
  10   4  -3    3.80    0.32
  11   4  -3    0.20    0.17
  11   4  -3   -0.04    0.22
  12   4  -3    1.41    0.24
  13   4  -3    0.03    0.18
  14   4  -3    0.47    0.21
  15   4  -3    0.05    0.20
  14  -3   3   -0.24    0.21
  13  -3   3   -0.09    0.19
  12  -3   3    0.24    0.20
  11  -3   3   -0.13    0.16
  10  -3   3    5.60    0.36
 -10   3  -3    5.26    0.36
   9  -3   3    0.33    0.14
   9  -3   3    0.20    0.13
  -9   3  -3    0.24    0.15
   8  -3   3    1.47    0.17
   8  -3   3    1.33    0.18
  -8   3  -3    1.32    0.18
   7  -3   3    1.50    0.17
   7  -3   3    1.19    0.16
  -7   3  -3    1.23    0.16
   6  -3   3    1.95    0.19
   6  -3   3    1.72    0.18
  -6   3  -3    2.14    0.20
   5  -3   3    5.90    0.28
  -5   3  -3    5.74    0.28
   4  -3   3    0.53    0.10
  -4   3  -3    0.56    0.11
   3  -3   3   29.58    0.80
  -3   3  -3   29.31    0.80
   2  -3   3   33.72    0.88
  -2   3  -3   33.22    0.88
   1  -3   3 1000.00   22.99
  -1   3  -3  978.35   23.09
   0  -3   3  659.21   15.68
   0  -3   3  671.30   15.54
   0   3  -3  662.33   15.70
   0   3  -3  678.61   15.71
  -1  -3   3    0.93    0.10
  -1  -3   3    1.14    0.10
   1   3  -3    0.92    0.11
   1   3  -3    1.06    0.10
  -2  -3   3  145.56    3.34
  -2  -3   3  142.71    3.41
   2   3  -3  143.57    3.34
   2   3  -3  139.71    3.42
  -3  -3   3   48.52    1.15
  -3  -3   3   47.12    1.26
   3   3  -3   49.06    1.14
   3   3  -3   47.19    1.27
  -4  -3   3   32.25    0.94
  -4  -3   3   33.03    0.79
   4   3  -3   32.99    0.95
   4   3  -3   32.40    0.87
   4   3  -3   33.07    0.77
  -5  -3   3    4.71    0.30
   5   3  -3    4.90    0.30
   5   3  -3    5.24    0.24
  -6  -3   3    0.53    0.15
   6   3  -3    0.36    0.10
   6   3  -3    0.55    0.17
   7   3  -3    0.06    0.14
   7   3  -3    0.07    0.09
   8   3  -3    0.51    0.14
   8   3  -3    0.53    0.19
   9   3  -3    4.55    0.40
   9   3  -3    4.92    0.32
  10   3  -3    5.35    0.36
  10   3  -3    5.64    0.45
  11   3  -3    0.00    0.21
  11   3  -3    0.36    0.17
  12   3  -3    0.16    0.17
  12   3  -3    0.34    0.25
  13   3  -3    0.76    0.21
  14   3  -3    0.43    0.22
  15   3  -3    0.07    0.20
  15  -2   3    0.01    0.22
  14  -2   3    0.67    0.27
  13  -2   3    0.06    0.19
  12  -2   3    0.38    0.20
  11  -2   3    3.13    0.34
  10  -2   3    0.56    0.20
 -10   2  -3    0.25    0.17
   9  -2   3    2.51    0.26
   9  -2   3    3.02    0.24
  -9   2  -3    2.67    0.25
   8  -2   3    0.06    0.10
   8  -2   3   -0.08    0.11
  -8   2  -3   -0.03    0.11
   7  -2   3    3.04    0.21
   7  -2   3    3.02    0.25
  -7   2  -3    2.68    0.22
   6  -2   3    7.38    0.32
   6  -2   3    7.41    0.30
  -6   2  -3    7.07    0.31
   5  -2   3    5.24    0.24
   5  -2   3    5.03    0.25
  -5   2  -3    4.91    0.24
  -5   2  -3    4.98    0.21
   4  -2   3   55.48    1.36
  -4   2  -3   51.70    1.29
  -4   2  -3   53.56    1.36
   3  -2   3   85.71    2.04
  -3   2  -3   83.25    1.96
  -3   2  -3   82.42    2.03
   2  -2   3    0.05    0.05
  -2   2  -3    0.08    0.06
   1  -2   3   10.22    0.32
  -1   2  -3    9.87    0.31
   0  -2   3  705.88   16.43
   0   2  -3  695.96   16.36
   0   2  -3  703.99   16.38
  -1  -2   3   39.71    0.97
   1   2  -3   39.47    1.00
   1   2  -3   39.88    0.97
  -2  -2   3   23.32    0.65
  -2  -2   3   22.91    0.62
  -2  -2   3   24.05    0.59
   2   2  -3   24.09    0.59
   2   2  -3   23.41    0.66
  -3  -2   3   21.85    0.54
  -3  -2   3   20.91    0.63
   3   2  -3   21.35    0.64
   3   2  -3   21.82    0.53
  -4  -2   3   15.90    0.53
  -4  -2   3   16.25    0.41
   4   2  -3   15.90    0.54
   4   2  -3   16.30    0.40
   4   2  -3   16.41    0.47
  -5  -2   3    2.45    0.10
  -5  -2   3    2.45    0.23
  -5  -2   3    2.79    0.10
   5   2  -3    2.65    0.09
   5   2  -3    2.73    0.17
   5   2  -3    2.65    0.24
  -6  -2   3   30.73    0.73
  -6  -2   3   29.03    0.73
   6   2  -3   30.06    0.93
   6   2  -3   30.34    0.84
  -7  -2   3    1.08    0.09
  -7  -2   3    1.15    0.09
   7   2  -3    0.83    0.18
   7   2  -3    0.85    0.13
  -8  -2   3   -0.04    0.04
  -8  -2   3   -0.07    0.05
   8   2  -3   -0.15    0.15
   8   2  -3    0.04    0.10
  -9  -2   3    1.79    0.13
   9   2  -3    2.20    0.23
   9   2  -3    2.01    0.28
 -10  -2   3    0.17    0.08
  10   2  -3    0.16    0.16
  10   2  -3    0.34    0.21
  11   2  -3    1.69    0.23
  11   2  -3    2.12    0.34
  12   2  -3    0.49    0.19
  12   2  -3    0.34    0.25
  13   2  -3    0.15    0.18
  13   2  -3   -0.06    0.23
  14   2  -3    0.01    0.19
  15   2  -3    0.07    0.20
  15  -1   3   -0.22    0.21
  14  -1   3   -0.19    0.21
  13  -1   3   -0.09    0.20
  12  -1   3    0.31    0.19
  11  -1   3    7.33    0.42
  10  -1   3    7.54    0.43
 -10   1  -3    7.46    0.38
   9  -1   3    0.23    0.11
   9  -1   3    0.11    0.14
  -9   1  -3    0.24    0.13
   8  -1   3    0.08    0.09
   8  -1   3   -0.03    0.11
  -8   1  -3   -0.12    0.11
  -8   1  -3    0.02    0.10
   7  -1   3    2.58    0.22
   7  -1   3    2.79    0.19
  -7   1  -3    2.44    0.20
  -7   1  -3    2.48    0.22
   6  -1   3   30.29    0.87
   6  -1   3   30.98    0.84
  -6   1  -3   31.00    0.85
  -6   1  -3   29.96    0.84
   5  -1   3    0.41    0.10
   5  -1   3    0.10    0.07
  -5   1  -3    0.06    0.07
  -5   1  -3    0.03    0.07
   4  -1   3    0.66    0.09
   4  -1   3    0.72    0.10
  -4   1  -3    0.69    0.09
  -4   1  -3    0.77    0.10
   3  -1   3    1.55    0.12
  -3   1  -3    1.45    0.12
  -3   1  -3    1.39    0.10
   2  -1   3   15.10    0.43
  -2   1  -3   14.94    0.43
   1  -1   3   39.31    0.96
  -1   1  -3   37.92    0.96
   0  -1   3  226.60    5.02
   0   1  -3  205.15    5.02
  -1  -1   3   98.49    2.30
   1   1  -3   97.37    2.30
  -2  -1   3   33.89    0.82
   2   1  -3   33.40    0.81
  -3  -1   3    0.43    0.05
  -3  -1   3    0.48    0.06
   3   1  -3    0.55    0.06
   3   1  -3    0.33    0.09
   3   1  -3    0.40    0.06
  -4  -1   3   48.40    1.16
  -4  -1   3   49.74    1.17
   4   1  -3   48.71    1.23
   4   1  -3   49.23    1.29
   4   1  -3   48.70    1.16
  -5  -1   3    1.31    0.09
  -5  -1   3    1.32    0.09
   5   1  -3    1.36    0.08
   5   1  -3    1.07    0.12
   5   1  -3    0.87    0.15
  -6  -1   3   23.38    0.61
  -6  -1   3   23.26    0.60
   6   1  -3   23.86    0.60
   6   1  -3   24.17    0.68
   6   1  -3   24.51    0.77
  -7  -1   3    8.21    0.26
  -7  -1   3    7.79    0.25
   7   1  -3    8.28    0.41
   7   1  -3    8.22    0.34
  -8  -1   3    5.63    0.22
   8   1  -3    5.61    0.38
   8   1  -3    5.85    0.29
  -9  -1   3    0.08    0.08
   9   1  -3    0.06    0.11
   9   1  -3   -0.06    0.17
 -10  -1   3   -0.04    0.09
  10   1  -3   -0.09    0.13
  10   1  -3   -0.10    0.19
  11   1  -3    1.14    0.26
  11   1  -3    0.47    0.17
  12   1  -3    0.92    0.28
  12   1  -3    0.57    0.19
  13   1  -3    0.17    0.23
  13   1  -3    0.01    0.16
  14   1  -3    0.12    0.21
  14   1  -3    0.72    0.28
  15   1  -3   -0.15    0.21
  15   0   3    0.15    0.21
  14   0   3    0.05    0.21
  13   0   3    2.49    0.31
  12   0   3   -0.24    0.16
  11   0   3    2.23    0.27
  10   0   3    0.01    0.09
  10   0   3    0.08    0.19
 -10   0  -3    0.01    0.15
   9   0   3   55.11    1.53
  -9   0  -3   55.48    1.54
  -9   0  -3   55.66    1.45
   8   0   3   -0.26    0.10
   8   0   3   -0.01    0.03
  -8   0  -3   -0.09    0.09
  -8   0  -3   -0.12    0.11
   7   0   3   14.95    0.52
  -7   0  -3   14.44    0.47
  -7   0  -3   14.71    0.53
   6   0   3   -0.05    0.09
   6   0   3   -0.03    0.06
  -6   0  -3    0.02    0.08
  -6   0  -3    0.00    0.09
   5   0   3   -0.06    0.06
   5   0   3   -0.05    0.07
  -5   0  -3   -0.09    0.06
  -5   0  -3   -0.03    0.08
   4   0   3    0.00    0.06
   4   0   3    0.02    0.05
  -4   0  -3   -0.04    0.05
  -4   0  -3    0.00    0.06
   3   0   3    4.83    0.19
   3   0   3    4.93    0.21
  -3   0  -3    4.85    0.19
   2   0   3   -0.02    0.04
  -2   0  -3    0.00    0.04
   1   0   3  221.74    5.03
  -1   0  -3  210.13    5.02
   0   0   3    0.06    0.03
   0   0  -3    0.10    0.03
  -1   0   3    3.94    0.14
   1   0  -3    4.01    0.14
  -2   0   3    0.07    0.03
  -2   0   3    0.09    0.03
   2   0  -3    0.05    0.03
  -3   0   3  105.03    2.50
  -3   0   3  106.22    2.45
   3   0  -3  103.96    2.45
   3   0  -3  103.13    2.49
  -4   0   3    0.01    0.04
  -4   0   3    0.22    0.05
  -4   0   3    0.04    0.05
   4   0  -3   -0.07    0.05
   4   0  -3   -0.05    0.04
   4   0  -3    0.29    0.10
  -5   0   3   26.53    0.68
  -5   0   3   26.70    0.68
   5   0  -3   27.25    0.72
   5   0  -3   26.99    0.80
   5   0  -3   27.37    0.68
  -6   0   3   -0.08    0.06
  -6   0   3   -0.19    0.05
   6   0  -3   -0.15    0.07
   6   0  -3   -0.06    0.11
  -7   0   3   10.54    0.34
   7   0  -3   10.64    0.47
   7   0  -3   10.95    0.38
  -8   0   3   -0.02    0.07
   8   0  -3   -0.07    0.09
   8   0  -3   -0.07    0.13
  -9   0   3    0.15    0.09
   9   0  -3   -0.10    0.15
   9   0  -3    0.14    0.11
  10   0  -3   -0.21    0.16
  10   0  -3   -0.12    0.11
  11   0  -3    0.36    0.17
  11   0  -3    0.55    0.23
  12   0  -3   -0.11    0.20
  12   0  -3   -0.19    0.15
  13   0  -3    0.02    0.18
  13   0  -3   -0.05    0.21
  14   0  -3    0.39    0.26
  14   0  -3    0.00    0.20
  15   0  -3   -0.07    0.20
  15   1   3   -0.16    0.22
  14   1   3    0.24    0.23
  13   1   3    0.13    0.20
  12   1   3    0.21    0.22
  11   1   3    7.75    0.45
  10   1   3    7.46    0.44
  10   1   3    8.33    0.34
 -10  -1  -3    8.32    0.35
   9   1   3    0.30    0.10
   9   1   3    0.12    0.15
  -9  -1  -3    0.22    0.11
   8   1   3   -0.05    0.11
   8   1   3    0.06    0.07
  -8  -1  -3    0.06    0.09
  -8  -1  -3   -0.01    0.13
   7   1   3    2.83    0.23
  -7  -1  -3    2.54    0.25
  -7  -1  -3    2.67    0.18
   6   1   3   30.08    0.87
  -6  -1  -3   31.29    0.89
  -6  -1  -3   29.91    0.80
   5   1   3    0.00    0.02
   5   1   3    0.19    0.09
  -5  -1  -3    0.10    0.09
  -5  -1  -3    0.03    0.06
   4   1   3    0.70    0.10
  -4  -1  -3    0.69    0.08
   3   1   3    1.42    0.12
  -3  -1  -3    1.26    0.10
   2   1   3   12.94    0.40
   2   1   3   16.19    0.43
  -2  -1  -3   15.83    0.41
   1   1   3   40.29    0.98
  -1  -1  -3   40.31    0.98
   0   1   3  234.53    5.38
   0  -1  -3  228.62    5.37
  -1   1   3   97.03    2.25
   1  -1  -3   93.99    2.24
  -2   1   3   34.24    0.83
  -2   1   3   33.96    0.84
   2  -1  -3   34.30    0.84
  -3   1   3    0.38    0.05
  -3   1   3    0.38    0.05
  -3   1   3    0.32    0.05
   3  -1  -3    0.39    0.05
   3  -1  -3    0.36    0.04
  -4   1   3   48.78    1.18
  -4   1   3   48.26    1.20
  -4   1   3   48.55    1.18
   4  -1  -3   47.76    1.17
   4  -1  -3   48.85    1.19
  -5   1   3    1.15    0.12
  -5   1   3    0.97    0.10
  -5   1   3    1.10    0.13
   5  -1  -3    1.15    0.10
   5  -1  -3    1.14    0.11
  -6   1   3   23.62    0.63
  -6   1   3   23.61    0.65
   6  -1  -3   24.12    0.66
   6  -1  -3   23.88    0.63
   6  -1  -3   23.92    0.75
  -7   1   3    7.58    0.29
   7  -1  -3    7.92    0.39
   7  -1  -3    8.11    0.31
  -8   1   3    5.43    0.25
   8  -1  -3    5.61    0.35
   8  -1  -3    5.89    0.28
  -9   1   3   -0.11    0.09
   9  -1  -3    0.12    0.17
   9  -1  -3    0.06    0.11
 -10   1   3   -0.15    0.10
  10  -1  -3    0.10    0.17
  10  -1  -3    0.16    0.13
  11  -1  -3    0.96    0.23
  11  -1  -3    0.69    0.18
  12  -1  -3    0.93    0.24
  12  -1  -3    0.56    0.19
  13  -1  -3    0.22    0.18
  13  -1  -3    0.41    0.24
  14  -1  -3    0.34    0.20
  14  -1  -3    0.31    0.27
  15  -1  -3    0.28    0.20
  15  -1  -3    0.43    0.29
  15   2   3    0.09    0.21
  14   2   3    0.73    0.25
  13   2   3    0.21    0.21
  12   2   3    0.50    0.21
  11   2   3    1.97    0.28
  10   2   3    0.58    0.19
  10   2   3    0.81    0.12
   9   2   3    2.04    0.24
   9   2   3    2.68    0.18
  -9  -2  -3    2.81    0.19
   8   2   3    0.03    0.07
   8   2   3   -0.08    0.11
  -8  -2  -3   -0.07    0.07
   7   2   3    3.23    0.25
   7   2   3    3.38    0.18
  -7  -2  -3    3.18    0.29
  -7  -2  -3    3.35    0.18
   6   2   3    6.86    0.26
   6   2   3    7.43    0.34
  -6  -2  -3    7.64    0.37
  -6  -2  -3    7.25    0.26
   5   2   3    4.75    0.25
  -5  -2  -3    5.10    0.28
  -5  -2  -3    4.89    0.20
   4   2   3   49.93    1.28
  -4  -2  -3   49.47    1.21
   3   2   3   83.09    2.05
  -3  -2  -3   83.76    1.98
   2   2   3    0.00    0.05
   2   2   3    0.03    0.04
  -2  -2  -3    0.05    0.05
   1   2   3    9.00    0.27
   1   2   3    9.13    0.28
  -1  -2  -3    8.96    0.26
   0   2   3  661.94   15.84
   0   2   3  700.04   16.07
   0  -2  -3  675.22   15.91
  -1   2   3   38.77    0.95
   1  -2  -3   38.63    0.95
  -2   2   3   24.28    0.57
  -2   2   3   23.52    0.61
  -2   2   3   24.11    0.61
   2  -2  -3   23.45    0.61
  -3   2   3   20.13    0.51
  -3   2   3   20.36    0.54
  -3   2   3   20.54    0.54
   3  -2  -3   20.24    0.53
   3  -2  -3   20.62    0.51
  -4   2   3   16.13    0.45
  -4   2   3   15.85    0.43
  -4   2   3   16.15    0.45
   4  -2  -3   16.25    0.43
   4  -2  -3   15.62    0.44
  -5   2   3    2.70    0.16
  -5   2   3    2.73    0.16
  -5   2   3    2.47    0.15
   5  -2  -3    2.31    0.15
   5  -2  -3    2.68    0.15
   5  -2  -3    2.79    0.14
  -6   2   3   29.60    0.79
   6  -2  -3   29.67    0.78
   6  -2  -3   29.35    0.78
   6  -2  -3   29.08    0.77
  -7   2   3    1.22    0.13
   7  -2  -3    1.08    0.18
   7  -2  -3    1.02    0.11
   7  -2  -3    1.06    0.12
   7  -2  -3    1.23    0.13
  -8   2   3   -0.14    0.08
   8  -2  -3   -0.07    0.06
   8  -2  -3   -0.07    0.08
   8  -2  -3    0.09    0.13
  -9   2   3    2.00    0.21
   9  -2  -3    2.16    0.27
   9  -2  -3    2.49    0.22
 -10   2   3    0.18    0.13
  10  -2  -3    0.29    0.14
  10  -2  -3    0.09    0.19
  11  -2  -3    1.69    0.21
  11  -2  -3    2.15    0.29
  12  -2  -3    0.57    0.18
  12  -2  -3    0.63    0.23
  13  -2  -3   -0.14    0.16
  13  -2  -3    0.30    0.22
  14  -2  -3    0.16    0.18
  14  -2  -3    0.16    0.24
  15  -2  -3   -0.09    0.18
  15  -2  -3   -0.08    0.25
  15   3   3    0.52    0.25
  14   3   3    0.39    0.23
  13   3   3    0.00    0.19
  12   3   3    0.25    0.20
  11   3   3    0.05    0.17
  10   3   3    6.40    0.44
  10   3   3    6.10    0.25
   9   3   3    0.36    0.09
   9   3   3    0.10    0.15
  -9  -3  -3    0.38    0.09
   8   3   3    1.48    0.14
   8   3   3    1.01    0.18
  -8  -3  -3    1.72    0.14
   7   3   3    1.43    0.18
   7   3   3    1.35    0.14
  -7  -3  -3    1.58    0.22
  -7  -3  -3    1.49    0.13
   6   3   3    1.81    0.13
   6   3   3    1.52    0.17
  -6  -3  -3    1.86    0.22
  -6  -3  -3    1.70    0.12
   5   3   3    5.42    0.28
   5   3   3    5.73    0.22
  -5  -3  -3    5.59    0.20
  -5  -3  -3    5.92    0.33
   4   3   3    0.30    0.09
   4   3   3    0.24    0.05
  -4  -3  -3    0.45    0.07
   3   3   3   30.17    0.81
  -3  -3  -3   29.50    0.75
   2   3   3   33.17    0.85
  -2  -3  -3   32.87    0.86
  -2  -3  -3   32.65    0.82
   1   3   3  940.81   22.61
   1   3   3  969.19   22.35
  -1  -3  -3  974.55   22.61
  -1  -3  -3  942.87   22.31
   0   3   3  651.68   15.20
   0   3   3  643.36   15.30
   0  -3  -3  665.29   15.29
   0  -3  -3  630.63   15.22
  -1   3   3    0.70    0.07
  -1   3   3    0.57    0.07
  -2   3   3  147.76    3.43
  -2   3   3  146.12    3.44
   2  -3  -3  143.92    3.42
  -3   3   3   48.22    1.20
  -3   3   3   48.27    1.19
   3  -3  -3   49.16    1.19
   3  -3  -3   46.84    1.18
   3  -3  -3   47.89    1.14
  -4   3   3   32.66    0.86
  -4   3   3   32.85    0.84
   4  -3  -3   33.64    0.85
   4  -3  -3   32.07    0.84
   4  -3  -3   31.91    0.80
  -5   3   3    5.38    0.20
  -5   3   3    4.90    0.22
  -5   3   3    5.12    0.24
   5  -3  -3    5.34    0.22
   5  -3  -3    5.57    0.23
   5  -3  -3    4.94    0.19
  -6   3   3    0.39    0.10
   6  -3  -3    0.38    0.08
   6  -3  -3    0.37    0.09
   6  -3  -3    0.38    0.08
  -7   3   3   -0.02    0.08
   7  -3  -3    0.00    0.07
   7  -3  -3   -0.04    0.08
   7  -3  -3   -0.05    0.07
  -8   3   3    0.26    0.12
   8  -3  -3    0.36    0.10
   8  -3  -3    0.27    0.10
   8  -3  -3    0.54    0.16
  -9   3   3    4.80    0.29
   9  -3  -3    4.37    0.26
   9  -3  -3    5.02    0.35
   9  -3  -3    4.97    0.27
 -10   3   3    5.89    0.33
  10  -3  -3    5.55    0.40
  10  -3  -3    5.73    0.32
  11  -3  -3    0.08    0.14
  11  -3  -3    0.21    0.18
  12  -3  -3    0.33    0.16
  12  -3  -3    0.52    0.23
  13  -3  -3    0.88    0.20
  13  -3  -3    0.82    0.26
  14  -3  -3    0.62    0.20
  14  -3  -3    0.46    0.25
  15  -3  -3    0.04    0.19
  14   4   3    0.25    0.23
  13   4   3    0.08    0.20
  12   4   3    5.06    0.40
  11   4   3    0.12    0.17
  10   4   3    0.17    0.17
  10   4   3    0.25    0.07
   9   4   3    0.01    0.06
   9   4   3   -0.05    0.14
  -9  -4  -3   -0.02    0.07
   8   4   3    6.72    0.38
   8   4   3    6.58    0.24
  -8  -4  -3    6.49    0.23
   7   4   3    2.44    0.15
   7   4   3    2.37    0.24
  -7  -4  -3    2.35    0.14
   6   4   3    1.17    0.16
   6   4   3    1.31    0.13
  -6  -4  -3    1.25    0.11
  -6  -4  -3    1.43    0.21
   5   4   3    2.41    0.15
   5   4   3    2.67    0.22
  -5  -4  -3    2.91    0.14
   4   4   3   12.00    0.43
  -4  -4  -3   12.53    0.35
   3   4   3   12.54    0.41
  -3  -4  -3   12.67    0.36
   2   4   3    6.87    0.25
   2   4   3    8.62    0.29
  -2  -4  -3    8.67    0.26
   1   4   3    1.05    0.10
   1   4   3    0.97    0.10
  -1  -4  -3    1.00    0.11
  -1  -4  -3    1.07    0.11
   0   4   3    0.06    0.04
   0   4   3    0.15    0.06
   0   4   3    0.03    0.05
   0  -4  -3    0.00    0.05
   0  -4  -3    0.08    0.04
  -1   4   3    1.17    0.12
  -1   4   3    1.34    0.11
   1  -4  -3    1.48    0.08
   1  -4  -3    1.25    0.12
  -2   4   3    6.50    0.24
  -2   4   3    6.07    0.24
   2  -4  -3    6.16    0.24
   2  -4  -3    6.24    0.23
  -3   4   3    3.65    0.19
  -3   4   3    2.84    0.18
   3  -4  -3    3.64    0.18
   3  -4  -3    3.85    0.18
  -4   4   3   14.20    0.43
  -4   4   3   13.79    0.44
   4  -4  -3   14.39    0.43
   4  -4  -3   13.37    0.43
   4  -4  -3   13.60    0.36
  -5   4   3   10.98    0.40
   5  -4  -3   11.20    0.32
   5  -4  -3   11.14    0.37
   5  -4  -3   11.52    0.38
  -6   4   3   69.82    1.77
   6  -4  -3   69.35    1.75
   6  -4  -3   70.49    1.71
   6  -4  -3   71.13    1.75
  -7   4   3    1.12    0.15
   7  -4  -3    0.98    0.11
   7  -4  -3    1.04    0.13
   7  -4  -3    1.13    0.13
  -8   4   3    9.82    0.41
   8  -4  -3   10.27    0.39
   8  -4  -3    9.40    0.35
   8  -4  -3    9.41    0.45
  -9   4   3    1.91    0.21
   9  -4  -3    1.52    0.17
   9  -4  -3    1.50    0.17
   9  -4  -3    1.55    0.25
 -10   4   3    3.93    0.31
  10  -4  -3    3.60    0.34
  10  -4  -3    2.91    0.26
  11  -4  -3   -0.09    0.16
  11  -4  -3   -0.02    0.13
  12  -4  -3    1.19    0.19
  12  -4  -3    1.31    0.27
  13  -4  -3   -0.03    0.15
  13  -4  -3    0.03    0.20
  14  -4  -3    0.53    0.20
  14   5   3    1.20    0.29
  13   5   3    1.44    0.27
  12   5   3    0.31    0.20
  11   5   3    1.51    0.25
  10   5   3    0.11    0.17
   9   5   3    1.00    0.10
   9   5   3    0.69    0.19
   8   5   3    0.71    0.17
   8   5   3    0.77    0.09
  -8  -5  -3    0.91    0.09
   7   5   3    0.05    0.07
   7   5   3   -0.15    0.11
  -7  -5  -3   -0.04    0.06
   6   5   3   12.47    0.48
   6   5   3   12.94    0.38
  -6  -5  -3   12.57    0.36
   5   5   3   19.28    0.53
   5   5   3   18.93    0.61
  -5  -5  -3   18.45    0.50
   4   5   3    0.12    0.05
   4   5   3    0.05    0.09
  -4  -5  -3    0.37    0.07
   3   5   3    9.08    0.29
   3   5   3    9.18    0.34
  -3  -5  -3    9.23    0.29
   2   5   3   12.31    0.38
   2   5   3   13.55    0.41
   2   5   3   13.15    0.38
  -2  -5  -3   13.24    0.38
   1   5   3    1.99    0.13
   1   5   3    1.96    0.13
   1   5   3    1.88    0.13
  -1  -5  -3    2.02    0.12
  -1  -5  -3    2.00    0.14
   0   5   3   60.71    1.49
   0   5   3   61.32    1.48
   0   5   3   59.41    1.47
   0  -5  -3   60.06    1.48
   0  -5  -3   61.53    1.47
  -1   5   3  138.99    3.32
  -1   5   3  142.98    3.31
   1  -5  -3  138.14    3.30
   1  -5  -3  138.30    3.29
  -2   5   3   68.01    1.70
  -2   5   3   69.33    1.69
   2  -5  -3   68.47    1.62
   2  -5  -3   67.98    1.69
   2  -5  -3   70.77    1.69
  -3   5   3   40.17    1.03
  -3   5   3   38.59    1.04
   3  -5  -3   40.44    1.03
   3  -5  -3   39.59    1.03
  -4   5   3   76.06    1.82
  -4   5   3   73.49    1.85
   4  -5  -3   72.60    1.75
   4  -5  -3   72.15    1.82
   4  -5  -3   75.57    1.83
  -5   5   3   35.77    1.00
   5  -5  -3   36.17    0.98
   5  -5  -3   36.54    0.90
   5  -5  -3   37.75    0.98
  -6   5   3    0.69    0.13
   6  -5  -3    0.79    0.12
   6  -5  -3    0.76    0.08
   6  -5  -3    0.64    0.12
  -7   5   3    6.10    0.32
   7  -5  -3    5.60    0.28
   7  -5  -3    5.72    0.24
   7  -5  -3    5.51    0.30
  -8   5   3    1.35    0.19
   8  -5  -3    1.06    0.15
   8  -5  -3    0.68    0.12
  -9   5   3    6.29    0.38
   9  -5  -3    6.08    0.33
   9  -5  -3    6.44    0.40
   9  -5  -3    5.53    0.32
 -10   5   3    3.24    0.28
  10  -5  -3    2.66    0.24
  10  -5  -3    3.10    0.33
  11  -5  -3    4.69    0.30
  11  -5  -3    4.71    0.39
  12  -5  -3    2.05    0.30
  12  -5  -3    2.15    0.22
  13  -5  -3    0.17    0.22
  13  -5  -3    0.19    0.16
  14   6   3    0.67    0.27
  13   6   3    0.60    0.24
  12   6   3    0.31    0.21
  11   6   3    0.59    0.21
  10   6   3    2.18    0.27
   9   6   3    5.35    0.38
   8   6   3    0.11    0.14
   8   6   3    0.22    0.07
   8   6   3    0.27    0.06
  -8  -6  -3    0.25    0.07
   7   6   3    7.64    0.27
   7   6   3    7.89    0.25
   7   6   3    7.76    0.39
  -7  -6  -3    7.48    0.26
   6   6   3    0.37    0.13
   6   6   3    0.54    0.07
   6   6   3    0.43    0.08
  -6  -6  -3    0.56    0.08
   5   6   3    0.06    0.10
   5   6   3    0.26    0.07
   5   6   3    0.14    0.07
  -5  -6  -3    0.25    0.07
   4   6   3    5.21    0.27
   4   6   3    5.81    0.22
  -4  -6  -3    5.63    0.22
   3   6   3   16.72    0.52
   3   6   3   16.11    0.47
  -3  -6  -3   16.77    0.46
   2   6   3   32.77    0.84
   2   6   3   32.12    0.86
   2   6   3   32.59    0.84
  -2  -6  -3   31.61    0.83
   1   6   3    4.19    0.20
   1   6   3    3.85    0.18
   1   6   3    3.92    0.19
  -1  -6  -3    3.96    0.18
   0   6   3    1.17    0.11
   0   6   3    1.56    0.13
   0   6   3    1.28    0.12
   0  -6  -3    1.39    0.13
   0  -6  -3    1.30    0.12
  -1   6   3    0.77    0.11
  -1   6   3    0.94    0.11
   1  -6  -3    0.99    0.11
   1  -6  -3    1.02    0.09
   1  -6  -3    1.04    0.11
  -2   6   3   50.95    1.32
  -2   6   3   51.79    1.31
   2  -6  -3   50.31    1.30
   2  -6  -3   51.74    1.24
   2  -6  -3   53.29    1.31
  -3   6   3   18.17    0.57
   3  -6  -3   17.54    0.55
   3  -6  -3   19.01    0.56
  -4   6   3  159.12    3.83
   4  -6  -3  162.49    3.80
   4  -6  -3  155.10    3.79
  -5   6   3   78.00    1.97
   5  -6  -3   75.46    1.84
   5  -6  -3   76.62    1.94
   5  -6  -3   79.99    1.94
  -6   6   3    6.13    0.32
   6  -6  -3    5.70    0.21
   6  -6  -3    5.94    0.30
   6  -6  -3    6.20    0.30
  -7   6   3   31.01    0.93
   7  -6  -3   33.18    0.90
   7  -6  -3   30.34    0.81
   7  -6  -3   29.40    0.89
  -8   6   3    8.98    0.42
   8  -6  -3    7.45    0.32
   8  -6  -3    9.45    0.41
  -9   6   3   18.82    0.69
   9  -6  -3   18.47    0.58
 -10   6   3   -0.19    0.14
  10  -6  -3   -0.06    0.15
  10  -6  -3   -0.02    0.10
  11  -6  -3   -0.05    0.12
  11  -6  -3   -0.08    0.17
  12  -6  -3   -0.09    0.18
  14   7   3    1.68    0.34
  13   7   3    0.15    0.23
  12   7   3    0.08    0.21
  11   7   3    0.00    0.19
  10   7   3    5.05    0.41
   9   7   3    2.19    0.26
   8   7   3    3.92    0.17
   8   7   3    4.03    0.32
   8   7   3    3.85    0.16
   7   7   3   -0.06    0.06
   7   7   3   -0.05    0.12
   7   7   3    0.02    0.06
  -7  -7  -3    0.03    0.06
   6   7   3   -0.06    0.11
   6   7   3   -0.01    0.06
   6   7   3    0.11    0.07
  -6  -7  -3    0.03    0.06
   5   7   3    1.52    0.14
   5   7   3    1.67    0.14
   5   7   3    1.36    0.17
  -5  -7  -3    1.59    0.13
   4   7   3    0.06    0.09
   4   7   3    0.02    0.03
   4   7   3    0.05    0.07
  -4  -7  -3   -0.07    0.06
   3   7   3   -0.02    0.05
   3   7   3    0.04    0.07
   3   7   3   -0.06    0.08
  -3  -7  -3   -0.02    0.06
   2   7   3   41.50    1.06
   2   7   3   40.14    1.07
   2   7   3   41.13    1.05
  -2  -7  -3   40.78    1.04
   1   7   3    0.97    0.11
   1   7   3    0.63    0.10
   1   7   3    0.64    0.09
  -1  -7  -3    0.82    0.10
   0   7   3    4.74    0.22
   0   7   3    4.40    0.23
   0  -7  -3    4.94    0.22
   0  -7  -3    4.89    0.21
  -1   7   3   28.76    0.83
  -1   7   3   30.75    0.82
   1  -7  -3   29.54    0.81
   1  -7  -3   29.81    0.76
  -2   7   3   15.22    0.51
   2  -7  -3   15.31    0.49
   2  -7  -3   15.07    0.41
  -3   7   3    7.56    0.34
   3  -7  -3    7.31    0.21
   3  -7  -3    7.12    0.31
  -4   7   3    7.21    0.34
   4  -7  -3    6.22    0.30
  -5   7   3    9.97    0.42
   5  -7  -3    9.53    0.40
   5  -7  -3    8.82    0.26
  -6   7   3    4.43    0.30
   6  -7  -3    3.41    0.16
   6  -7  -3    3.86    0.29
  -7   7   3    6.82    0.39
   7  -7  -3    6.00    0.24
   7  -7  -3    6.33    0.36
  -8   7   3    6.43    0.37
   8  -7  -3    4.82    0.26
  -9   7   3    1.82    0.24
   9  -7  -3    2.20    0.19
 -10   7   3    0.19    0.17
  10  -7  -3    0.19    0.11
  10  -7  -3    0.20    0.17
  11  -7  -3    0.01    0.18
  13   8   3    0.08    0.22
  12   8   3    0.83    0.25
  11   8   3    0.06    0.19
  10   8   3    0.10    0.18
   9   8   3    4.57    0.37
   8   8   3    0.10    0.16
   8   8   3    0.32    0.08
   8   8   3    0.22    0.07
   7   8   3    2.09    0.17
   7   8   3    1.70    0.22
   7   8   3    2.04    0.14
  -7  -8  -3    2.16    0.15
   6   8   3    1.58    0.15
   6   8   3    1.43    0.20
   6   8   3    1.51    0.14
  -6  -8  -3    1.64    0.14
   5   8   3    8.28    0.38
   5   8   3    8.66    0.31
   5   8   3    8.47    0.31
  -5  -8  -3    8.07    0.29
   4   8   3    0.64    0.10
   4   8   3    0.63    0.13
  -4  -8  -3    0.56    0.10
   3   8   3    1.15    0.13
   3   8   3    1.11    0.14
   3   8   3    1.13    0.12
  -3  -8  -3    1.26    0.13
   2   8   3    4.15    0.23
   2   8   3    4.18    0.22
   2   8   3    4.36    0.23
  -2  -8  -3    4.59    0.22
   1   8   3   23.87    0.67
   1   8   3   24.11    0.70
   1   8   3   23.93    0.67
  -1  -8  -3   23.17    0.67
   0   8   3    5.60    0.27
   0   8   3    5.29    0.27
   0  -8  -3    5.16    0.25
  -1   8   3   23.93    0.72
  -1   8   3   24.56    0.71
   1  -8  -3   24.15    0.70
   1  -8  -3   24.37    0.65
  -2   8   3   36.99    1.05
  -2   8   3   38.84    1.03
   2  -8  -3   37.08    1.02
   2  -8  -3   38.00    0.94
  -3   8   3    0.59    0.14
   3  -8  -3    0.56    0.06
   3  -8  -3    0.42    0.12
  -4   8   3    4.38    0.29
   4  -8  -3    4.16    0.15
   4  -8  -3    4.43    0.27
  -5   8   3   35.34    1.04
   5  -8  -3   34.59    1.00
  -6   8   3    8.10    0.42
   6  -8  -3    7.55    0.39
   6  -8  -3    7.04    0.24
  -7   8   3   15.61    0.62
   7  -8  -3   15.51    0.44
  -8   8   3    0.25    0.16
   8  -8  -3    0.03    0.08
  -9   8   3    0.95    0.21
 -10   8   3    1.00    0.22
  10  -8  -3    0.89    0.21
  11  -8  -3   -0.04    0.18
  13   9   3    0.25    0.23
  12   9   3   -0.11    0.19
  11   9   3    0.83    0.24
  10   9   3    1.78    0.27
   9   9   3   -0.03    0.15
   8   9   3    1.56    0.15
   8   9   3    1.42    0.13
   8   9   3    1.25    0.22
   7   9   3    0.11    0.15
   7   9   3    0.16    0.09
   7   9   3    0.02    0.08
   6   9   3    0.58    0.10
   6   9   3    0.62    0.10
   6   9   3    0.49    0.15
  -6  -9  -3    0.57    0.10
   5   9   3    4.72    0.23
   5   9   3    4.86    0.30
   5   9   3    4.50    0.24
  -5  -9  -3    4.93    0.22
   4   9   3    6.21    0.32
   4   9   3    6.18    0.28
  -4  -9  -3    6.27    0.26
   3   9   3    1.57    0.17
   3   9   3    1.55    0.17
   3   9   3    1.42    0.15
  -3  -9  -3    1.43    0.15
   2   9   3    8.05    0.34
   2   9   3    8.28    0.33
   2   9   3    8.41    0.33
  -2  -9  -3    8.12    0.32
   1   9   3    0.05    0.09
   1   9   3    0.01    0.10
  -1  -9  -3    0.06    0.09
   0   9   3    8.78    0.37
   0   9   3    9.44    0.37
   0  -9  -3    8.60    0.35
  -1   9   3    7.58    0.36
  -1   9   3    7.57    0.34
   1  -9  -3    7.28    0.32
  -2   9   3    0.21    0.12
   2  -9  -3   -0.01    0.10
   2  -9  -3    0.10    0.07
  -3   9   3    1.24    0.18
   3  -9  -3    0.86    0.16
   3  -9  -3    1.07    0.12
  -4   9   3    1.00    0.18
   4  -9  -3    0.91    0.17
   4  -9  -3    0.84    0.08
  -5   9   3   32.43    1.00
   5  -9  -3   32.94    0.96
   5  -9  -3   31.10    0.78
  -6   9   3    7.70    0.43
   6  -9  -3    7.56    0.40
  -7   9   3   51.49    1.48
   7  -9  -3   51.08    1.25
  -8   9   3    1.48    0.24
  -9   9   3    0.01    0.17
 -10   9   3    0.02    0.18
  12  10   3    1.05    0.27
  11  10   3    1.04    0.25
  10  10   3    0.03    0.19
   9  10   3    1.13    0.23
   8  10   3    1.34    0.23
   8  10   3    1.13    0.11
   7  10   3    2.33    0.26
   7  10   3    2.63    0.19
   6  10   3    3.01    0.21
   6  10   3    3.21    0.28
   5  10   3   -0.03    0.07
   5  10   3   -0.11    0.11
   5  10   3    0.00    0.09
  -5 -10  -3    0.03    0.09
   4  10   3    0.15    0.11
   4  10   3    0.12    0.08
   4  10   3    0.20    0.12
  -4 -10  -3    0.19    0.11
   3  10   3   15.18    0.52
   3  10   3   14.45    0.52
   3  10   3   15.03    0.50
  -3 -10  -3   15.28    0.50
   2  10   3    4.22    0.27
   2  10   3    4.81    0.27
  -2 -10  -3    4.64    0.26
   1  10   3    0.06    0.11
   1  10   3    0.15    0.10
  -1 -10  -3    0.02    0.10
   0  10   3   13.53    0.48
   0  10   3   12.65    0.49
   0 -10  -3   12.66    0.47
  -1  10   3    6.41    0.35
  -1  10   3    7.36    0.35
   1 -10  -3    6.61    0.32
  -2  10   3    0.68    0.16
   2 -10  -3    1.11    0.17
  -3  10   3   -0.11    0.13
   3 -10  -3   -0.08    0.07
   3 -10  -3    0.06    0.12
  -4  10   3    6.81    0.39
   4 -10  -3    6.17    0.23
   4 -10  -3    6.87    0.38
  -5  10   3   17.80    0.69
   5 -10  -3   18.52    0.66
  -6  10   3    0.16    0.17
   6 -10  -3    0.19    0.16
  -7  10   3    1.90    0.27
  -8  10   3   -0.11    0.18
  -9  10   3   -0.09    0.17
 -10  10   3    0.29    0.20
  12  11   3    0.96    0.27
  11  11   3    0.05    0.19
  10  11   3    0.62    0.22
   9  11   3   -0.22    0.16
   8  11   3   -0.13    0.15
   8  11   3   -0.09    0.08
   7  11   3    0.03    0.16
   7  11   3   -0.03    0.10
   6  11   3   -0.02    0.10
   6  11   3   -0.07    0.13
   5  11   3    0.38    0.13
   5  11   3    0.40    0.15
   4  11   3    0.80    0.15
   4  11   3    1.02    0.17
  -4 -11  -3    0.96    0.15
   3  11   3    0.31    0.14
  -3 -11  -3    0.06    0.12
   2  11   3    9.71    0.43
   2  11   3   10.56    0.41
  -2 -11  -3    9.42    0.40
   1  11   3    1.30    0.16
   1  11   3    1.25    0.19
  -1 -11  -3    1.18    0.17
   0  11   3    2.42    0.26
   0  11   3    2.54    0.25
   0 -11  -3    2.05    0.21
  -1  11   3    0.15    0.13
   1 -11  -3    0.22    0.13
  -2  11   3    0.36    0.17
   2 -11  -3    0.21    0.14
  -3  11   3    5.20    0.38
   3 -11  -3    5.65    0.36
  -4  11   3    4.61    0.35
   4 -11  -3    4.45    0.33
  -5  11   3    0.57    0.19
   5 -11  -3    0.43    0.17
  -6  11   3    1.92    0.28
  -7  11   3    0.31    0.19
  -8  11   3    3.53    0.37
  -9  11   3    0.88    0.26
 -10  11   3    0.46    0.23
  11  12   3   -0.13    0.20
  10  12   3    0.03    0.19
   9  12   3    0.39    0.20
   8  12   3    0.05    0.17
   8  12   3   -0.02    0.09
   7  12   3    0.26    0.18
   7  12   3    0.03    0.11
   6  12   3   -0.06    0.11
   6  12   3    0.03    0.15
   5  12   3    4.77    0.30
   5  12   3    4.66    0.33
   4  12   3    4.27    0.29
   3  12   3    7.25    0.38
  -3 -12  -3    7.92    0.37
   2  12   3    0.30    0.15
  -2 -12  -3    0.48    0.16
   1  12   3    1.87    0.22
  -1 -12  -3    1.75    0.21
   0  12   3    0.23    0.16
   0 -12  -3    0.35    0.14
  -1  12   3    0.85    0.20
   1 -12  -3    1.01    0.18
  -2  12   3    2.83    0.30
   2 -12  -3    3.81    0.32
  -3  12   3    7.68    0.45
   3 -12  -3    8.39    0.43
  -4  12   3    0.01    0.16
   4 -12  -3   -0.06    0.15
  -5  12   3   -0.15    0.15
  -6  12   3    0.85    0.23
  -7  12   3    0.69    0.23
  -8  12   3    4.59    0.42
  -9  12   3    0.73    0.25
 -10  12   3    0.15    0.24
  10  13   3   -0.10    0.20
   9  13   3    0.21    0.19
   8  13   3    0.94    0.14
   8  13   3    0.95    0.23
   7  13   3    0.26    0.13
   6  13   3    0.53    0.15
   5  13   3    0.06    0.14
   4  13   3    0.73    0.17
   3  13   3    1.56    0.22
   2  13   3    2.56    0.27
  -2 -13  -3    2.56    0.27
   1  13   3    1.02    0.21
  -1 -13  -3    0.89    0.19
   0  13   3    0.07    0.17
   0 -13  -3    0.09    0.14
  -1  13   3    0.15    0.17
   1 -13  -3    0.18    0.16
  -2  13   3    2.37    0.30
   2 -13  -3    2.92    0.30
  -3  13   3    1.70    0.26
   3 -13  -3    1.89    0.25
  -4  13   3    0.35    0.19
  -5  13   3    0.97    0.24
  -6  13   3    0.35    0.21
  -7  13   3    0.45    0.23
  -8  13   3    0.06    0.21
  -9  13   3    0.30    0.23
 -10  13   3    0.10    0.24
   8  14   3   -0.04    0.12
   7  14   3    0.00    0.13
   6  14   3    1.68    0.21
   5  14   3    0.41    0.17
   4  14   3    0.00    0.15
   3  14   3    0.81    0.20
   2  14   3    2.41    0.28
   1  14   3    1.03    0.22
   0  14   3   -0.20    0.16
   0 -14  -3    0.18    0.15
  -1  14   3    0.39    0.20
   1 -14  -3    0.91    0.20
  -2  14   3    5.84    0.42
  -3  14   3    0.94    0.24
  -4  14   3    0.97    0.24
  -5  14   3    0.63    0.24
  -6  14   3   -0.16    0.18
  -7  14   3    0.03    0.21
  -8  14   3   -0.11    0.21
  -9  14   3    0.06    0.24
   7  15   3    0.51    0.16
   6  15   3    0.30    0.16
   5  15   3   -0.07    0.15
   4  15   3    0.19    0.16
   3  15   3   -0.02    0.17
   2  15   3    0.01    0.18
   1  15   3   -0.37    0.17
   0  15   3    0.02    0.18
  -1  15   3    0.66    0.24
  -2  15   3    1.39    0.27
  -3  15   3    0.27    0.21
  -4  15   3    0.39    0.23
  -5  15   3    0.21    0.21
  -6  15   3    0.37    0.23
  -7  15   3   -0.03    0.23
  -8  15   3    0.06    0.24
   6  16   3    0.70    0.19
   5  16   3    0.07    0.17
   4  16   3    0.05    0.17
   3  16   3   -0.01    0.18
   2  16   3    0.71    0.23
   1  16   3   -0.15    0.20
   0  16   3    1.81    0.30
  -1  16   3    1.92    0.31
  -2  16   3    1.12    0.28
  -3  16   3    0.09    0.21
  -4  16   3    0.36    0.24
  -5  16   3    0.55    0.25
  -6  16   3    0.27    0.24
   3  17   3    0.16    0.20
   2  17   3    0.24    0.21
   1  17   3   -0.12    0.21
   0  17   3    0.17    0.23
  -1  17   3    0.44    0.24
  -2  17   3   -0.19    0.22
  -3  17   3   -0.04    0.23
  -4  17   3   -0.20    0.22
  -3  17  -4    0.83    0.30
  -2  17  -4   -0.10    0.23
  -1  17  -4    0.06    0.23
   0  17  -4    0.33    0.23
   1  17  -4    0.15    0.21
   2  17  -4    0.07    0.20
   3  17  -4    0.01    0.19
  -6  16  -4    0.09    0.26
  -5  16  -4    0.33    0.27
  -4  16  -4    0.02    0.22
  -3  16  -4    0.16    0.22
  -2  16  -4    0.32    0.23
  -1  16  -4    0.54    0.24
   0  16  -4   -0.02    0.20
   1  16  -4    0.85    0.24
   2  16  -4    0.26    0.20
   3  16  -4    0.01    0.17
   4  16  -4    0.01    0.17
   5  16  -4    0.50    0.19
   6  16  -4   -0.16    0.14
  -7  15  -4    0.72    0.31
  -6  15  -4    0.34    0.26
  -5  15  -4   -0.20    0.20
  -4  15  -4   -0.16    0.21
  -3  15  -4    0.21    0.23
  -2  15  -4    0.21    0.22
  -1  15  -4    0.14    0.21
   0  15  -4    0.01    0.19
   1  15  -4    0.02    0.19
   2  15  -4    0.12    0.18
   3  15  -4    3.62    0.35
   4  15  -4    0.95    0.21
   5  15  -4   -0.02    0.15
   6  15  -4    0.27    0.15
  -9  14  -4    0.49    0.28
  -8  14  -4    0.23    0.25
  -7  14  -4    0.00    0.23
  -6  14  -4    0.73    0.27
  -5  14  -4   -0.18    0.20
  -4  14  -4    0.16    0.20
  -3  14  -4    0.37    0.22
  -2  14  -4    0.03    0.18
  -1  14  -4    0.36    0.19
   0  14  -4    0.37    0.18
   1  14  -4    0.66    0.20
   2  14  -4    0.18    0.16
   3  14  -4    0.17    0.17
   4  14  -4    0.11    0.15
   5  14  -4    1.28    0.20
   6  14  -4    0.51    0.15
   7  14  -4   -0.01    0.10
 -10  13  -4    0.42    0.28
  -9  13  -4    0.17    0.24
  -8  13  -4    0.41    0.24
  -7  13  -4    1.57    0.31
  -6  13  -4    0.22    0.21
  -5  13  -4    0.65    0.24
  -4  13  -4    0.38    0.21
  -3  13  -4    1.63    0.27
  -2  13  -4    0.19    0.18
  -1  13  -4    2.14    0.28
   0  13  -4    0.17    0.16
   1  13  -4    0.31    0.16
   2  13  -4    1.66    0.23
   3  13  -4    1.57    0.23
   4  13  -4    0.46    0.15
   5  13  -4    0.00    0.12
   6  13  -4    0.40    0.13
   7  13  -4   -0.03    0.09
 -10  12  -4    0.37    0.25
  -9  12  -4   -0.24    0.20
  -8  12  -4    0.06    0.21
  -7  12  -4    0.20    0.21
  -6  12  -4    0.17    0.21
  -5  12  -4    0.16    0.19
  -4  12  -4   -0.17    0.18
  -3  12  -4    1.13    0.24
  -2  12  -4    7.15    0.44
   1 -12   4    1.35    0.23
  -1  12  -4    1.65    0.24
   0  12  -4    2.93    0.28
   1  12  -4   -0.18    0.13
   2  12  -4    0.68    0.18
   3  12  -4    6.56    0.37
   4  12  -4    1.30    0.19
   5  12  -4    0.47    0.14
   6  12  -4    0.04    0.11
   7  12  -4    0.32    0.09
 -10  11  -4    0.42    0.26
   9 -11   4    0.54    0.19
  -9  11  -4    0.21    0.22
  -8  11  -4   -0.02    0.19
  -7  11  -4    0.22    0.20
  -6  11  -4    0.54    0.21
  -5  11  -4    0.03    0.17
  -4  11  -4    5.60    0.40
   3 -11   4    5.26    0.31
  -3  11  -4    4.73    0.40
   2 -11   4    1.22    0.19
  -2  11  -4    0.85    0.23
   1 -11   4    1.62    0.21
  -1  11  -4    1.15    0.20
   0 -11   4    0.99    0.20
   0  11  -4    0.69    0.18
   0  11  -4    0.83    0.16
   1  11  -4    4.26    0.28
   1  11  -4    3.85    0.30
   2  11  -4    7.19    0.38
   2  11  -4    8.33    0.35
   3  11  -4    4.53    0.31
   4  11  -4    3.51    0.27
   5  11  -4    0.69    0.14
   6  11  -4    0.04    0.10
  11 -10   4    0.89    0.22
  10 -10   4    1.93    0.25
 -10  10  -4    1.75    0.30
   9 -10   4    0.45    0.18
  -9  10  -4    0.29    0.21
  -8  10  -4    0.06    0.19
  -7  10  -4    7.00    0.46
  -6  10  -4    0.77    0.21
  -5  10  -4    2.39    0.28
   4 -10   4    0.48    0.11
  -4  10  -4    0.17    0.18
   3 -10   4   16.41    0.53
  -3  10  -4   16.28    0.65
   2 -10   4    0.79    0.15
  -2  10  -4    0.57    0.19
   1 -10   4    0.85    0.16
  -1  10  -4    0.67    0.17
  -1  10  -4    0.63    0.14
   0 -10   4    2.46    0.24
   0  10  -4    2.37    0.24
   0  10  -4    2.40    0.21
  -1 -10   4    0.64    0.19
   1  10  -4    0.56    0.16
   1  10  -4    0.59    0.13
   2  10  -4    4.70    0.30
   2  10  -4    5.22    0.27
   3  10  -4    0.87    0.15
   3  10  -4    0.76    0.12
   4  10  -4    0.15    0.11
   4  10  -4    0.05    0.07
   5  10  -4    6.35    0.30
   5  10  -4    6.68    0.26
   6  10  -4    4.01    0.19
   6  10  -4    3.97    0.21
  12  -9   4    0.49    0.21
  11  -9   4    0.73    0.21
  10  -9   4    1.08    0.22
 -10   9  -4    1.16    0.27
   9  -9   4    1.32    0.21
  -9   9  -4    1.25    0.25
  -8   9  -4    0.23    0.19
  -7   9  -4    0.56    0.19
  -6   9  -4   -0.05    0.16
  -5   9  -4    0.62    0.19
   4  -9   4    0.35    0.08
  -4   9  -4    0.06    0.15
   3  -9   4    0.08    0.09
  -3   9  -4    0.02    0.15
   2  -9   4    0.12    0.10
  -2   9  -4   -0.02    0.12
   1  -9   4    2.62    0.23
  -1   9  -4    2.06    0.22
  -1   9  -4    2.51    0.24
   0  -9   4    5.07    0.32
   0   9  -4    4.84    0.27
   0   9  -4    4.71    0.30
  -1  -9   4    1.24    0.20
   1   9  -4    1.04    0.14
   1   9  -4    0.75    0.16
  -2  -9   4    5.20    0.35
   2   9  -4    5.51    0.26
   2   9  -4    5.64    0.30
   3   9  -4    1.72    0.14
   4   9  -4    1.00    0.14
   4   9  -4    1.06    0.11
   5   9  -4    0.61    0.10
   5   9  -4    0.61    0.12
   6   9  -4    5.52    0.23
   6   9  -4    5.50    0.21
  13  -8   4    0.01    0.21
  12  -8   4    0.39    0.20
  11  -8   4    0.68    0.21
  10  -8   4    0.00    0.16
 -10   8  -4    0.12    0.19
   9  -8   4    0.04    0.16
  -9   8  -4   -0.06    0.17
  -8   8  -4    6.41    0.44
  -7   8  -4    5.06    0.37
  -6   8  -4    0.17    0.15
  -5   8  -4    0.33    0.15
   4  -8   4    6.02    0.21
  -4   8  -4    6.18    0.36
   3  -8   4    0.83    0.10
  -3   8  -4    0.66    0.16
   2  -8   4   13.40    0.45
  -2   8  -4   15.12    0.55
  -2   8  -4   14.19    0.49
   1  -8   4    8.58    0.36
  -1   8  -4    8.48    0.35
  -1   8  -4    7.82    0.38
   0  -8   4   34.47    0.99
   0   8  -4   36.67    0.96
   0   8  -4   34.37    0.99
  -1  -8   4    2.07    0.21
   1   8  -4    1.75    0.18
   1   8  -4    1.84    0.17
  -2  -8   4   -0.24    0.13
   2   8  -4   -0.10    0.08
   2   8  -4   -0.03    0.10
  -3  -8   4   25.95    0.86
   3   8  -4   25.39    0.73
   4   8  -4    2.42    0.16
   4   8  -4    2.31    0.18
   5   8  -4    0.52    0.08
   5   8  -4    0.31    0.10
   6   8  -4   45.59    1.10
   6   8  -4   47.01    1.12
  13  -7   4    0.19    0.21
  12  -7   4    0.06    0.18
  11  -7   4    0.05    0.18
  10  -7   4    1.67    0.23
 -10   7  -4    1.67    0.27
   9  -7   4    0.03    0.15
  -9   7  -4    0.22    0.18
  -8   7  -4    2.30    0.27
  -7   7  -4    8.61    0.46
  -6   7  -4    1.40    0.20
  -5   7  -4    0.40    0.14
  -4   7  -4    2.93    0.25
   3  -7   4    1.22    0.11
  -3   7  -4    0.89    0.16
   2  -7   4    1.31    0.14
  -2   7  -4    1.18    0.15
  -2   7  -4    0.77    0.16
   1  -7   4   35.26    0.96
  -1   7  -4   35.13    1.01
  -1   7  -4   37.37    0.97
   0  -7   4   31.00    0.87
   0   7  -4   30.16    0.87
   0   7  -4   31.07    0.84
  -1  -7   4  110.57    2.77
   1   7  -4  112.78    2.74
   1   7  -4  113.14    2.70
  -2  -7   4    5.57    0.35
   2   7  -4    5.84    0.25
   2   7  -4    5.93    0.28
  -3  -7   4   25.09    0.82
   3   7  -4   25.76    0.71
   4   7  -4    2.33    0.17
   4   7  -4    2.40    0.14
   5   7  -4   31.28    0.80
   5   7  -4   31.73    0.78
  11   7  -4   -0.11    0.17
  12   7  -4    0.16    0.19
  14  -6   4    1.13    0.27
  13  -6   4    1.73    0.28
  12  -6   4    1.03    0.23
  11  -6   4    1.86    0.26
  10  -6   4   -0.12    0.16
 -10   6  -4    0.00    0.18
   9  -6   4    1.27    0.20
  -9   6  -4    1.48    0.24
   8  -6   4    1.34    0.20
  -8   6  -4    1.25    0.21
  -7   6  -4   -0.03    0.13
  -6   6  -4    9.15    0.43
  -5   6  -4    0.09    0.12
  -4   6  -4    6.17    0.32
   3  -6   4    5.95    0.31
  -3   6  -4    6.18    0.31
   2  -6   4    4.78    0.28
   2  -6   4    4.70    0.19
  -2   6  -4    4.49    0.27
   1  -6   4    5.67    0.28
   1  -6   4    5.55    0.23
  -1   6  -4    5.81    0.29
   0  -6   4   17.73    0.54
   0  -6   4   16.99    0.53
   0   6  -4   17.60    0.56
  -1  -6   4   21.70    0.63
  -1  -6   4   22.46    0.67
   1   6  -4   21.17    0.64
  -2  -6   4   58.25    1.43
  -2  -6   4   56.54    1.51
   2   6  -4   57.44    1.44
  -3  -6   4    0.57    0.16
  -3  -6   4    0.70    0.10
   3   6  -4    0.71    0.15
   3   6  -4    0.72    0.10
  -4  -6   4    0.14    0.16
  -4  -6   4    0.44    0.08
   4   6  -4    0.38    0.08
   4   6  -4    0.58    0.17
   4   6  -4    0.14    0.07
  -5  -6   4    6.74    0.23
   5   6  -4    7.12    0.21
   5   6  -4    6.65    0.41
   5   6  -4    6.99    0.22
   6   6  -4    1.78    0.26
   7   6  -4    8.50    0.53
   8   6  -4   19.71    0.69
   8   6  -4   19.22    0.85
   9   6  -4    0.39    0.17
  10   6  -4    0.23    0.16
  11   6  -4    0.33    0.18
  12   6  -4    1.77    0.27
  13   6  -4    0.15    0.20
  14   6  -4    0.26    0.23
  14  -5   4    2.24    0.32
  13  -5   4    0.32    0.22
  12  -5   4    0.45    0.20
  11  -5   4    0.58    0.20
  10  -5   4   11.30    0.54
 -10   5  -4   12.57    0.57
   9  -5   4   14.79    0.58
  -9   5  -4   15.38    0.62
   8  -5   4    0.05    0.13
   8  -5   4   -0.05    0.12
  -8   5  -4    0.08    0.13
   7  -5   4    2.26    0.23
  -7   5  -4    2.53    0.26
   6  -5   4   11.52    0.45
  -6   5  -4   10.55    0.45
   5  -5   4   15.44    0.54
  -5   5  -4   14.76    0.54
   4  -5   4   14.92    0.50
  -4   5  -4   13.91    0.50
   3  -5   4    4.99    0.26
  -3   5  -4    4.57    0.26
   2  -5   4    6.92    0.21
   2  -5   4    7.24    0.30
  -2   5  -4    6.98    0.31
   1  -5   4    6.51    0.27
   1  -5   4    6.20    0.23
  -1   5  -4    6.04    0.28
   0  -5   4    2.96    0.18
   0  -5   4    2.93    0.18
   0   5  -4    2.84    0.20
  -1  -5   4   51.91    1.37
  -1  -5   4   54.70    1.35
   1   5  -4   54.47    1.35
   1   5  -4   53.19    1.38
  -2  -5   4    1.95    0.19
  -2  -5   4    1.97    0.16
   2   5  -4    2.16    0.20
   2   5  -4    1.92    0.15
  -3  -5   4    1.83    0.20
  -3  -5   4    2.16    0.14
   3   5  -4    2.19    0.22
   3   5  -4    2.08    0.15
  -4  -5   4    0.76    0.17
  -4  -5   4    1.08    0.11
   4   5  -4    0.53    0.16
   4   5  -4    1.24    0.11
  -5  -5   4   23.58    0.80
  -5  -5   4   23.54    0.59
   5   5  -4   24.00    0.58
   5   5  -4   23.06    0.80
   5   5  -4   23.18    0.57
   6   5  -4    3.60    0.32
   7   5  -4    0.13    0.12
   7   5  -4   -0.04    0.18
   8   5  -4    1.39    0.20
   8   5  -4    1.41    0.29
   9   5  -4   46.31    1.50
   9   5  -4   47.24    1.34
  10   5  -4    1.53    0.31
  10   5  -4    1.64    0.23
  11   5  -4    3.68    0.33
  11   5  -4    3.31    0.42
  12   5  -4    0.11    0.18
  13   5  -4   -0.03    0.18
  14   5  -4   -0.12    0.19
  14  -4   4    0.77    0.25
  13  -4   4   -0.06    0.20
  12  -4   4    0.39    0.21
  11  -4   4    0.82    0.21
  10  -4   4    0.17    0.17
 -10   4  -4   -0.22    0.16
   9  -4   4    2.28    0.25
   9  -4   4    2.25    0.24
  -9   4  -4    1.97    0.24
   8  -4   4    0.60    0.16
   8  -4   4    0.66    0.17
  -8   4  -4    0.61    0.17
   7  -4   4    0.50    0.13
   7  -4   4    0.39    0.12
  -7   4  -4    0.16    0.13
   6  -4   4    0.86    0.14
  -6   4  -4    0.99    0.16
   5  -4   4    2.29    0.20
  -5   4  -4    2.41    0.21
   4  -4   4   16.42    0.54
  -4   4  -4   16.24    0.54
   3  -4   4   10.78    0.39
  -3   4  -4   10.44    0.39
   2  -4   4   55.82    1.42
  -2   4  -4   55.50    1.42
   1  -4   4  105.20    2.51
  -1   4  -4  102.04    2.51
   0  -4   4   45.48    1.13
   0  -4   4   43.31    1.11
   0   4  -4   43.25    1.11
   0   4  -4   44.87    1.13
  -1  -4   4   12.16    0.38
  -1  -4   4   11.86    0.40
   1   4  -4   12.68    0.38
   1   4  -4   11.85    0.40
  -2  -4   4   11.00    0.34
  -2  -4   4   10.70    0.39
   2   4  -4   10.84    0.40
   2   4  -4   10.66    0.34
  -3  -4   4  171.73    4.18
  -3  -4   4  174.11    4.07
   3   4  -4  175.67    4.20
   3   4  -4  174.77    4.07
  -4  -4   4    6.29    0.34
  -4  -4   4    6.30    0.21
   4   4  -4    6.62    0.20
  -5  -4   4    5.49    0.17
  -5  -4   4    4.57    0.33
   5   4  -4    5.06    0.33
   5   4  -4    5.45    0.15
   6   4  -4    0.29    0.11
   6   4  -4    0.33    0.17
   7   4  -4    0.38    0.12
   7   4  -4    0.55    0.19
   8   4  -4    1.72    0.28
   8   4  -4    1.53    0.20
   9   4  -4   14.95    0.58
   9   4  -4   14.10    0.70
  10   4  -4    3.97    0.34
  10   4  -4    3.50    0.42
  11   4  -4    2.88    0.31
  11   4  -4    2.06    0.35
  12   4  -4    1.69    0.35
  12   4  -4    1.37    0.24
  13   4  -4    0.15    0.19
  14   4  -4   -0.08    0.19
  15   4  -4   -0.25    0.18
  14  -3   4    0.65    0.25
  13  -3   4    0.48    0.22
  12  -3   4    0.15    0.18
  11  -3   4    1.86    0.26
  10  -3   4    0.23    0.18
 -10   3  -4   -0.37    0.16
   9  -3   4    7.45    0.38
   9  -3   4    8.17    0.43
  -9   3  -4    7.60    0.39
   8  -3   4   18.99    0.65
   8  -3   4   19.01    0.64
  -8   3  -4   19.23    0.66
   7  -3   4    3.03    0.24
   7  -3   4    2.67    0.23
  -7   3  -4    3.15    0.25
   6  -3   4    1.89    0.18
  -6   3  -4    1.80    0.19
   5  -3   4    8.24    0.34
  -5   3  -4    7.98    0.34
   4  -3   4   53.27    1.36
  -4   3  -4   52.33    1.37
   3  -3   4    1.61    0.16
  -3   3  -4    1.26    0.14
   2  -3   4   14.22    0.44
  -2   3  -4   13.95    0.44
   1  -3   4  144.80    3.41
  -1   3  -4  142.33    3.35
  -1   3  -4  143.53    3.41
   0  -3   4  395.36    9.13
   0   3  -4  392.56    9.13
   0   3  -4  391.05    9.12
  -1  -3   4   54.40    1.34
   1   3  -4   54.14    1.34
   1   3  -4   55.23    1.37
  -2  -3   4    2.96    0.14
  -2  -3   4    2.71    0.20
   2   3  -4    2.89    0.14
   2   3  -4    3.01    0.19
  -3  -3   4    6.24    0.29
  -3  -3   4    5.84    0.20
   3   3  -4    6.15    0.20
   3   3  -4    5.84    0.29
  -4  -3   4    9.65    0.40
  -4  -3   4    9.52    0.28
   4   3  -4    9.82    0.27
   4   3  -4    9.59    0.41
  -5  -3   4    1.27    0.09
  -5  -3   4    1.11    0.18
   5   3  -4    1.20    0.07
   5   3  -4    1.26    0.18
  -6  -3   4    2.48    0.11
  -6  -3   4    2.60    0.10
   6   3  -4    2.37    0.26
   6   3  -4    2.48    0.19
   7   3  -4    0.32    0.11
   7   3  -4    0.35    0.17
   8   3  -4    3.36    0.25
   8   3  -4    3.78    0.37
   9   3  -4    1.06    0.18
   9   3  -4    1.36    0.28
  10   3  -4    2.88    0.29
  10   3  -4    2.83    0.38
  11   3  -4    2.60    0.28
  11   3  -4    2.26    0.35
  12   3  -4    0.52    0.28
  12   3  -4    0.52    0.19
  13   3  -4    0.23    0.18
  13   3  -4   -0.14    0.25
  14   3  -4    0.74    0.24
  15   3  -4   -0.25    0.19
  14  -2   4    0.78    0.26
  13  -2   4    0.50    0.23
  12  -2   4    0.00    0.19
  11  -2   4    0.57    0.21
  10  -2   4    1.62    0.24
 -10   2  -4    1.23    0.22
   9  -2   4    2.30    0.26
   9  -2   4    2.45    0.26
  -9   2  -4    2.48    0.26
   8  -2   4   -0.04    0.10
   8  -2   4    0.01    0.13
  -8   2  -4   -0.08    0.12
   7  -2   4    5.85    0.33
   7  -2   4    5.71    0.30
  -7   2  -4    5.52    0.30
   6  -2   4   18.51    0.61
   6  -2   4   19.31    0.60
  -6   2  -4   19.46    0.61
  -6   2  -4   19.14    0.56
   5  -2   4   63.67    1.60
  -5   2  -4   62.37    1.53
  -5   2  -4   62.68    1.60
   4  -2   4   43.16    1.12
  -4   2  -4   41.24    1.04
  -4   2  -4   43.23    1.12
   3  -2   4   16.23    0.49
  -3   2  -4   15.77    0.41
  -3   2  -4   16.40    0.49
   2  -2   4   19.08    0.54
  -2   2  -4   18.59    0.54
   1  -2   4    6.50    0.25
  -1   2  -4    6.14    0.24
   0  -2   4   45.42    1.12
   0   2  -4   44.72    1.12
  -1  -2   4   18.71    0.51
   1   2  -4   19.24    0.54
   1   2  -4   19.32    0.51
  -2  -2   4    1.94    0.11
   2   2  -4    1.50    0.15
   2   2  -4    1.73    0.10
  -3  -2   4    5.04    0.18
   3   2  -4    5.03    0.17
  -4  -2   4    0.24    0.05
   4   2  -4    0.10    0.10
   4   2  -4    0.45    0.05
  -5  -2   4    4.66    0.16
   5   2  -4    4.31    0.29
   5   2  -4    4.69    0.15
   5   2  -4    4.39    0.21
  -6  -2   4    0.38    0.06
  -6  -2   4    0.30    0.05
   6   2  -4    0.30    0.14
   6   2  -4    0.28    0.09
   6   2  -4    0.39    0.05
  -7  -2   4   16.87    0.45
  -7  -2   4   17.36    0.45
   7   2  -4   16.65    0.55
   7   2  -4   17.45    0.66
  -8  -2   4    0.16    0.06
   8   2  -4    0.24    0.12
   8   2  -4    0.11    0.17
  -9  -2   4    0.21    0.07
   9   2  -4    0.24    0.13
   9   2  -4    0.01    0.18
  10   2  -4   -0.36    0.13
  10   2  -4   -0.12    0.18
  11   2  -4   -0.11    0.15
  11   2  -4   -0.13    0.22
  12   2  -4    0.28    0.24
  12   2  -4    0.45    0.18
  13   2  -4   -0.24    0.24
  13   2  -4   -0.01    0.17
  14   2  -4   -0.03    0.27
  14   2  -4   -0.25    0.19
  15   2  -4   -0.09    0.22
  15  -1   4    0.13    0.25
  14  -1   4   -0.08    0.23
  13  -1   4    0.92    0.25
  12  -1   4    0.51    0.21
  11  -1   4    5.37    0.39
  10  -1   4    7.13    0.43
 -10   1  -4    7.22    0.39
   9  -1   4   -0.12    0.10
   9  -1   4   -0.30    0.14
  -9   1  -4   -0.23    0.11
  -9   1  -4   -0.29    0.13
   8  -1   4    0.07    0.10
   8  -1   4    0.01    0.12
  -8   1  -4   -0.02    0.12
  -8   1  -4    0.10    0.11
   7  -1   4    9.81    0.42
   7  -1   4   10.70    0.40
  -7   1  -4    9.66    0.39
  -7   1  -4   10.36    0.40
   6  -1   4    1.60    0.17
   6  -1   4    1.62    0.17
  -6   1  -4    1.39    0.15
  -6   1  -4    1.48    0.15
   5  -1   4    0.89    0.12
   5  -1   4    0.84    0.11
  -5   1  -4    0.74    0.11
  -5   1  -4    0.62    0.11
   4  -1   4    5.89    0.25
  -4   1  -4    5.75    0.22
  -4   1  -4    5.61    0.24
   3  -1   4   38.62    0.99
  -3   1  -4   38.30    0.99
   2  -1   4   25.95    0.69
  -2   1  -4   25.23    0.68
   1  -1   4  194.22    4.53
  -1   1  -4  192.37    4.53
   0  -1   4   21.10    0.56
   0   1  -4   21.07    0.56
  -1  -1   4    3.00    0.13
   1   1  -4    2.75    0.13
  -2  -1   4   39.58    0.97
   2   1  -4   39.26    0.96
  -3  -1   4   18.15    0.50
  -3  -1   4   18.41    0.48
   3   1  -4   18.21    0.47
  -4  -1   4  103.02    2.39
   4   1  -4  104.05    2.53
   4   1  -4   98.14    2.38
  -5  -1   4    0.76    0.08
  -5  -1   4    0.87    0.09
   5   1  -4    0.86    0.08
   5   1  -4    0.76    0.15
   5   1  -4    0.67    0.09
  -6  -1   4    0.00    0.05
  -6  -1   4    0.01    0.05
   6   1  -4   -0.01    0.05
   6   1  -4    0.03    0.08
   6   1  -4   -0.14    0.12
  -7  -1   4    0.84    0.09
   7   1  -4    0.97    0.10
   7   1  -4    1.05    0.14
   7   1  -4    0.76    0.18
  -8  -1   4    0.16    0.07
   8   1  -4    0.04    0.16
   8   1  -4    0.21    0.11
  -9  -1   4    3.23    0.18
   9   1  -4    3.40    0.25
   9   1  -4    2.82    0.32
 -10  -1   4    0.01    0.09
  10   1  -4    0.04    0.14
  10   1  -4    0.17    0.19
  11   1  -4    0.01    0.20
  11   1  -4   -0.11    0.14
  12   1  -4    0.24    0.17
  12   1  -4    0.19    0.22
  13   1  -4    0.67    0.21
  13   1  -4    0.36    0.27
  14   1  -4    0.34    0.21
  14   1  -4    0.69    0.31
  15   1  -4   -0.11    0.20
  15   1  -4    0.17    0.29
  15   0   4   -0.18    0.22
  14   0   4   -0.06    0.21
  13   0   4   -0.01    0.20
  12   0   4    0.23    0.19
  11   0   4   -0.20    0.17
  10   0   4   32.69    1.03
 -10   0  -4   31.97    0.94
   9   0   4   -0.17    0.15
   9   0   4    0.04    0.08
  -9   0  -4   -0.11    0.12
  -9   0  -4   -0.24    0.15
   8   0   4   -0.21    0.12
   8   0   4    0.06    0.09
  -8   0  -4    0.00    0.10
  -8   0  -4   -0.06    0.12
   7   0   4    0.05    0.11
   7   0   4    0.03    0.09
  -7   0  -4   -0.09    0.08
  -7   0  -4   -0.15    0.11
   6   0   4    5.71    0.26
   6   0   4    5.87    0.30
  -6   0  -4    5.83    0.26
  -6   0  -4    6.03    0.30
   5   0   4   -0.01    0.07
   5   0   4   -0.01    0.07
  -5   0  -4   -0.08    0.06
  -5   0  -4   -0.07    0.07
   4   0   4    0.09    0.07
   4   0   4    0.07    0.06
  -4   0  -4   -0.07    0.06
   3   0   4    0.08    0.06
  -3   0  -4   -0.04    0.05
   2   0   4  165.76    3.89
  -2   0  -4  164.45    3.88
   1   0   4   -0.05    0.04
  -1   0  -4   -0.06    0.04
   0   0   4    0.45    0.06
   0   0  -4    0.31    0.05
  -1   0   4    0.23    0.05
   1   0  -4    0.17    0.05
  -2   0   4   12.22    0.34
   2   0  -4   12.29    0.34
  -3   0   4   -0.02    0.04
  -3   0   4    0.01    0.04
   3   0  -4   -0.02    0.04
  -4   0   4   95.87    2.19
  -4   0   4   91.62    2.24
   4   0  -4   90.55    2.19
  -5   0   4    0.04    0.05
  -5   0   4   -0.03    0.04
   5   0  -4    0.03    0.10
   5   0  -4   -0.01    0.05
   5   0  -4   -0.01    0.05
  -6   0   4  110.44    2.64
  -6   0   4  111.27    2.64
   6   0  -4  111.89    2.71
   6   0  -4  111.49    2.63
   6   0  -4  112.83    2.81
  -7   0   4   -0.03    0.06
   7   0  -4   -0.02    0.08
   7   0  -4   -0.13    0.11
   7   0  -4    0.09    0.07
  -8   0   4   12.68    0.40
   8   0  -4   12.93    0.45
   8   0  -4   12.47    0.56
  -9   0   4    0.01    0.08
   9   0  -4   -0.10    0.09
   9   0  -4   -0.09    0.16
 -10   0   4    1.76    0.18
  10   0  -4    1.44    0.26
  10   0  -4    1.45    0.19
  11   0  -4    0.00    0.18
  11   0  -4   -0.05    0.13
  12   0  -4   -0.19    0.15
  12   0  -4   -0.09    0.21
  13   0  -4   -0.05    0.15
  13   0  -4   -0.11    0.21
  14   0  -4    0.48    0.22
  14   0  -4   -0.10    0.26
  15   0  -4   -0.14    0.27
  15   0  -4   -0.03    0.18
  15   1   4    0.09    0.23
  14   1   4    0.11    0.24
  13   1   4    1.08    0.26
  12   1   4    0.31    0.21
  11   1   4    5.20    0.39
  10   1   4    7.70    0.45
 -10  -1  -4    8.34    0.37
   9   1   4   -0.05    0.15
   9   1   4    0.07    0.07
  -9  -1  -4    0.00    0.11
   8   1   4    0.14    0.13
   8   1   4   -0.01    0.03
  -8  -1  -4   -0.02    0.14
  -8  -1  -4    0.09    0.10
   7   1   4   10.72    0.44
  -7  -1  -4   10.56    0.46
  -7  -1  -4   10.44    0.37
   6   1   4    1.24    0.16
  -6  -1  -4    1.55    0.15
  -6  -1  -4    1.31    0.16
   5   1   4    0.48    0.09
   5   1   4    0.56    0.11
  -5  -1  -4    0.70    0.10
  -5  -1  -4    0.74    0.12
   4   1   4    5.77    0.23
   4   1   4    5.87    0.27
  -4  -1  -4    6.26    0.24
   3   1   4   38.67    1.01
   3   1   4   38.86    0.98
  -3  -1  -4   38.58    0.98
   2   1   4   25.93    0.67
  -2  -1  -4   24.87    0.66
   1   1   4  198.15    4.55
  -1  -1  -4  191.42    4.55
   0   1   4   20.78    0.54
   0  -1  -4   19.91    0.53
  -1   1   4    3.07    0.14
   1  -1  -4    2.70    0.12
  -2   1   4   40.14    0.98
   2  -1  -4   39.37    0.98
  -3   1   4   17.63    0.47
  -3   1   4   18.09    0.48
   3  -1  -4   17.62    0.48
  -4   1   4  101.13    2.38
  -4   1   4  101.37    2.38
  -4   1   4   98.40    2.41
   4  -1  -4  100.72    2.37
  -5   1   4    0.77    0.08
  -5   1   4    0.75    0.09
  -5   1   4    0.69    0.08
   5  -1  -4    0.63    0.08
   5  -1  -4    0.72    0.08
  -6   1   4   -0.06    0.06
   6  -1  -4    0.22    0.08
   6  -1  -4   -0.02    0.06
   6  -1  -4   -0.09    0.11
  -7   1   4    0.97    0.11
   7  -1  -4    0.98    0.12
   7  -1  -4    0.93    0.10
   7  -1  -4    0.77    0.18
  -8   1   4    0.17    0.09
   8  -1  -4    0.29    0.15
   8  -1  -4    0.20    0.09
   8  -1  -4    0.19    0.10
  -9   1   4    2.75    0.20
   9  -1  -4    3.18    0.31
   9  -1  -4    3.14    0.23
 -10   1   4   -0.02    0.10
  10  -1  -4    0.18    0.19
  10  -1  -4   -0.04    0.12
  11  -1  -4   -0.27    0.13
  11  -1  -4    0.14    0.21
  12  -1  -4   -0.02    0.16
  12  -1  -4    0.34    0.23
  13  -1  -4    0.46    0.25
  13  -1  -4    0.47    0.19
  14  -1  -4    0.68    0.29
  14  -1  -4    0.71    0.21
  15  -1  -4   -0.01    0.27
  15  -1  -4   -0.12    0.18
  15   2   4    0.55    0.26
  14   2   4    0.70    0.26
  13   2   4    0.69    0.23
  12   2   4    0.30    0.21
  11   2   4    0.59    0.20
  10   2   4    2.08    0.26
  10   2   4    1.87    0.20
   9   2   4    2.82    0.20
   9   2   4    2.68    0.29
  -9  -2  -4    2.78    0.20
   8   2   4    0.12    0.13
   8   2   4    0.06    0.09
  -8  -2  -4   -0.02    0.08
   7   2   4    5.57    0.32
  -7  -2  -4    5.85    0.25
  -7  -2  -4    6.01    0.37
   6   2   4   17.56    0.60
  -6  -2  -4   18.12    0.52
  -6  -2  -4   19.25    0.64
   5   2   4   61.37    1.59
  -5  -2  -4   61.82    1.51
   4   2   4   41.54    1.10
  -4  -2  -4   41.02    1.04
   3   2   4   16.24    0.48
   3   2   4   14.63    0.44
  -3  -2  -4   16.05    0.44
   2   2   4   18.23    0.51
   2   2   4   17.84    0.50
  -2  -2  -4   18.18    0.49
   1   2   4    4.80    0.19
   1   2   4    4.96    0.19
  -1  -2  -4    4.69    0.19
   0   2   4   43.95    1.08
   0  -2  -4   43.20    1.07
  -1   2   4   18.80    0.51
   1  -2  -4   18.97    0.50
  -2   2   4    1.72    0.11
   2  -2  -4    1.87    0.11
  -3   2   4    4.78    0.18
  -3   2   4    4.63    0.18
  -3   2   4    4.58    0.15
  -4   2   4    0.20    0.06
  -4   2   4    0.19    0.05
  -4   2   4    0.19    0.06
   4  -2  -4    0.40    0.07
  -5   2   4    4.21    0.20
  -5   2   4    4.08    0.19
  -5   2   4    4.42    0.20
   5  -2  -4    4.27    0.19
   5  -2  -4    4.08    0.17
  -6   2   4    0.38    0.09
   6  -2  -4    0.24    0.08
   6  -2  -4    0.43    0.08
  -7   2   4   16.87    0.52
   7  -2  -4   17.38    0.63
   7  -2  -4   17.06    0.51
   7  -2  -4   17.05    0.51
  -8   2   4    0.15    0.09
   8  -2  -4    0.15    0.10
   8  -2  -4    0.16    0.14
   8  -2  -4    0.19    0.10
  -9   2   4    0.17    0.11
   9  -2  -4    0.22    0.12
   9  -2  -4    0.10    0.17
 -10   2   4   -0.20    0.10
  10  -2  -4   -0.09    0.12
  10  -2  -4   -0.17    0.17
  11  -2  -4    0.22    0.20
  11  -2  -4    0.04    0.15
  12  -2  -4    0.47    0.22
  12  -2  -4    0.47    0.17
  13  -2  -4    0.00    0.21
  13  -2  -4   -0.08    0.16
  14  -2  -4   -0.05    0.24
  14  -2  -4    0.11    0.19
  15  -2  -4    0.04    0.27
  15  -2  -4    0.25    0.20
  14   3   4    0.61    0.25
  13   3   4    0.36    0.23
  12   3   4    0.21    0.20
  11   3   4    1.56    0.26
  10   3   4    0.11    0.10
  10   3   4    0.09    0.17
   9   3   4    8.45    0.32
   9   3   4    8.40    0.46
  -9  -3  -4    8.06    0.31
   8   3   4   17.75    0.65
   8   3   4   19.10    0.55
  -8  -3  -4   18.03    0.53
   7   3   4    3.40    0.26
   7   3   4    3.03    0.19
  -7  -3  -4    3.09    0.18
   6   3   4    1.28    0.13
   6   3   4    1.45    0.17
  -6  -3  -4    1.86    0.14
  -6  -3  -4    1.99    0.23
   5   3   4    7.68    0.34
  -5  -3  -4    7.59    0.26
   4   3   4   52.35    1.35
  -4  -3  -4   51.43    1.27
   3   3   4    1.35    0.14
   3   3   4    1.15    0.11
  -3  -3  -4    1.39    0.11
   2   3   4   13.51    0.41
   2   3   4   13.82    0.40
  -2  -3  -4   13.75    0.39
   1   3   4  147.06    3.43
   1   3   4  145.61    3.48
  -1  -3  -4  145.00    3.43
   0   3   4  386.77    9.03
   0   3   4  396.49    9.19
   0  -3  -4  374.18    8.94
  -1   3   4   54.29    1.31
   1  -3  -4   52.59    1.31
  -2   3   4    2.73    0.15
  -2   3   4    2.38    0.14
  -3   3   4    6.03    0.16
  -3   3   4    5.64    0.22
  -3   3   4    5.90    0.23
   3  -3  -4    5.89    0.22
  -4   3   4    9.81    0.27
  -4   3   4    9.39    0.32
  -4   3   4    9.46    0.32
   4  -3  -4    9.34    0.31
  -5   3   4    1.07    0.12
  -5   3   4    1.33    0.11
   5  -3  -4    1.50    0.10
   5  -3  -4    1.18    0.12
  -6   3   4    2.79    0.17
  -6   3   4    2.70    0.19
   6  -3  -4    2.80    0.17
   6  -3  -4    3.07    0.15
  -7   3   4    0.44    0.11
   7  -3  -4    0.34    0.08
   7  -3  -4    0.36    0.10
  -8   3   4    3.22    0.24
   8  -3  -4    3.63    0.22
   8  -3  -4    3.46    0.30
   8  -3  -4    3.66    0.23
  -9   3   4    0.80    0.16
   9  -3  -4    1.11    0.23
   9  -3  -4    1.20    0.15
 -10   3   4    2.95    0.26
  10  -3  -4    2.59    0.30
  10  -3  -4    2.27    0.24
  11  -3  -4    2.61    0.33
  11  -3  -4    2.02    0.22
  12  -3  -4    0.71    0.25
  12  -3  -4    0.65    0.17
  13  -3  -4    0.11    0.22
  13  -3  -4   -0.02    0.16
  14  -3  -4    0.85    0.29
  14  -3  -4    0.72    0.21
  14   4   4    0.54    0.26
  13   4   4    0.05    0.21
  12   4   4    0.33    0.22
  11   4   4    0.63    0.21
  10   4   4    0.06    0.08
  10   4   4   -0.24    0.17
   9   4   4    1.92    0.25
   9   4   4    2.27    0.17
  -9  -4  -4    2.19    0.17
   8   4   4    0.77    0.11
   8   4   4    0.61    0.16
  -8  -4  -4    0.50    0.09
   7   4   4    0.18    0.08
   7   4   4    0.28    0.13
  -7  -4  -4    0.28    0.08
   6   4   4    0.85    0.11
   6   4   4    0.79    0.15
  -6  -4  -4    0.86    0.09
  -6  -4  -4    1.21    0.20
   5   4   4    2.08    0.21
  -5  -4  -4    2.25    0.14
   4   4   4   15.97    0.53
  -4  -4  -4   16.69    0.46
   3   4   4   11.34    0.38
  -3  -4  -4   11.12    0.34
   2   4   4   55.31    1.38
   2   4   4   55.16    1.35
  -2  -4  -4   54.43    1.34
   1   4   4  103.74    2.46
   1   4   4  104.06    2.49
  -1  -4  -4  105.24    2.49
  -1  -4  -4  100.03    2.45
   0   4   4   44.17    1.09
   0   4   4   43.63    1.07
   0  -4  -4   42.82    1.09
  -1   4   4    9.45    0.28
  -1   4   4   11.55    0.34
  -1   4   4   11.36    0.34
  -2   4   4   11.30    0.36
  -2   4   4   10.64    0.35
   2  -4  -4   11.03    0.34
  -3   4   4  165.66    3.98
  -3   4   4  170.84    3.97
   3  -4  -4  167.79    3.97
  -4   4   4    6.26    0.27
  -4   4   4    6.44    0.27
   4  -4  -4    6.21    0.26
  -5   4   4    5.11    0.25
   5  -4  -4    5.13    0.24
   5  -4  -4    4.88    0.17
  -6   4   4    0.19    0.10
   6  -4  -4    0.53    0.11
   6  -4  -4    0.50    0.07
  -7   4   4    0.52    0.12
   7  -4  -4    0.44    0.09
   7  -4  -4    0.58    0.12
  -8   4   4    1.48    0.18
   8  -4  -4    1.88    0.19
   8  -4  -4    1.71    0.15
  -9   4   4   15.11    0.55
   9  -4  -4   13.47    0.61
   9  -4  -4   14.48    0.49
 -10   4   4    4.44    0.31
  10  -4  -4    3.81    0.26
  10  -4  -4    4.47    0.38
  11  -4  -4    2.66    0.33
  11  -4  -4    2.77    0.26
  12  -4  -4    1.88    0.30
  12  -4  -4    1.35    0.19
  13  -4  -4   -0.04    0.21
  13  -4  -4    0.09    0.16
  14  -4  -4    0.06    0.23
  14   5   4    2.00    0.33
  13   5   4    0.48    0.24
  12   5   4    0.10    0.21
  11   5   4    0.65    0.21
  10   5   4   11.48    0.35
  10   5   4   11.61    0.55
   9   5   4   15.18    0.45
   9   5   4   14.71    0.61
   8   5   4    0.00    0.14
   8   5   4    0.06    0.08
  -8  -5  -4    0.03    0.07
   7   5   4    2.30    0.25
   7   5   4    2.44    0.17
  -7  -5  -4    2.19    0.15
   6   5   4   10.72    0.45
   6   5   4   11.06    0.36
  -6  -5  -4   10.76    0.34
   5   5   4   14.74    0.52
  -5  -5  -4   14.65    0.42
   4   5   4   14.64    0.49
  -4  -5  -4   14.39    0.42
   3   5   4    4.75    0.23
   3   5   4    4.00    0.20
  -3  -5  -4    4.73    0.20
   2   5   4    6.90    0.28
   2   5   4    7.78    0.27
  -2  -5  -4    7.97    0.27
   1   5   4    6.34    0.24
   1   5   4    6.33    0.24
   1   5   4    6.21    0.24
  -1  -5  -4    6.43    0.24
  -1  -5  -4    6.76    0.25
   0   5   4    2.86    0.16
   0   5   4    2.77    0.16
   0   5   4    2.88    0.14
   0  -5  -4    2.87    0.15
   0  -5  -4    2.64    0.17
  -1   5   4   54.94    1.34
  -1   5   4   52.50    1.34
  -1   5   4   53.24    1.28
   1  -5  -4   52.35    1.32
   1  -5  -4   53.99    1.29
  -2   5   4    2.12    0.17
  -2   5   4    2.28    0.16
   2  -5  -4    1.83    0.15
  -3   5   4    2.01    0.17
  -3   5   4    1.73    0.17
   3  -5  -4    1.86    0.16
  -4   5   4    0.62    0.12
   4  -5  -4    0.50    0.11
  -5   5   4   23.85    0.71
   5  -5  -4   23.65    0.68
   5  -5  -4   22.87    0.57
   5  -5  -4   23.16    0.68
  -6   5   4    3.26    0.24
   6  -5  -4    3.27    0.15
   6  -5  -4    3.24    0.21
   6  -5  -4    3.32    0.21
  -7   5   4    0.16    0.11
   7  -5  -4   -0.01    0.09
   7  -5  -4    0.03    0.08
   7  -5  -4   -0.06    0.12
  -8   5   4    1.20    0.18
   8  -5  -4    1.11    0.17
   8  -5  -4    0.95    0.13
   8  -5  -4    1.38    0.17
  -9   5   4   47.93    1.34
   9  -5  -4   48.19    1.25
   9  -5  -4   47.30    1.41
 -10   5   4    1.94    0.23
  10  -5  -4    1.63    0.26
  10  -5  -4    1.74    0.17
  11  -5  -4    3.77    0.27
  11  -5  -4    4.08    0.37
  12  -5  -4   -0.01    0.14
  12  -5  -4    0.02    0.19
  13  -5  -4    0.16    0.22
  14   6   4    1.35    0.31
  13   6   4    1.55    0.30
  12   6   4    0.86    0.24
  11   6   4    1.36    0.25
  10   6   4    0.03    0.17
  10   6   4   -0.07    0.05
   9   6   4    1.09    0.22
   9   6   4    1.53    0.15
   9   6   4    1.37    0.12
   8   6   4    1.25    0.21
   8   6   4    1.29    0.12
  -8  -6  -4    1.35    0.15
   7   6   4   -0.05    0.12
   7   6   4    0.06    0.08
  -7  -6  -4    0.06    0.07
   6   6   4   10.05    0.35
   6   6   4    9.50    0.42
  -6  -6  -4    9.92    0.32
   5   6   4    0.06    0.10
   5   6   4    0.05    0.06
  -5  -6  -4   -0.02    0.06
   4   6   4    6.41    0.24
   4   6   4    6.78    0.32
  -4  -6  -4    6.04    0.24
   3   6   4    5.96    0.23
   3   6   4    5.97    0.25
   3   6   4    5.67    0.27
  -3  -6  -4    6.04    0.24
   2   6   4    4.72    0.21
   2   6   4    4.66    0.22
   2   6   4    4.81    0.22
  -2  -6  -4    4.69    0.22
   1   6   4    6.44    0.26
   1   6   4    6.23    0.25
   1   6   4    6.23    0.24
  -1  -6  -4    6.07    0.24
   0   6   4   16.85    0.51
   0   6   4   17.56    0.51
   0   6   4   17.58    0.47
   0  -6  -4   16.23    0.49
   0  -6  -4   17.26    0.48
  -1   6   4   22.87    0.64
  -1   6   4   21.98    0.64
   1  -6  -4   22.47    0.58
   1  -6  -4   22.80    0.64
  -2   6   4   57.93    1.40
  -2   6   4   51.55    1.40
   2  -6  -4   55.79    1.39
  -3   6   4    0.44    0.11
  -3   6   4    0.45    0.11
   3  -6  -4    0.52    0.11
  -4   6   4    0.23    0.11
   4  -6  -4    0.12    0.12
   4  -6  -4   -0.18    0.10
  -5   6   4    6.22    0.32
   5  -6  -4    6.36    0.32
   5  -6  -4    6.71    0.31
  -6   6   4    1.57    0.19
   6  -6  -4    1.62    0.18
   6  -6  -4    1.71    0.10
   6  -6  -4    1.83    0.18
  -7   6   4    8.43    0.41
   7  -6  -4    8.16    0.38
   7  -6  -4    8.74    0.39
   7  -6  -4    8.52    0.28
  -8   6   4   18.43    0.66
   8  -6  -4   17.82    0.62
   8  -6  -4   20.17    0.64
   8  -6  -4   17.52    0.53
  -9   6   4    0.28    0.17
   9  -6  -4    0.28    0.12
 -10   6   4    0.26    0.16
  10  -6  -4    0.38    0.11
  10  -6  -4    0.16    0.17
  11  -6  -4    0.28    0.12
  11  -6  -4   -0.01    0.19
  12  -6  -4    1.86    0.31
  13   7   4   -0.08    0.22
  12   7   4   -0.06    0.21
  11   7   4    0.03    0.18
  10   7   4    1.47    0.25
   9   7   4   -0.01    0.16
   9   7   4    0.08    0.06
   9   7   4    0.05    0.07
   8   7   4    3.06    0.30
   8   7   4    2.82    0.19
   8   7   4    2.85    0.16
   7   7   4    9.66    0.34
   7   7   4    9.23    0.31
   7   7   4    9.59    0.45
  -7  -7  -4    9.76    0.33
   6   7   4    1.23    0.18
   6   7   4    1.74    0.14
   6   7   4    1.66    0.16
  -6  -7  -4    1.53    0.14
   5   7   4    0.53    0.09
   5   7   4    0.33    0.12
   5   7   4    0.37    0.08
  -5  -7  -4    0.48    0.09
   4   7   4    3.01    0.22
   4   7   4    3.62    0.18
  -4  -7  -4    2.70    0.17
   3   7   4    1.10    0.13
   3   7   4    1.06    0.12
   3   7   4    1.16    0.12
  -3  -7  -4    1.04    0.11
   2   7   4    1.00    0.12
   2   7   4    0.94    0.12
   2   7   4    1.18    0.12
  -2  -7  -4    1.20    0.12
   1   7   4   36.67    0.95
   1   7   4   34.75    0.95
   1   7   4   36.50    0.94
  -1  -7  -4   34.48    0.93
   0   7   4   31.09    0.82
   0   7   4   29.36    0.82
   0   7   4   29.65    0.77
   0  -7  -4   29.17    0.80
   0  -7  -4   29.28    0.78
  -1   7   4  104.34    2.58
  -1   7   4  107.54    2.57
   1  -7  -4  107.36    2.53
   1  -7  -4  103.94    2.56
  -2   7   4    5.84    0.29
  -2   7   4    6.09    0.29
   2  -7  -4    6.03    0.19
   2  -7  -4    5.97    0.28
  -3   7   4   25.37    0.76
   3  -7  -4   25.59    0.74
  -4   7   4    2.01    0.21
   4  -7  -4    1.79    0.19
  -5   7   4   30.59    0.92
   5  -7  -4   31.09    0.89
  -6   7   4    3.42    0.28
   6  -7  -4    3.66    0.29
  -7   7   4   26.95    0.86
   7  -7  -4   26.81    0.83
   7  -7  -4   26.22    0.67
  -8   7   4    0.51    0.18
   8  -7  -4    0.02    0.16
   8  -7  -4   -0.05    0.09
  -9   7   4    0.37    0.18
   9  -7  -4    0.36    0.10
 -10   7   4    0.26    0.17
  10  -7  -4    0.36    0.19
  11  -7  -4   -0.02    0.17
  12  -7  -4    0.01    0.20
  13   8   4    0.33    0.23
  12   8   4    0.28    0.21
  11   8   4    0.34    0.21
  10   8   4    0.07    0.18
   9   8   4    0.11    0.17
   9   8   4   -0.05    0.06
   8   8   4    5.56    0.25
   8   8   4    5.49    0.23
   8   8   4    6.29    0.39
   7   8   4    6.24    0.38
   7   8   4    5.54    0.24
   7   8   4    5.63    0.26
  -7  -8  -4    5.60    0.24
   6   8   4    0.34    0.09
   6   8   4    0.17    0.13
   6   8   4    0.20    0.08
  -6  -8  -4    0.23    0.08
   5   8   4    0.21    0.07
   5   8   4    0.50    0.13
   5   8   4    0.43    0.10
  -5  -8  -4    0.37    0.09
   4   8   4    5.50    0.30
   4   8   4    5.60    0.26
  -4  -8  -4    6.00    0.25
   3   8   4    0.69    0.11
   3   8   4    0.66    0.12
   3   8   4    0.51    0.10
  -3  -8  -4    0.57    0.10
   2   8   4   13.46    0.46
   2   8   4   14.08    0.45
   2   8   4   13.84    0.45
  -2  -8  -4   13.53    0.44
   1   8   4    7.94    0.31
   1   8   4    8.57    0.33
   1   8   4    8.12    0.33
  -1  -8  -4    8.61    0.33
   0   8   4   33.30    0.94
   0   8   4   35.01    0.93
   0  -8  -4   33.92    0.92
  -1   8   4    1.76    0.16
  -1   8   4    1.53    0.17
   1  -8  -4    1.73    0.16
   1  -8  -4    1.44    0.15
  -2   8   4   -0.05    0.09
  -2   8   4   -0.06    0.09
   2  -8  -4    0.00    0.09
   2  -8  -4    0.00    0.05
  -3   8   4   24.12    0.76
   3  -8  -4   25.64    0.75
  -4   8   4    1.80    0.20
   4  -8  -4    1.86    0.20
  -5   8   4    0.46    0.16
   5  -8  -4    0.25    0.15
  -6   8   4   44.84    1.28
   6  -8  -4   43.82    1.24
  -7   8   4    3.27    0.31
   7  -8  -4    2.41    0.27
  -8   8   4    1.02    0.21
  -9   8   4    0.09    0.16
 -10   8   4    0.35    0.19
  11  -8  -4    0.32    0.21
  13   9   4    0.30    0.23
  12   9   4    0.22    0.21
  11   9   4    0.45    0.22
  10   9   4    0.71    0.21
   9   9   4    1.19    0.23
   8   9   4    0.01    0.08
   8   9   4   -0.05    0.16
   7   9   4    0.65    0.11
   7   9   4    0.57    0.17
   6   9   4    0.07    0.13
   6   9   4    0.04    0.08
   6   9   4   -0.03    0.08
  -6  -9  -4   -0.01    0.08
   5   9   4    0.86    0.12
   5   9   4    0.87    0.16
  -5  -9  -4    0.97    0.12
   4   9   4    0.24    0.10
   4   9   4    0.18    0.10
   4   9   4    0.24    0.12
  -4  -9  -4    0.39    0.10
   3   9   4    0.01    0.09
   3   9   4   -0.04    0.09
   3   9   4    0.01    0.10
  -3  -9  -4   -0.01    0.08
   2   9   4    0.10    0.10
   2   9   4    0.19    0.10
   2   9   4    0.19    0.09
  -2  -9  -4    0.17    0.09
   1   9   4    2.12    0.21
   1   9   4    2.23    0.21
   1   9   4    2.15    0.17
  -1  -9  -4    2.14    0.19
   0   9   4    5.02    0.29
   0   9   4    5.05    0.29
   0  -9  -4    4.88    0.27
  -1   9   4    1.12    0.15
  -1   9   4    1.09    0.16
   1  -9  -4    1.11    0.11
   1  -9  -4    1.06    0.15
  -2   9   4    5.15    0.30
   2  -9  -4    5.18    0.28
   2  -9  -4    5.85    0.21
  -3   9   4    2.97    0.26
   3  -9  -4    2.64    0.23
   3  -9  -4    3.03    0.13
  -4   9   4    0.96    0.19
   4  -9  -4    0.99    0.17
  -5   9   4    0.61    0.18
   5  -9  -4    0.42    0.17
  -6   9   4    6.44    0.40
   6  -9  -4    6.27    0.37
  -7   9   4   11.63    0.56
   7  -9  -4   12.40    0.54
  -8   9   4    3.07    0.32
  -9   9   4    0.00    0.17
 -10   9   4    0.81    0.24
  12  10   4    0.60    0.24
  11  10   4    0.79    0.24
  10  10   4    1.77    0.27
   9  10   4    0.39    0.20
   8  10   4    0.05    0.09
   8  10   4   -0.13    0.15
   7  10   4    7.68    0.43
   7  10   4    7.08    0.30
   6  10   4    1.10    0.14
   6  10   4    1.23    0.20
   5  10   4    2.76    0.21
   5  10   4    2.96    0.27
  -5 -10  -4    2.78    0.20
   4  10   4    0.43    0.12
   4  10   4    0.50    0.14
  -4 -10  -4    0.43    0.11
   3  10   4   15.88    0.55
   3  10   4   16.43    0.56
   3  10   4   16.51    0.54
  -3 -10  -4   15.96    0.52
   2  10   4    0.96    0.14
   2  10   4    0.78    0.14
   2  10   4    0.76    0.13
  -2 -10  -4    0.67    0.13
   1  10   4    0.91    0.14
   1  10   4    0.79    0.14
  -1 -10  -4    0.65    0.14
   0  10   4    2.21    0.22
   0  10   4    2.28    0.22
   0 -10  -4    1.99    0.21
  -1  10   4    0.44    0.14
   1 -10  -4    0.51    0.13
  -2  10   4    4.44    0.30
   2 -10  -4    4.97    0.21
   2 -10  -4    4.69    0.29
  -3  10   4    0.52    0.17
   3 -10  -4    0.64    0.16
   3 -10  -4    0.74    0.08
  -4  10   4   -0.16    0.13
   4 -10  -4   -0.08    0.13
  -5  10   4    6.39    0.40
   5 -10  -4    6.63    0.38
  -6  10   4    4.63    0.38
   6 -10  -4    4.84    0.36
  -7  10   4    4.96    0.41
   7 -10  -4    5.12    0.39
  -8  10   4   19.78    0.79
  -9  10   4    0.23    0.19
 -10  10   4    0.58    0.22
  11  11   4    0.05    0.19
  10  11   4    0.10    0.19
   9  11   4    0.13    0.18
   8  11   4    0.08    0.17
   8  11   4    0.06    0.09
   7  11   4    0.29    0.17
   7  11   4    0.41    0.12
   6  11   4    0.40    0.16
   6  11   4    0.36    0.13
   5  11   4    0.32    0.15
   5  11   4    0.14    0.12
   4  11   4    5.77    0.31
   4  11   4    5.88    0.34
  -4 -11  -4    5.92    0.30
   3  11   4    5.46    0.31
   3  11   4    5.03    0.30
  -3 -11  -4    4.72    0.28
   2  11   4    1.06    0.16
   2  11   4    1.11    0.18
  -2 -11  -4    1.09    0.17
   1  11   4    1.40    0.19
   1  11   4    1.40    0.17
  -1 -11  -4    1.40    0.18
   0  11   4    0.77    0.15
   0  11   4    0.61    0.17
   0 -11  -4    0.82    0.16
  -1  11   4    3.65    0.29
   1 -11  -4    4.39    0.30
  -2  11   4    7.27    0.40
   2 -11  -4    7.24    0.37
  -3  11   4    3.95    0.34
   3 -11  -4    4.84    0.34
  -4  11   4    3.23    0.32
   4 -11  -4    3.18    0.31
  -5  11   4    0.30    0.18
   5 -11  -4    0.36    0.17
  -6  11   4   -0.13    0.16
   6 -11  -4    0.26    0.16
  -7  11   4    0.24    0.20
  -8  11   4    1.93    0.29
  -9  11   4    0.93    0.26
 -10  11   4    0.06    0.20
  11  12   4    0.33    0.22
  10  12   4    0.39    0.20
   9  12   4   -0.02    0.18
   8  12   4    0.17    0.11
   8  12   4    0.13    0.18
   7  12   4    0.20    0.13
   7  12   4    0.05    0.16
   6  12   4    0.13    0.12
   6  12   4    0.27    0.16
   5  12   4    0.20    0.13
   5  12   4    0.10    0.15
   4  12   4    0.12    0.13
   4  12   4   -0.04    0.12
   3  12   4    1.20    0.19
  -3 -12  -4    1.15    0.18
   2  12   4    7.20    0.38
  -2 -12  -4    7.40    0.37
   1  12   4    1.17    0.20
  -1 -12  -4    1.40    0.19
   0  12   4    2.52    0.26
   0 -12  -4    3.01    0.26
  -1  12   4   -0.11    0.14
   1 -12  -4   -0.21    0.13
  -2  12   4    0.74    0.20
   2 -12  -4    0.63    0.17
  -3  12   4    6.56    0.42
   3 -12  -4    6.67    0.39
  -4  12   4    1.41    0.24
   4 -12  -4    1.36    0.23
  -5  12   4    0.25    0.19
   5 -12  -4    0.79    0.20
  -6  12   4    0.13    0.18
  -7  12   4    0.24    0.20
  -8  12   4    0.46    0.23
  -9  12   4    2.12    0.32
 -10  12   4    0.71    0.26
  10  13   4    0.32    0.21
   9  13   4    0.36    0.21
   8  13   4    0.19    0.19
   8  13   4    0.44    0.13
   7  13   4    1.49    0.18
   7  13   4    1.29    0.23
   6  13   4    0.18    0.14
   6  13   4    0.07    0.17
   5  13   4    0.62    0.17
   4  13   4    0.43    0.17
   3  13   4    1.42    0.22
   2  13   4   -0.06    0.15
  -2 -13  -4    0.08    0.15
   1  13   4    2.27    0.25
  -1 -13  -4    2.16    0.24
   0  13   4    0.07    0.17
   0 -13  -4    0.23    0.15
  -1  13   4    0.02    0.17
   1 -13  -4    0.15    0.16
  -2  13   4    1.30    0.24
   2 -13  -4    1.58    0.23
  -3  13   4    1.54    0.26
   3 -13  -4    1.42    0.24
  -4  13   4    0.51    0.22
   4 -13  -4    0.38    0.19
  -5  13   4   -0.01    0.18
   5 -13  -4    0.12    0.17
  -6  13   4    0.61    0.23
  -7  13   4    0.11    0.20
  -8  13   4    0.03    0.21
  -9  13   4   -0.14    0.21
 -10  13   4    0.41    0.26
   9  14   4    0.30    0.23
   8  14   4    0.38    0.14
   7  14   4    0.33    0.15
   6  14   4    0.65    0.17
   5  14   4    0.04    0.15
   4  14   4   -0.09    0.16
   3  14   4    0.34    0.18
   2  14   4   -0.10    0.16
   1  14   4    0.08    0.17
   0  14   4    0.03    0.18
   0 -14  -4    0.29    0.17
  -1  14   4    0.10    0.20
   1 -14  -4    0.73    0.20
  -2  14   4   -0.29    0.18
   2 -14  -4    0.13    0.17
  -3  14   4    0.64    0.22
   3 -14  -4    0.32    0.20
  -4  14   4    0.37    0.20
  -5  14   4    0.92    0.25
  -6  14   4    0.35    0.22
  -7  14   4    0.04    0.21
  -8  14   4   -0.09    0.21
  -9  14   4    0.17    0.23
   7  15   4    0.92    0.19
   6  15   4   -0.11    0.15
   5  15   4    0.01    0.15
   4  15   4    0.21    0.17
   3  15   4    0.05    0.18
   2  15   4   -0.05    0.18
   1  15   4    0.05    0.19
   0  15   4   -0.39    0.18
  -1  15   4   -0.09    0.18
   1 -15  -4    0.06    0.17
  -2  15   4   -0.06    0.19
  -3  15   4    2.50    0.33
  -4  15   4    0.98    0.25
  -5  15   4    0.03    0.20
  -6  15   4    0.24    0.22
  -7  15   4    0.06    0.23
  -8  15   4    0.02    0.25
   6  16   4    0.21    0.18
   5  16   4   -0.02    0.17
   4  16   4   -0.11    0.16
   3  16   4    0.17    0.19
   2  16   4    0.36    0.21
   1  16   4    0.10    0.21
   0  16   4   -0.43    0.19
  -1  16   4    0.52    0.23
  -2  16   4    0.49    0.25
  -3  16   4    0.13    0.22
  -4  16   4   -0.01    0.21
  -5  16   4    0.25    0.24
  -6  16   4    0.09    0.24
   3  17   4    0.62    0.24
   2  17   4    0.08    0.21
   1  17   4    0.22    0.23
   0  17   4   -0.08    0.22
  -1  17   4    0.22    0.24
  -2  17   4    0.05    0.21
  -3  17   4    0.02    0.23
  -4  17   4    0.08    0.24
  -3  17  -5   -0.20    0.23
  -2  17  -5    0.21    0.24
  -1  17  -5    0.85    0.28
   0  17  -5    0.04    0.22
   1  17  -5    0.34    0.22
   2  17  -5    0.15    0.20
   3  17  -5    0.03    0.18
  -5  16  -5    0.06    0.25
  -4  16  -5   -0.13    0.20
  -3  16  -5    1.56    0.31
  -2  16  -5    0.02    0.22
  -1  16  -5    0.15    0.21
   0  16  -5   -0.25    0.18
   1  16  -5    0.10    0.20
   2  16  -5    0.48    0.21
   3  16  -5    0.04    0.18
   4  16  -5    0.14    0.18
   5  16  -5   -0.01    0.16
  -7  15  -5   -0.10    0.26
  -6  15  -5   -0.13    0.22
  -5  15  -5    0.21    0.25
  -4  15  -5    0.78    0.26
  -3  15  -5   -0.07    0.21
  -2  15  -5    0.58    0.25
  -1  15  -5    0.20    0.21
   0  15  -5    0.40    0.21
   1  15  -5    0.28    0.20
   2  15  -5    0.18    0.19
   3  15  -5    0.06    0.17
   4  15  -5   -0.02    0.16
   5  15  -5   -0.08    0.15
   6  15  -5   -0.14    0.13
  -8  14  -5   -0.21    0.23
  -7  14  -5    0.41    0.28
  -6  14  -5   -0.05    0.23
  -5  14  -5    0.23    0.24
  -4  14  -5    0.76    0.25
  -3  14  -5   -0.26    0.18
  -2  14  -5    0.24    0.21
  -1  14  -5   -0.13    0.16
   0  14  -5    0.16    0.19
   1  14  -5    0.03    0.17
   2  14  -5    2.13    0.27
   3  14  -5    6.05    0.40
   4  14  -5    0.71    0.19
   5  14  -5   -0.11    0.13
   6  14  -5   -0.14    0.12
   7  14  -5    0.84    0.13
  -9  13  -5   -0.15    0.24
  -8  13  -5    0.13    0.25
  -7  13  -5   -0.07    0.21
  -6  13  -5    0.40    0.23
  -5  13  -5    0.84    0.26
  -4  13  -5    0.92    0.25
  -3  13  -5    0.60    0.22
  -2  13  -5    0.80    0.23
  -1  13  -5    7.31    0.46
   0  13  -5    0.33    0.17
   1  13  -5    1.34    0.23
   2  13  -5    0.37    0.18
   3  13  -5    0.58    0.19
   4  13  -5   -0.18    0.13
   5  13  -5    0.13    0.13
   6  13  -5    0.39    0.14
   7  13  -5    0.16    0.10
 -10  12  -5   -0.17    0.24
  -9  12  -5   -0.10    0.22
  -8  12  -5    0.14    0.21
  -7  12  -5    0.00    0.20
  -6  12  -5    0.34    0.21
  -5  12  -5    0.12    0.19
  -4  12  -5    0.10    0.19
  -3  12  -5    1.20    0.25
  -2  12  -5   13.41    0.61
  -1  12  -5    7.64    0.44
   0  12  -5   -0.05    0.15
   1  12  -5    0.13    0.15
   2  12  -5    0.15    0.16
   3  12  -5    0.30    0.16
   4  12  -5    0.05    0.13
   5  12  -5    1.03    0.16
   6  12  -5    2.20    0.21
   7  12  -5    0.68    0.10
  10 -11   5   -0.07    0.17
 -10  11  -5   -0.16    0.23
  -9  11  -5    0.10    0.23
  -8  11  -5   -0.17    0.18
  -7  11  -5    1.01    0.26
  -6  11  -5    0.74    0.23
  -5  11  -5    1.10    0.24
  -4  11  -5    1.13    0.25
  -3  11  -5    3.71    0.38
   2 -11   5    0.26    0.14
  -2  11  -5   -0.12    0.17
   1 -11   5   -0.11    0.14
  -1  11  -5   -0.05    0.15
   0 -11   5    5.22    0.37
   0  11  -5    4.90    0.35
   0  11  -5    4.72    0.30
   1  11  -5    8.25    0.37
   1  11  -5    6.69    0.38
   2  11  -5    0.33    0.15
   3  11  -5    0.07    0.14
   4  11  -5    0.63    0.15
   5  11  -5    5.92    0.30
   6  11  -5    0.88    0.13
  11 -10   5    0.01    0.18
  10 -10   5    0.19    0.18
 -10  10  -5    0.11    0.21
  -9  10  -5    1.24    0.27
  -8  10  -5    0.18    0.19
  -7  10  -5   -0.04    0.18
  -6  10  -5   -0.13    0.17
  -5  10  -5    2.31    0.29
   4 -10   5    0.14    0.07
  -4  10  -5   -0.29    0.16
   3 -10   5    5.55    0.26
  -3  10  -5    3.73    0.38
   2 -10   5   -0.06    0.11
  -2  10  -5   -0.19    0.15
   1 -10   5    6.59    0.34
  -1  10  -5    6.19    0.37
  -1  10  -5    6.71    0.34
   0 -10   5    0.04    0.13
   0  10  -5   -0.16    0.11
   0  10  -5    0.04    0.14
  -1 -10   5   -0.12    0.14
   1  10  -5   -0.12    0.13
   1  10  -5   -0.10    0.11
   2  10  -5    0.99    0.17
   2  10  -5    0.91    0.15
   3  10  -5    2.22    0.21
   3  10  -5    2.48    0.23
   4  10  -5    0.01    0.06
   4  10  -5   -0.05    0.11
   5  10  -5    3.92    0.21
   5  10  -5    3.50    0.23
   6  10  -5    2.30    0.17
   6  10  -5    2.04    0.18
  12  -9   5   -0.32    0.19
  11  -9   5    0.11    0.19
  10  -9   5    0.53    0.20
 -10   9  -5    0.56    0.23
   9  -9   5    0.21    0.17
  -9   9  -5    0.06    0.19
  -8   9  -5    1.33    0.26
  -7   9  -5    0.27    0.18
  -6   9  -5   -0.06    0.16
  -5   9  -5   -0.28    0.15
  -4   9  -5    2.22    0.26
   3  -9   5    0.91    0.11
  -3   9  -5    0.55    0.18
   2  -9   5    0.02    0.09
  -2   9  -5   -0.22    0.13
   1  -9   5    3.69    0.25
  -1   9  -5    3.77    0.27
  -1   9  -5    3.60    0.28
   0  -9   5   12.65    0.50
   0   9  -5   13.47    0.48
   0   9  -5   12.46    0.50
  -1  -9   5    3.12    0.30
   1   9  -5    3.64    0.25
   1   9  -5    3.49    0.26
  -2  -9   5    0.08    0.15
   2   9  -5    0.07    0.12
   2   9  -5    0.14    0.11
   3   9  -5    0.56    0.11
   3   9  -5    0.82    0.15
   4   9  -5    6.14    0.28
   4   9  -5    4.66    0.23
   5   9  -5    5.56    0.23
   5   9  -5    5.02    0.26
   6   9  -5    9.47    0.33
   6   9  -5   10.04    0.30
  13  -8   5    0.00    0.22
  12  -8   5    0.11    0.19
  11  -8   5    0.20    0.19
  10  -8   5    0.47    0.19
 -10   8  -5    0.45    0.22
   9  -8   5    0.18    0.17
  -9   8  -5    0.09    0.18
  -8   8  -5    2.51    0.29
  -7   8  -5    2.03    0.27
  -6   8  -5    5.49    0.37
  -5   8  -5    0.67    0.18
  -4   8  -5    3.57    0.31
   3  -8   5   14.72    0.42
  -3   8  -5   14.85    0.57
   2  -8   5    0.79    0.11
  -2   8  -5    0.64    0.16
  -2   8  -5    0.76    0.15
   1  -8   5   17.17    0.55
  -1   8  -5   16.91    0.60
  -1   8  -5   18.40    0.57
   0  -8   5   -0.03    0.11
   0   8  -5    0.08    0.12
   0   8  -5    0.00    0.10
  -1  -8   5    9.63    0.43
   1   8  -5    9.96    0.38
   1   8  -5    9.79    0.41
  -2  -8   5    5.32    0.36
   2   8  -5    5.77    0.27
   2   8  -5    5.79    0.29
   3   8  -5    3.11    0.21
   4   8  -5    0.16    0.09
   4   8  -5    0.33    0.10
   5   8  -5    8.03    0.27
   5   8  -5    7.84    0.30
   6   8  -5    0.23    0.08
   6   8  -5    0.22    0.07
  13  -7   5    0.18    0.22
  12  -7   5    0.63    0.22
  11  -7   5    0.31    0.19
  10  -7   5    0.36    0.19
 -10   7  -5    0.08    0.19
   9  -7   5   -0.10    0.15
  -9   7  -5    0.12    0.17
  -8   7  -5    7.93    0.47
  -7   7  -5    0.06    0.17
  -6   7  -5    2.78    0.28
  -5   7  -5    1.69    0.22
  -4   7  -5    7.46    0.38
  -3   7  -5    0.35    0.14
   2  -7   5    0.10    0.07
  -2   7  -5   -0.24    0.11
   1  -7   5   11.20    0.38
  -1   7  -5   10.69    0.45
   0  -7   5   15.30    0.51
   0   7  -5   16.25    0.55
  -1  -7   5   28.12    0.84
   1   7  -5   28.63    0.82
  -2  -7   5    0.05    0.12
   2   7  -5    0.20    0.10
  -3  -7   5    1.25    0.20
   3   7  -5    1.36    0.14
   4   7  -5    0.37    0.09
   4   7  -5    0.49    0.10
   5   7  -5   -0.03    0.08
   5   7  -5    0.00    0.07
   5   7  -5    0.25    0.18
   6   7  -5    3.26    0.13
   6   7  -5    3.31    0.35
   6   7  -5    2.85    0.14
   7   7  -5    1.24    0.29
  13  -6   5    1.03    0.26
  12  -6   5    0.85    0.24
  11  -6   5    0.12    0.18
  10  -6   5   -0.18    0.15
 -10   6  -5    0.13    0.18
   9  -6   5    0.11    0.17
  -9   6  -5    0.23    0.17
  -8   6  -5    0.67    0.19
  -7   6  -5   -0.06    0.14
  -6   6  -5    8.41    0.43
  -5   6  -5    7.58    0.38
  -4   6  -5    0.21    0.12
  -3   6  -5    0.94    0.15
  -2   6  -5   54.95    1.46
   1  -6   5    1.58    0.16
  -1   6  -5    1.59    0.18
   0  -6   5    9.66    0.36
   0   6  -5    9.06    0.38
  -1  -6   5    0.21    0.11
   1   6  -5    0.23    0.11
  -2  -6   5   39.62    1.11
   2   6  -5   39.33    1.04
   2   6  -5   39.00    1.11
  -3  -6   5    0.02    0.13
   3   6  -5   -0.05    0.11
   3   6  -5    0.04    0.08
  -4  -6   5   -0.11    0.13
   4   6  -5   -0.10    0.12
   4   6  -5    0.02    0.07
   5   6  -5    0.22    0.07
   5   6  -5    0.21    0.07
   5   6  -5    0.39    0.17
   6   6  -5   14.26    0.35
   6   6  -5   14.11    0.63
   7   6  -5   10.23    0.56
   8   6  -5    1.37    0.32
   9   6  -5    1.09    0.28
  10   6  -5    0.09    0.22
  14  -5   5   -0.14    0.20
  13  -5   5   -0.14    0.22
  12  -5   5    6.49    0.46
  11  -5   5    0.58    0.21
  10  -5   5   -0.02    0.17
 -10   5  -5   -0.01    0.18
   9  -5   5    0.59    0.19
  -9   5  -5    0.40    0.18
   8  -5   5    1.53    0.21
   8  -5   5    1.39    0.20
  -8   5  -5    1.38    0.21
   7  -5   5   -0.08    0.12
  -7   5  -5    0.15    0.13
   6  -5   5    1.50    0.19
  -6   5  -5    1.48    0.20
   5  -5   5   28.48    0.84
  -5   5  -5   27.11    0.85
   4  -5   5    4.76    0.27
  -4   5  -5    4.22    0.27
   3  -5   5    0.08    0.10
  -3   5  -5    0.08    0.10
   2  -5   5    5.24    0.27
  -2   5  -5    4.80    0.27
   1  -5   5   37.52    1.00
  -1   5  -5   36.15    1.00
   0  -5   5    1.25    0.12
   0  -5   5    0.74    0.12
   0   5  -5    0.92    0.12
   0   5  -5    0.78    0.12
  -1  -5   5  100.14    2.38
  -1  -5   5   95.98    2.40
   1   5  -5   96.74    2.41
   1   5  -5   99.15    2.38
  -2  -5   5   28.82    0.85
  -2  -5   5   29.55    0.79
   2   5  -5   29.46    0.79
   2   5  -5   28.51    0.85
  -3  -5   5    8.26    0.30
  -3  -5   5    8.01    0.39
   3   5  -5    8.01    0.29
   3   5  -5    8.32    0.38
  -4  -5   5    2.50    0.15
  -4  -5   5    2.19    0.23
   4   5  -5    2.40    0.14
   4   5  -5    2.01    0.23
  -5  -5   5   16.35    0.44
   5   5  -5   14.97    0.62
   5   5  -5   16.00    0.42
  -6  -5   5    0.70    0.07
   6   5  -5    0.52    0.18
   7   5  -5   23.44    0.88
   8   5  -5   23.14    0.91
   9   5  -5   11.83    0.67
  10   5  -5   -0.06    0.22
  10   5  -5    0.00    0.15
  11   5  -5   -0.16    0.22
  11   5  -5   -0.02    0.17
  12   5  -5   -0.09    0.17
  12   5  -5   -0.04    0.26
  14  -4   5    0.10    0.24
  13  -4   5    0.25    0.23
  12  -4   5    3.30    0.35
  11  -4   5    4.55    0.37
  10  -4   5    8.51    0.45
 -10   4  -5    7.47    0.46
   9  -4   5    4.96    0.35
  -9   4  -5    4.79    0.35
   8  -4   5    3.52    0.28
   8  -4   5    3.77    0.29
  -8   4  -5    3.07    0.28
   7  -4   5    2.90    0.25
  -7   4  -5    2.73    0.25
   6  -4   5    0.32    0.12
  -6   4  -5    0.25    0.12
   5  -4   5    5.08    0.29
  -5   4  -5    4.90    0.29
   4  -4   5    2.61    0.21
  -4   4  -5    2.16    0.20
   3  -4   5   18.99    0.59
  -3   4  -5   18.67    0.60
   2  -4   5   16.06    0.51
  -2   4  -5   14.89    0.50
   1  -4   5   -0.04    0.07
  -1   4  -5    0.06    0.06
  -1   4  -5    0.07    0.09
   0  -4   5   32.73    0.86
   0   4  -5   30.77    0.84
   0   4  -5   32.06    0.86
  -1  -4   5   61.46    1.53
   1   4  -5   62.50    1.54
   1   4  -5   61.65    1.56
  -2  -4   5    0.03    0.07
   2   4  -5   -0.09    0.10
   2   4  -5   -0.05    0.06
  -3  -4   5    0.58    0.14
  -3  -4   5    0.54    0.09
   3   4  -5    0.56    0.09
   3   4  -5    0.66    0.15
  -4  -4   5    1.76    0.20
  -4  -4   5    2.10    0.13
   4   4  -5    1.98    0.12
   4   4  -5    1.53    0.20
  -5  -4   5    7.00    0.24
   5   4  -5    7.12    0.40
   5   4  -5    7.48    0.22
  -6  -4   5    2.49    0.12
   6   4  -5    2.59    0.28
   7   4  -5   -0.02    0.17
   8   4  -5   31.20    1.08
   9   4  -5    6.23    0.37
   9   4  -5    4.37    0.47
  10   4  -5   -0.15    0.25
  10   4  -5    0.17    0.16
  11   4  -5    0.00    0.25
  11   4  -5    0.20    0.16
  12   4  -5   -0.14    0.25
  12   4  -5   -0.03    0.17
  13   4  -5    0.28    0.20
  13   4  -5   -0.19    0.27
  14   4  -5   -0.02    0.21
  14  -3   5    0.24    0.24
  13  -3   5    0.03    0.21
  12  -3   5    1.53    0.28
  11  -3   5    0.80    0.23
  10  -3   5   11.78    0.54
 -10   3  -5   10.81    0.53
   9  -3   5    0.80    0.18
   9  -3   5    0.79    0.19
  -9   3  -5    0.66    0.18
   8  -3   5    0.03    0.13
   8  -3   5   -0.22    0.11
  -8   3  -5   -0.09    0.13
   7  -3   5    1.04    0.15
   7  -3   5    1.27    0.18
  -7   3  -5    0.99    0.17
   6  -3   5    1.98    0.21
  -6   3  -5    1.59    0.18
   5  -3   5   17.37    0.56
  -5   3  -5   16.43    0.56
   4  -3   5   22.92    0.69
  -4   3  -5   22.54    0.69
   3  -3   5   54.13    1.39
  -3   3  -5   53.75    1.39
   2  -3   5   36.08    0.97
  -2   3  -5   35.81    0.97
   1  -3   5   64.37    1.59
  -1   3  -5   64.21    1.53
  -1   3  -5   62.08    1.58
   0  -3   5   21.66    0.60
   0   3  -5   21.04    0.59
   0   3  -5   21.44    0.60
  -1  -3   5    5.28    0.22
   1   3  -5    4.92    0.23
   1   3  -5    5.07    0.22
  -2  -3   5   29.87    0.77
   2   3  -5   29.69    0.77
   2   3  -5   28.89    0.83
  -3  -3   5    2.55    0.15
   3   3  -5    2.63    0.14
   3   3  -5    2.34    0.22
  -4  -3   5   14.62    0.42
   4   3  -5   14.75    0.54
   4   3  -5   14.94    0.40
  -5  -3   5    2.44    0.13
   5   3  -5    2.60    0.11
   5   3  -5    2.28    0.24
  -6  -3   5    0.89    0.08
   6   3  -5    0.92    0.07
   6   3  -5    0.90    0.19
  -7  -3   5    4.66    0.16
  -7  -3   5    4.90    0.17
   7   3  -5    5.14    0.37
   7   3  -5    4.79    0.15
  -8  -3   5   12.32    0.33
   8   3  -5   12.48    0.47
   8   3  -5   11.99    0.59
   9   3  -5    0.55    0.24
   9   3  -5    0.88    0.18
  10   3  -5    3.59    0.30
  10   3  -5    3.15    0.40
  11   3  -5    2.24    0.36
  11   3  -5    2.95    0.28
  12   3  -5    0.23    0.17
  12   3  -5    0.18    0.27
  13   3  -5   -0.20    0.25
  13   3  -5    0.28    0.19
  14   3  -5    0.14    0.20
  14   3  -5    0.12    0.30
  15   3  -5    0.43    0.25
  14  -2   5   -0.02    0.22
  13  -2   5   -0.07    0.19
  12  -2   5    0.06    0.19
  11  -2   5    1.93    0.28
  10  -2   5    0.86    0.23
 -10   2  -5    0.60    0.22
   9  -2   5    0.38    0.16
   9  -2   5    0.52    0.19
  -9   2  -5    0.26    0.17
   8  -2   5    1.51    0.22
   8  -2   5    1.62    0.19
  -8   2  -5    1.38    0.20
  -8   2  -5    1.78    0.19
   7  -2   5    6.24    0.35
   7  -2   5    5.49    0.31
  -7   2  -5    5.56    0.27
  -7   2  -5    5.85    0.32
   6  -2   5    8.85    0.38
   6  -2   5    9.17    0.37
  -6   2  -5    9.06    0.37
  -6   2  -5    9.30    0.33
   5  -2   5   10.03    0.39
  -5   2  -5    9.73    0.38
  -5   2  -5   10.13    0.32
   4  -2   5   31.09    0.86
  -4   2  -5   29.82    0.77
  -4   2  -5   30.64    0.85
   3  -2   5   21.93    0.64
  -3   2  -5   21.64    0.64
   2  -2   5    1.84    0.15
  -2   2  -5    1.21    0.13
   1  -2   5   29.33    0.78
  -1   2  -5   28.86    0.78
   0  -2   5   10.35    0.34
   0   2  -5   10.21    0.33
  -1  -2   5   55.73    1.37
   1   2  -5   55.81    1.37
  -2  -2   5   13.29    0.39
   2   2  -5   13.29    0.38
   2   2  -5   13.24    0.44
  -3  -2   5   20.98    0.56
   3   2  -5   20.63    0.64
   3   2  -5   20.44    0.54
  -4  -2   5    0.17    0.06
   4   2  -5    0.17    0.05
   4   2  -5    0.05    0.10
  -5  -2   5   24.03    0.62
   5   2  -5   23.58    0.60
   5   2  -5   23.75    0.77
  -6  -2   5    1.81    0.12
  -6  -2   5    1.41    0.10
   6   2  -5    1.17    0.20
   6   2  -5    1.56    0.10
  -7  -2   5    0.42    0.06
   7   2  -5    0.28    0.11
   7   2  -5    0.43    0.17
   7   2  -5    0.39    0.06
  -8  -2   5   -0.02    0.06
   8   2  -5   -0.05    0.16
   8   2  -5    0.04    0.10
  -9  -2   5    0.13    0.07
   9   2  -5    0.22    0.13
   9   2  -5   -0.17    0.18
  10   2  -5    0.28    0.23
  10   2  -5    0.18    0.15
  11   2  -5    3.19    0.30
  11   2  -5    3.29    0.40
  12   2  -5    0.71    0.20
  12   2  -5    0.33    0.27
  13   2  -5    0.22    0.27
  13   2  -5    0.42    0.20
  14   2  -5   -0.10    0.27
  14   2  -5   -0.26    0.19
  15   2  -5   -0.07    0.28
  15   2  -5   -0.26    0.19
  14  -1   5   -0.12    0.21
  13  -1   5    0.10    0.20
  12  -1   5   -0.03    0.18
  11  -1   5    1.08    0.24
  10  -1   5    4.57    0.41
 -10   1  -5    3.78    0.34
 -10   1  -5    4.16    0.35
   9  -1   5   -0.14    0.16
  -9   1  -5   -0.37    0.14
   8  -1   5    1.96    0.20
   8  -1   5    1.82    0.22
  -8   1  -5    1.77    0.20
  -8   1  -5    1.70    0.19
   7  -1   5    8.21    0.36
   7  -1   5    8.90    0.40
  -7   1  -5    8.74    0.37
  -7   1  -5    8.29    0.37
   6  -1   5   -0.03    0.10
   6  -1   5   -0.04    0.09
  -6   1  -5   -0.05    0.10
  -6   1  -5   -0.08    0.09
   5  -1   5    2.57    0.19
  -5   1  -5    2.57    0.18
  -5   1  -5    2.43    0.20
   4  -1   5   11.30    0.39
  -4   1  -5   11.11    0.39
   3  -1   5   60.90    1.52
  -3   1  -5   60.24    1.52
   2  -1   5    0.26    0.07
  -2   1  -5    0.22    0.07
   1  -1   5    6.42    0.24
  -1   1  -5    6.16    0.24
   0  -1   5   58.40    1.44
   0   1  -5   58.51    1.44
  -1  -1   5    1.02    0.10
   1   1  -5    1.04    0.09
  -2  -1   5    2.28    0.13
   2   1  -5    2.29    0.12
  -3  -1   5    0.56    0.07
   3   1  -5    0.63    0.07
  -4  -1   5   42.61    1.04
   4   1  -5   42.85    1.16
   4   1  -5   41.08    1.03
  -5  -1   5   39.31    0.97
   5   1  -5   38.63    0.96
   5   1  -5   38.63    1.11
  -6  -1   5    4.20    0.17
  -6  -1   5    4.28    0.18
   6   1  -5    4.49    0.31
   6   1  -5    4.25    0.17
  -7  -1   5    4.77    0.20
   7   1  -5    5.09    0.19
   7   1  -5    5.00    0.26
   7   1  -5    4.80    0.34
  -8  -1   5    0.22    0.07
   8   1  -5    0.19    0.07
   8   1  -5    0.20    0.11
   8   1  -5    0.17    0.17
  -9  -1   5   -0.04    0.07
   9   1  -5   -0.23    0.11
   9   1  -5   -0.05    0.18
  10   1  -5    0.63    0.24
  10   1  -5    0.62    0.16
  11   1  -5    4.67    0.43
  11   1  -5    4.16    0.31
  12   1  -5    0.40    0.27
  12   1  -5    0.51    0.19
  13   1  -5    0.71    0.21
  13   1  -5    0.89    0.31
  14   1  -5    0.28    0.28
  14   1  -5    0.04    0.20
  15   1  -5    0.39    0.30
  15   1  -5    0.23    0.21
  14   0   5   -0.11    0.22
  13   0   5    0.83    0.25
  12   0   5   -0.05    0.20
  11   0   5    0.36    0.20
  10   0   5   -0.08    0.17
 -10   0  -5    0.01    0.15
   9   0   5   19.26    0.71
   9   0   5   19.20    0.63
  -9   0  -5   19.19    0.70
  -9   0  -5   18.33    0.63
   8   0   5   -0.14    0.09
   8   0   5   -0.10    0.12
  -8   0  -5   -0.09    0.11
  -8   0  -5   -0.10    0.13
   7   0   5    0.28    0.13
   7   0   5    0.41    0.11
  -7   0  -5    0.31    0.13
  -7   0  -5    0.24    0.11
   6   0   5    0.01    0.10
   6   0   5    0.06    0.09
  -6   0  -5    0.02    0.09
  -6   0  -5   -0.13    0.10
   5   0   5   15.71    0.53
   5   0   5   16.17    0.50
  -5   0  -5   16.11    0.51
  -5   0  -5   16.12    0.52
   4   0   5   -0.02    0.07
  -4   0  -5   -0.10    0.07
   3   0   5   45.22    1.16
  -3   0  -5   45.67    1.16
   2   0   5   -0.03    0.06
  -2   0  -5   -0.05    0.05
   1   0   5  105.58    2.52
  -1   0  -5  104.79    2.51
   0   0   5   -0.03    0.04
   0   0  -5    0.00    0.05
  -1   0   5   10.73    0.33
   1   0  -5   10.60    0.32
  -2   0   5    0.00    0.04
   2   0  -5   -0.02    0.04
  -3   0   5   37.53    0.96
  -3   0   5   39.49    0.96
   3   0  -5   38.41    0.95
  -4   0   5    0.03    0.06
   4   0  -5    0.07    0.06
  -5   0   5   17.28    0.48
  -5   0   5   17.18    0.48
   5   0  -5   18.12    0.48
  -6   0   5   -0.07    0.06
   6   0  -5   -0.07    0.06
   6   0  -5    0.11    0.13
   6   0  -5   -0.14    0.07
  -7   0   5   10.60    0.34
   7   0  -5   10.51    0.49
   7   0  -5   10.93    0.38
   7   0  -5   10.85    0.33
  -8   0   5   -0.02    0.07
   8   0  -5   -0.05    0.08
   8   0  -5    0.10    0.15
   8   0  -5   -0.08    0.09
  -9   0   5    0.01    0.08
   9   0  -5    0.08    0.17
   9   0  -5    0.00    0.10
 -10   0   5   -0.05    0.09
  10   0  -5   -0.18    0.17
  10   0  -5   -0.03    0.13
  11   0  -5    3.26    0.38
  11   0  -5    3.71    0.30
  12   0  -5   -0.03    0.17
  12   0  -5    0.13    0.23
  13   0  -5    0.67    0.28
  13   0  -5    0.95    0.22
  14   0  -5   -0.12    0.18
  14   0  -5    0.01    0.27
  15   0  -5   -0.14    0.26
  15   0  -5   -0.13    0.19
  14   1   5   -0.32    0.23
  13   1   5   -0.08    0.20
  12   1   5    0.14    0.19
  11   1   5    0.79    0.22
  10   1   5    5.10    0.42
   9   1   5   -0.10    0.15
   9   1   5    0.01    0.05
  -9  -1  -5    0.01    0.11
   8   1   5    1.20    0.14
   8   1   5    1.82    0.22
  -8  -1  -5    1.85    0.19
  -8  -1  -5    1.65    0.23
   7   1   5    8.33    0.35
   7   1   5    8.53    0.40
  -7  -1  -5    8.69    0.41
  -7  -1  -5    8.94    0.35
   6   1   5   -0.10    0.09
   6   1   5    0.03    0.08
  -6  -1  -5    0.05    0.09
  -6  -1  -5    0.00    0.11
   5   1   5    2.42    0.18
   5   1   5    2.63    0.22
  -5  -1  -5    2.86    0.19
   4   1   5   11.18    0.37
   4   1   5   10.77    0.39
  -4  -1  -5   10.74    0.36
   3   1   5   57.89    1.48
   3   1   5   58.46    1.45
  -3  -1  -5   57.78    1.44
   2   1   5    0.24    0.06
  -2  -1  -5    0.17    0.07
   1   1   5    5.36    0.22
  -1  -1  -5    5.59    0.21
   0   1   5   57.18    1.41
   0  -1  -5   57.60    1.40
  -1   1   5    1.08    0.10
   1  -1  -5    1.01    0.09
  -2   1   5    2.41    0.13
   2  -1  -5    2.24    0.12
  -3   1   5    0.46    0.06
  -3   1   5    0.43    0.06
   3  -1  -5    0.41    0.06
  -4   1   5   41.75    1.04
  -4   1   5   41.35    1.04
   4  -1  -5   41.94    1.04
  -5   1   5   37.76    0.97
  -5   1   5   38.57    0.97
   5  -1  -5   38.39    0.96
  -6   1   5    4.30    0.20
   6  -1  -5    4.32    0.19
   6  -1  -5    4.27    0.20
  -7   1   5    5.28    0.24
   7  -1  -5    5.11    0.22
   7  -1  -5    4.94    0.24
   7  -1  -5    4.96    0.33
  -8   1   5    0.19    0.09
   8  -1  -5    0.25    0.09
   8  -1  -5    0.19    0.10
   8  -1  -5    0.13    0.16
  -9   1   5   -0.02    0.09
   9  -1  -5    0.00    0.15
   9  -1  -5   -0.07    0.10
 -10   1   5    0.67    0.13
  10  -1  -5    0.59    0.15
  10  -1  -5    0.82    0.25
  11  -1  -5    3.86    0.42
  11  -1  -5    4.21    0.31
  12  -1  -5    0.36    0.18
  12  -1  -5    0.43    0.24
  13  -1  -5    0.67    0.20
  13  -1  -5    0.96    0.30
  14  -1  -5    0.28    0.27
  14  -1  -5    0.25    0.20
  15  -1  -5    0.55    0.22
  15  -1  -5    0.79    0.33
  14   2   5   -0.49    0.22
  13   2   5    0.45    0.24
  12   2   5    0.08    0.20
  11   2   5    1.51    0.27
  10   2   5    1.18    0.23
   9   2   5    0.69    0.12
   9   2   5    0.65    0.19
  -9  -2  -5    0.91    0.14
   8   2   5    1.15    0.20
  -8  -2  -5    1.80    0.18
   7   2   5    6.09    0.34
  -7  -2  -5    6.20    0.27
  -7  -2  -5    5.76    0.37
   6   2   5    8.79    0.39
  -6  -2  -5    9.04    0.33
  -6  -2  -5    9.47    0.41
   5   2   5    9.71    0.36
   5   2   5   10.20    0.40
  -5  -2  -5   10.01    0.34
   4   2   5   29.16    0.83
   4   2   5   28.93    0.79
  -4  -2  -5   29.57    0.78
   3   2   5   21.35    0.60
   3   2   5   21.26    0.62
  -3  -2  -5   21.10    0.59
   2   2   5    1.30    0.14
   2   2   5    1.08    0.11
  -2  -2  -5    1.00    0.10
   1   2   5   30.27    0.78
  -1  -2  -5   29.36    0.77
   0   2   5   10.00    0.32
   0  -2  -5    9.83    0.31
  -1   2   5   57.18    1.40
   1  -2  -5   57.34    1.40
  -2   2   5   12.92    0.38
   2  -2  -5   12.57    0.37
  -3   2   5   20.55    0.56
  -3   2   5   20.59    0.52
   3  -2  -5   20.20    0.56
  -4   2   5    0.12    0.05
  -4   2   5    0.22    0.07
  -4   2   5    0.17    0.06
   4  -2  -5    0.11    0.06
  -5   2   5   23.90    0.65
  -5   2   5   23.28    0.63
   5  -2  -5   24.15    0.64
  -6   2   5    1.32    0.14
   6  -2  -5    1.29    0.13
   6  -2  -5    1.28    0.12
  -7   2   5    0.51    0.10
   7  -2  -5    0.42    0.10
   7  -2  -5    0.42    0.09
  -8   2   5    0.03    0.09
   8  -2  -5   -0.02    0.09
   8  -2  -5    0.10    0.15
   8  -2  -5    0.01    0.09
  -9   2   5    0.13    0.11
   9  -2  -5   -0.01    0.11
   9  -2  -5    0.07    0.11
   9  -2  -5    0.10    0.18
 -10   2   5    0.10    0.13
  10  -2  -5    0.28    0.21
  10  -2  -5    0.10    0.13
  11  -2  -5    3.29    0.28
  11  -2  -5    3.85    0.40
  12  -2  -5    0.51    0.23
  12  -2  -5    0.35    0.16
  13  -2  -5    0.06    0.24
  13  -2  -5   -0.20    0.14
  14  -2  -5    0.17    0.19
  14  -2  -5    0.13    0.25
  15  -2  -5   -0.11    0.27
  14   3   5    0.48    0.26
  13   3   5   -0.12    0.21
  12   3   5    1.61    0.28
  11   3   5    1.16    0.25
  10   3   5   12.14    0.57
   9   3   5    1.12    0.21
   9   3   5    1.13    0.14
  -9  -3  -5    1.12    0.14
   8   3   5    0.03    0.09
   8   3   5   -0.03    0.14
  -8  -3  -5    0.11    0.09
   7   3   5    0.91    0.17
  -7  -3  -5    1.18    0.12
   6   3   5    2.04    0.22
  -6  -3  -5    1.87    0.15
   5   3   5   16.22    0.55
  -5  -3  -5   16.24    0.48
   4   3   5   22.26    0.66
   4   3   5   21.91    0.63
  -4  -3  -5   21.97    0.61
   3   3   5   54.76    1.34
   3   3   5   52.54    1.38
  -3  -3  -5   53.37    1.32
   2   3   5   36.97    0.97
   2   3   5   36.88    0.95
  -2  -3  -5   36.91    0.94
   1   3   5   65.28    1.60
   1   3   5   65.34    1.59
  -1  -3  -5   63.86    1.58
   0   3   5   21.20    0.58
   0   3   5   21.25    0.56
   0  -3  -5   21.23    0.58
  -1   3   5    4.48    0.20
   1  -3  -5    4.47    0.19
  -2   3   5   27.41    0.73
   2  -3  -5   27.35    0.73
  -3   3   5    2.58    0.17
  -3   3   5    2.60    0.10
  -3   3   5    2.49    0.16
  -4   3   5   15.33    0.46
  -4   3   5   14.54    0.39
  -4   3   5   15.34    0.46
   4  -3  -5   14.22    0.44
  -5   3   5    2.23    0.17
  -5   3   5    2.38    0.14
   5  -3  -5    2.38    0.16
  -6   3   5    0.86    0.12
  -6   3   5    1.23    0.13
   6  -3  -5    0.68    0.08
   6  -3  -5    0.92    0.12
  -7   3   5    4.13    0.24
   7  -3  -5    4.61    0.21
   7  -3  -5    4.82    0.24
  -8   3   5   12.41    0.46
   8  -3  -5   12.41    0.41
   8  -3  -5   12.27    0.44
  -9   3   5    0.79    0.16
   9  -3  -5    0.81    0.15
   9  -3  -5    1.18    0.24
   9  -3  -5    0.61    0.14
 -10   3   5    3.48    0.29
  10  -3  -5    2.93    0.28
  10  -3  -5    3.42    0.35
  11  -3  -5    3.10    0.36
  11  -3  -5    2.20    0.24
  12  -3  -5    0.04    0.21
  12  -3  -5    0.18    0.15
  13  -3  -5    0.20    0.25
  13  -3  -5    0.37    0.18
  14  -3  -5    0.29    0.25
  15  -3  -5    0.72    0.30
  14   4   5    0.17    0.25
  13   4   5   -0.01    0.22
  12   4   5    3.56    0.39
  11   4   5    4.46    0.41
  10   4   5    7.44    0.46
   9   4   5    5.47    0.27
   9   4   5    4.91    0.40
  -9  -4  -5    5.22    0.24
   8   4   5    3.78    0.22
   8   4   5    3.76    0.31
  -8  -4  -5    3.65    0.20
   7   4   5    2.74    0.20
   7   4   5    3.00    0.27
  -7  -4  -5    2.79    0.17
   6   4   5    0.18    0.12
  -6  -4  -5    0.28    0.08
   5   4   5    4.61    0.30
  -5  -4  -5    4.66    0.21
   4   4   5    2.69    0.21
   4   4   5    2.48    0.17
  -4  -4  -5    2.49    0.15
   3   4   5   19.51    0.58
   3   4   5   18.98    0.55
  -3  -4  -5   18.27    0.53
   2   4   5   15.74    0.48
   2   4   5   16.36    0.48
  -2  -4  -5   15.59    0.46
   1   4   5    0.13    0.07
   1   4   5    0.08    0.06
  -1  -4  -5    0.12    0.06
   0   4   5   30.06    0.79
   0   4   5   29.98    0.76
   0  -4  -5   29.64    0.78
  -1   4   5   63.84    1.56
  -1   4   5   63.40    1.52
   1  -4  -5   62.55    1.56
  -2   4   5   -0.06    0.07
  -2   4   5   -0.09    0.06
   2  -4  -5   -0.12    0.07
  -3   4   5    0.58    0.10
  -3   4   5    0.48    0.09
   3  -4  -5    0.68    0.10
  -4   4   5    2.19    0.17
   4  -4  -5    2.09    0.17
  -5   4   5    6.67    0.29
   5  -4  -5    6.91    0.29
  -6   4   5    2.70    0.21
   6  -4  -5    2.47    0.19
  -7   4   5    0.07    0.10
   7  -4  -5   -0.02    0.09
   7  -4  -5    0.13    0.07
  -8   4   5   31.42    0.92
   8  -4  -5   31.29    0.83
   8  -4  -5   30.77    0.89
  -9   4   5    5.69    0.35
   9  -4  -5    5.29    0.31
   9  -4  -5    4.84    0.28
   9  -4  -5    5.99    0.42
 -10   4   5    0.12    0.14
  10  -4  -5   -0.02    0.12
  10  -4  -5    0.09    0.19
  11  -4  -5    0.37    0.21
  11  -4  -5    0.14    0.13
  12  -4  -5    0.30    0.22
  12  -4  -5    0.06    0.14
  13  -4  -5    0.07    0.23
  13  -4  -5    0.00    0.15
  14  -4  -5    0.18    0.25
  14   5   5    0.04    0.24
  13   5   5    0.11    0.22
  12   5   5    5.79    0.45
  11   5   5    0.41    0.21
  10   5   5    0.05    0.18
   9   5   5    0.25    0.10
   9   5   5    0.04    0.17
   8   5   5    1.18    0.21
   8   5   5    1.62    0.15
  -8  -5  -5    1.39    0.15
   7   5   5   -0.04    0.08
   7   5   5   -0.10    0.12
  -7  -5  -5    0.01    0.07
   6   5   5    0.79    0.10
   6   5   5    0.89    0.16
   5   5   5   30.21    0.88
  -5  -5  -5   28.84    0.78
   4   5   5    4.61    0.25
   4   5   5    3.97    0.21
  -4  -5  -5    4.47    0.20
   3   5   5    0.07    0.08
   3   5   5    0.02    0.07
  -3  -5  -5    0.07    0.07
   2   5   5    5.22    0.23
   2   5   5    5.23    0.23
  -2  -5  -5    4.79    0.22
   1   5   5   39.27    0.99
   1   5   5   38.01    0.98
  -1  -5  -5   37.29    0.98
   0   5   5    1.15    0.11
   0   5   5    1.40    0.14
   0   5   5    1.48    0.13
   0  -5  -5    1.07    0.11
  -1   5   5   95.59    2.34
  -1   5   5   97.62    2.29
  -1   5   5   96.65    2.34
  -2   5   5   26.42    0.75
  -2   5   5   28.00    0.75
   2  -5  -5   26.62    0.73
  -3   5   5    8.05    0.32
  -3   5   5    8.56    0.33
   3  -5  -5    8.17    0.31
  -4   5   5    1.65    0.17
   4  -5  -5    1.76    0.18
  -5   5   5   14.90    0.51
   5  -5  -5   15.02    0.49
  -6   5   5    0.35    0.11
   6  -5  -5    0.39    0.12
  -7   5   5   23.87    0.74
   7  -5  -5   22.93    0.70
   7  -5  -5   22.82    0.61
  -8   5   5   23.36    0.75
   8  -5  -5   22.66    0.63
   8  -5  -5   22.64    0.71
  -9   5   5   11.86    0.51
   9  -5  -5   11.29    0.41
   9  -5  -5   12.12    0.48
 -10   5   5   -0.10    0.13
  10  -5  -5    0.17    0.10
  10  -5  -5    0.06    0.18
  11  -5  -5    0.23    0.13
  11  -5  -5    0.08    0.19
  12  -5  -5    0.04    0.20
  13  -5  -5    1.08    0.29
  14   6   5    0.07    0.25
  13   6   5    0.92    0.26
  12   6   5    0.74    0.24
  11   6   5    0.05    0.20
  10   6   5   -0.17    0.17
   9   6   5    0.18    0.17
   9   6   5    0.22    0.10
   8   6   5    1.04    0.13
   8   6   5    0.95    0.21
  -8  -6  -5    0.93    0.11
   7   6   5    0.01    0.13
   7   6   5    0.09    0.09
  -7  -6  -5    0.07    0.08
   6   6   5    7.93    0.38
   6   6   5    6.44    0.29
  -6  -6  -5    7.81    0.28
   5   6   5    7.29    0.35
  -5  -6  -5    7.11    0.27
   4   6   5    0.40    0.12
   4   6   5    0.37    0.09
  -4  -6  -5    0.31    0.08
   3   6   5    1.14    0.14
   3   6   5    1.18    0.12
  -3  -6  -5    1.10    0.11
   2   6   5   56.73    1.43
   2   6   5   57.77    1.45
  -2  -6  -5   55.36    1.42
   1   6   5    1.76    0.15
   1   6   5    1.49    0.15
   1   6   5    1.44    0.15
  -1  -6  -5    1.52    0.15
   0   6   5    8.70    0.32
   0   6   5    8.80    0.33
   0   6   5    8.82    0.29
   0  -6  -5    8.91    0.30
  -1   6   5    0.04    0.05
  -1   6   5    0.11    0.08
  -1   6   5    0.14    0.09
   1  -6  -5    0.13    0.09
  -2   6   5   38.50    1.05
  -2   6   5   40.48    1.04
   2  -6  -5   38.77    1.03
  -3   6   5   -0.12    0.08
   3  -6  -5   -0.16    0.08
  -4   6   5   -0.19    0.08
   4  -6  -5   -0.26    0.09
  -5   6   5    0.20    0.12
   5  -6  -5    0.17    0.11
  -6   6   5   13.19    0.50
   6  -6  -5   13.59    0.48
  -7   6   5    9.64    0.43
   7  -6  -5    9.41    0.41
  -8   6   5    1.44    0.22
   8  -6  -5    0.84    0.11
   8  -6  -5    0.86    0.18
  -9   6   5    1.01    0.20
   9  -6  -5    1.04    0.12
   9  -6  -5    0.91    0.18
 -10   6   5   -0.08    0.14
  10  -6  -5    0.05    0.09
  10  -6  -5   -0.08    0.17
  11  -6  -5    0.99    0.25
  12  -6  -5    0.01    0.21
  13  -6  -5    0.69    0.27
  13   7   5    0.50    0.24
  12   7   5    0.34    0.22
  11   7   5    0.31    0.20
  10   7   5    0.23    0.18
  10   7   5    0.14    0.07
   9   7   5    0.03    0.16
   9   7   5   -0.03    0.07
   8   7   5    6.85    0.42
   8   7   5    7.53    0.32
   8   7   5    7.35    0.27
   7   7   5    0.10    0.14
   7   7   5   -0.03    0.09
   7   7   5    0.00    0.07
  -7  -7  -5    0.18    0.09
   6   7   5    2.88    0.20
   6   7   5    3.39    0.19
   6   7   5    2.46    0.26
  -6  -7  -5    3.19    0.19
   5   7   5    1.45    0.15
   5   7   5    1.40    0.18
  -5  -7  -5    1.72    0.15
   4   7   5    7.23    0.30
   4   7   5    7.45    0.29
   4   7   5    7.62    0.36
  -4  -7  -5    7.91    0.30
   3   7   5    0.45    0.11
   3   7   5    0.43    0.09
   3   7   5    0.39    0.09
  -3  -7  -5    0.45    0.10
   2   7   5   -0.02    0.08
   2   7   5    0.05    0.08
   2   7   5    0.00    0.08
  -2  -7  -5   -0.06    0.08
   1   7   5   11.45    0.40
   1   7   5   11.65    0.39
   1   7   5   11.52    0.40
  -1  -7  -5   11.63    0.39
   0   7   5   16.01    0.52
   0   7   5   16.19    0.46
   0   7   5   16.29    0.51
   0  -7  -5   16.40    0.50
   0  -7  -5   16.17    0.48
  -1   7   5   26.30    0.77
  -1   7   5   27.48    0.76
   1  -7  -5   26.81    0.69
   1  -7  -5   26.20    0.75
  -2   7   5    0.07    0.10
  -2   7   5    0.06    0.09
   2  -7  -5    0.10    0.09
  -3   7   5    1.30    0.16
   3  -7  -5    0.94    0.14
  -4   7   5    0.49    0.13
   4  -7  -5    0.35    0.11
  -5   7   5    0.01    0.12
   5  -7  -5   -0.15    0.13
  -6   7   5    3.27    0.28
   6  -7  -5    3.24    0.26
  -7   7   5    1.33    0.21
   7  -7  -5    0.95    0.19
  -8   7   5    2.28    0.26
   8  -7  -5    2.04    0.23
  -9   7   5    0.57    0.19
   9  -7  -5    0.65    0.18
 -10   7   5    0.27    0.16
  11  -7  -5    0.27    0.20
  12  -7  -5    0.00    0.20
  13   8   5    0.12    0.22
  12   8   5    0.12    0.22
  11   8   5    0.22    0.21
  10   8   5    0.40    0.19
   9   8   5    0.29    0.17
   9   8   5    0.28    0.08
   8   8   5    2.20    0.26
   8   8   5    2.51    0.17
   7   8   5    2.99    0.22
   7   8   5    2.03    0.24
   7   8   5    2.46    0.17
   6   8   5    5.90    0.28
   6   8   5    6.33    0.27
   6   8   5    6.75    0.38
  -6  -8  -5    6.93    0.27
   5   8   5    0.63    0.11
   5   8   5    0.46    0.14
  -5  -8  -5    0.72    0.11
   4   8   5    3.89    0.23
   4   8   5    3.84    0.22
   4   8   5    4.10    0.28
  -4  -8  -5    4.14    0.22
   3   8   5   14.76    0.48
   3   8   5   15.28    0.49
   3   8   5   14.98    0.50
  -3  -8  -5   14.56    0.46
   2   8   5    0.63    0.11
   2   8   5    0.80    0.12
   2   8   5    0.78    0.12
  -2  -8  -5    0.80    0.11
   1   8   5   17.50    0.54
   1   8   5   16.87    0.51
   1   8   5   16.50    0.54
  -1  -8  -5   16.58    0.52
   0   8   5   -0.08    0.09
   0   8   5    0.06    0.09
   0   8   5    0.02    0.07
   0  -8  -5   -0.01    0.09
  -1   8   5    8.09    0.35
  -1   8   5    8.61    0.35
   1  -8  -5    8.82    0.28
   1  -8  -5    7.57    0.33
  -2   8   5    4.94    0.28
   2  -8  -5    5.41    0.27
  -3   8   5    3.45    0.25
   3  -8  -5    3.05    0.22
  -4   8   5    0.44    0.14
   4  -8  -5    0.32    0.13
  -5   8   5    8.03    0.40
   5  -8  -5    7.83    0.38
  -6   8   5    0.20    0.16
   6  -8  -5   -0.17    0.16
  -7   8   5    4.58    0.35
   7  -8  -5    3.94    0.35
  -8   8   5   13.26    0.59
   8  -8  -5   13.20    0.55
  -9   8   5   -0.09    0.16
 -10   8   5    0.04    0.17
  11  -8  -5    0.73    0.24
  12   9   5    0.02    0.21
  11   9   5   -0.07    0.19
  10   9   5    0.23    0.20
   9   9   5    0.10    0.08
   9   9   5    0.14    0.18
   8   9   5    1.27    0.13
   8   9   5    1.27    0.23
   7   9   5    0.44    0.11
   7   9   5    0.38    0.17
   6   9   5    0.07    0.09
   6   9   5    0.02    0.12
  -6  -9  -5    0.08    0.09
   5   9   5    0.10    0.12
   5   9   5    0.20    0.10
   5   9   5    0.12    0.05
  -5  -9  -5    0.12    0.09
   4   9   5    2.91    0.22
   4   9   5    2.77    0.24
   4   9   5    2.70    0.22
  -4  -9  -5    2.33    0.19
   3   9   5    1.06    0.14
   3   9   5    0.82    0.13
   3   9   5    0.73    0.14
  -3  -9  -5    0.62    0.12
   2   9   5   -0.07    0.09
   2   9   5   -0.11    0.09
   2   9   5   -0.09    0.09
  -2  -9  -5    0.00    0.08
   1   9   5    3.51    0.21
   1   9   5    3.55    0.23
   1   9   5    3.28    0.24
  -1  -9  -5    3.38    0.23
   0   9   5   12.75    0.47
   0   9   5   12.56    0.45
   0  -9  -5   12.40    0.45
  -1   9   5    3.68    0.25
  -1   9   5    3.53    0.25
   1  -9  -5    3.60    0.19
   1  -9  -5    3.34    0.23
  -2   9   5    0.03    0.11
   2  -9  -5    0.28    0.06
   2  -9  -5    0.19    0.11
  -3   9   5    0.68    0.15
   3  -9  -5    0.60    0.14
  -4   9   5    5.99    0.35
   4  -9  -5    5.89    0.33
  -5   9   5    5.00    0.35
   5  -9  -5    4.63    0.32
  -6   9   5    9.67    0.48
   6  -9  -5    9.41    0.45
  -7   9   5    1.43    0.25
   7  -9  -5    1.79    0.23
  -8   9   5    2.23    0.28
   8  -9  -5    2.04    0.26
  -9   9   5    0.12    0.18
 -10   9   5    0.34    0.21
  12  10   5   -0.10    0.22
  11  10   5    0.21    0.21
  10  10   5   -0.02    0.20
   9  10   5    1.29    0.13
   9  10   5    0.85    0.22
   8  10   5    0.33    0.11
   8  10   5    0.16    0.17
   7  10   5   -0.10    0.15
   7  10   5    0.01    0.10
   6  10   5    0.34    0.15
   6  10   5    0.26    0.11
   5  10   5    2.27    0.20
   5  10   5    2.56    0.27
  -5 -10  -5    2.36    0.19
   4  10   5    0.09    0.12
   4  10   5    0.14    0.11
   4  10   5    0.09    0.11
  -4 -10  -5   -0.16    0.09
   3  10   5    4.96    0.29
   3  10   5    5.07    0.30
   3  10   5    4.97    0.30
  -3 -10  -5    5.09    0.28
   2  10   5    0.10    0.10
   2  10   5   -0.01    0.10
   2  10   5    0.05    0.10
  -2 -10  -5    0.03    0.10
   1  10   5    6.21    0.32
   1  10   5    5.92    0.32
  -1 -10  -5    6.13    0.30
   0  10   5   -0.08    0.11
   0  10   5    0.00    0.11
   0 -10  -5    0.04    0.10
  -1  10   5    0.03    0.12
   1 -10  -5   -0.03    0.11
  -2  10   5    0.99    0.17
   2 -10  -5    0.97    0.16
   2 -10  -5    1.18    0.13
  -3  10   5    2.39    0.26
   3 -10  -5    2.01    0.22
  -4  10   5   -0.04    0.14
   4 -10  -5   -0.17    0.14
  -5  10   5    2.85    0.30
   5 -10  -5    3.37    0.29
  -6  10   5    1.75    0.25
   6 -10  -5    1.86    0.23
  -7  10   5   24.35    0.88
   7 -10  -5   24.94    0.84
  -8  10   5    7.63    0.48
   8 -10  -5    7.79    0.45
  -9  10   5    0.58    0.21
 -10  10   5    0.06    0.19
  11  11   5    0.12    0.19
  10  11   5   -0.13    0.17
   9  11   5    0.11    0.18
   9  11   5   -0.04    0.09
   8  11   5    0.09    0.10
   8  11   5    0.05    0.16
   7  11   5    1.08    0.22
   7  11   5    1.07    0.15
   6  11   5    1.00    0.15
   6  11   5    0.91    0.19
   5  11   5    1.10    0.19
   5  11   5    1.11    0.16
   4  11   5    1.38    0.19
   4  11   5    1.38    0.18
  -4 -11  -5    1.42    0.17
   3  11   5    3.75    0.27
   3  11   5    3.66    0.27
  -3 -11  -5    3.60    0.26
   2  11   5    0.28    0.14
   2  11   5    0.00    0.13
  -2 -11  -5    0.29    0.13
   1  11   5    0.04    0.12
   1  11   5   -0.03    0.11
  -1 -11  -5    0.10    0.12
   0  11   5    4.67    0.32
   0 -11  -5    4.78    0.29
  -1  11   5    6.52    0.37
   1 -11  -5    7.15    0.37
  -2  11   5    0.20    0.15
   2 -11  -5    0.31    0.15
  -3  11   5   -0.08    0.15
   3 -11  -5   -0.08    0.14
  -4  11   5    0.57    0.19
   4 -11  -5    0.39    0.17
  -5  11   5    6.19    0.40
   5 -11  -5    5.62    0.36
  -6  11   5    0.83    0.22
   6 -11  -5    1.02    0.20
  -7  11   5    2.11    0.29
   7 -11  -5    3.18    0.34
  -8  11   5    0.86    0.24
  -9  11   5    1.29    0.27
 -10  11   5    0.32    0.24
  10  12   5    0.06    0.20
   9  12   5   -0.07    0.10
   9  12   5    0.16    0.19
   8  12   5    0.10    0.18
   8  12   5   -0.13    0.11
   7  12   5    0.07    0.16
   7  12   5   -0.08    0.11
   6  12   5    0.18    0.16
   6  12   5    0.09    0.13
   5  12   5   -0.02    0.15
   5  12   5    0.04    0.13
   4  12   5    0.31    0.14
   4  12   5    0.10    0.14
   3  12   5    0.93    0.18
  -3 -12  -5    1.07    0.18
   2  12   5   13.02    0.54
  -2 -12  -5   14.24    0.53
   1  12   5    7.69    0.40
  -1 -12  -5    8.18    0.40
   0  12   5    0.04    0.13
   0 -12  -5    0.03    0.13
  -1  12   5    0.05    0.15
   1 -12  -5    0.24    0.14
  -2  12   5    0.23    0.18
   2 -12  -5    0.40    0.17
  -3  12   5    0.28    0.18
   3 -12  -5    0.28    0.18
  -4  12   5    0.06    0.17
   4 -12  -5    0.20    0.16
  -5  12   5    1.06    0.23
   5 -12  -5    1.18    0.21
  -6  12   5    2.39    0.30
   6 -12  -5    2.36    0.28
  -7  12   5    0.48    0.22
   7 -12  -5    0.74    0.21
  -8  12   5    1.31    0.28
  -9  12   5   -0.12    0.20
 -10  12   5   -0.09    0.22
   9  13   5   -0.15    0.19
   8  13   5    0.44    0.14
   8  13   5    0.25    0.20
   7  13   5    0.04    0.17
   7  13   5    0.09    0.14
   6  13   5    0.53    0.16
   6  13   5    0.50    0.18
   5  13   5    0.86    0.18
   5  13   5    0.82    0.20
   4  13   5    0.93    0.19
   3  13   5    0.70    0.19
   2  13   5    0.85    0.20
  -2 -13  -5    0.76    0.18
   1  13   5    5.84    0.37
  -1 -13  -5    6.71    0.38
   0  13   5    0.28    0.17
   0 -13  -5    0.25    0.16
  -1  13   5    1.52    0.24
   1 -13  -5    1.36    0.21
  -2  13   5    0.12    0.19
   2 -13  -5    0.46    0.18
  -3  13   5    0.42    0.21
   3 -13  -5    0.46    0.19
  -4  13   5   -0.41    0.16
   4 -13  -5   -0.05    0.16
  -5  13   5   -0.15    0.17
   5 -13  -5   -0.01    0.18
  -6  13   5    0.33    0.22
   6 -13  -5    0.47    0.19
  -7  13   5    0.06    0.21
  -8  13   5    0.90    0.28
  -9  13   5    1.88    0.33
 -10  13   5    1.89    0.34
   8  14   5    0.42    0.21
   8  14   5    0.20    0.14
   7  14   5    0.14    0.21
   7  14   5    0.47    0.16
   6  14   5   -0.02    0.15
   5  14   5    0.04    0.15
   4  14   5    0.83    0.20
   3  14   5   -0.04    0.16
   2  14   5    0.04    0.17
   1  14   5   -0.16    0.16
   0  14   5    0.02    0.16
   0 -14  -5    0.13    0.16
  -1  14   5   -0.13    0.17
   1 -14  -5    0.14    0.16
  -2  14   5    2.19    0.30
   2 -14  -5    2.23    0.27
  -3  14   5    5.62    0.43
   3 -14  -5    6.02    0.41
  -4  14   5    0.72    0.23
   4 -14  -5    0.53    0.21
  -5  14   5   -0.22    0.18
   5 -14  -5   -0.17    0.18
  -6  14   5   -0.21    0.20
  -7  14   5    0.81    0.26
  -8  14   5    0.03    0.22
  -9  14   5    0.11    0.23
   7  15   5    0.10    0.16
   6  15   5    0.17    0.17
   5  15   5    0.10    0.17
   4  15   5    0.31    0.18
   3  15   5    0.24    0.18
   2  15   5    0.61    0.22
   1  15   5   -0.04    0.19
   0  15   5   -0.01    0.20
  -1  15   5   -0.06    0.19
   1 -15  -5    0.29    0.18
  -2  15   5   -0.02    0.19
   2 -15  -5    0.47    0.21
  -3  15   5   -0.11    0.20
   3 -15  -5   -0.08    0.18
  -4  15   5    0.06    0.20
   4 -15  -5    0.15    0.19
  -5  15   5   -0.01    0.20
  -6  15   5    0.04    0.22
  -7  15   5    0.36    0.24
   5  16   5    0.11    0.18
   4  16   5    0.01    0.18
   3  16   5    1.51    0.27
   2  16   5   -0.08    0.18
   1  16   5   -0.40    0.19
   0  16   5   -0.31    0.20
  -1  16   5   -0.38    0.18
  -2  16   5    0.11    0.21
  -3  16   5   -0.06    0.20
  -4  16   5    0.04    0.23
  -5  16   5   -0.16    0.20
  -6  16   5    0.05    0.22
   3  17   5    0.16    0.20
   2  17   5    0.12    0.21
   1  17   5    0.26    0.23
   0  17   5   -0.19    0.22
  -1  17   5    0.31    0.23
  -2  17   5    0.15    0.24
  -3  17   5    0.09    0.23
  -2  17  -6    1.48    0.32
  -1  17  -6    0.21    0.25
   0  17  -6   -0.01    0.22
   1  17  -6    0.09    0.22
   2  17  -6   -0.06    0.20
  -5  16  -6    0.03    0.23
  -4  16  -6    0.09    0.24
  -3  16  -6    1.28    0.30
  -2  16  -6    0.06    0.23
  -1  16  -6   -0.04    0.21
   0  16  -6    0.03    0.19
   1  16  -6    0.38    0.22
   2  16  -6    0.14    0.20
   3  16  -6   -0.20    0.16
   4  16  -6    0.07    0.18
   5  16  -6    0.65    0.20
  -6  15  -6    1.80    0.35
  -5  15  -6   -0.01    0.22
  -4  15  -6    0.60    0.26
  -3  15  -6    0.42    0.25
  -2  15  -6    0.10    0.20
  -1  15  -6   -0.04    0.20
   0  15  -6    0.61    0.22
   1  15  -6   -0.34    0.17
   2  15  -6    0.22    0.19
   3  15  -6    0.07    0.16
   4  15  -6    0.35    0.18
   5  15  -6    1.75    0.23
   6  15  -6   -0.13    0.13
  -8  14  -6   -0.17    0.24
  -7  14  -6   -0.09    0.24
  -6  14  -6    0.24    0.24
  -5  14  -6    0.96    0.28
  -4  14  -6    0.43    0.23
  -3  14  -6    0.84    0.25
  -2  14  -6    0.31    0.21
  -1  14  -6   -0.03    0.19
   0  14  -6    0.32    0.20
   1  14  -6   -0.15    0.16
   2  14  -6    0.55    0.21
   3  14  -6    0.06    0.17
   4  14  -6   -0.09    0.15
   5  14  -6    0.02    0.14
   6  14  -6    0.21    0.14
   7  14  -6    0.24    0.11
  -9  13  -6   -0.15    0.24
  -8  13  -6   -0.05    0.23
  -7  13  -6    1.42    0.32
  -6  13  -6   -0.19    0.20
  -5  13  -6    1.02    0.27
  -4  13  -6    0.24    0.21
  -3  13  -6    0.63    0.22
  -2  13  -6    0.71    0.22
  -1  13  -6   -0.03    0.17
   0  13  -6    0.03    0.17
   1  13  -6    0.15    0.17
   2  13  -6    0.06    0.16
   3  13  -6    1.79    0.24
   4  13  -6    0.16    0.15
   5  13  -6   -0.08    0.12
   6  13  -6   -0.16    0.11
   7  13  -6    0.81    0.12
 -10  12  -6   -0.14    0.25
  -9  12  -6    0.14    0.25
  -8  12  -6   -0.21    0.20
  -7  12  -6    0.11    0.21
  -6  12  -6    0.26    0.22
  -5  12  -6    1.35    0.27
  -4  12  -6   -0.07    0.18
  -3  12  -6    0.03    0.19
  -2  12  -6    0.73    0.22
  -1  12  -6    3.65    0.35
   0  12  -6    0.47    0.19
   1  12  -6    0.63    0.18
   2  12  -6   -0.22    0.15
   3  12  -6    0.03    0.15
   4  12  -6    0.77    0.17
   5  12  -6   -0.05    0.12
   6  12  -6   -0.05    0.10
   7  12  -6    1.16    0.12
  10 -11   6    0.17    0.19
 -10  11  -6    0.02    0.22
  -9  11  -6    1.06    0.28
  -8  11  -6   -0.07    0.19
  -7  11  -6    1.38    0.28
  -6  11  -6    0.04    0.19
  -5  11  -6   -0.34    0.18
  -4  11  -6   -0.05    0.18
  -3  11  -6    0.26    0.20
  -2  11  -6   12.93    0.59
   1 -11   6   -0.02    0.14
  -1  11  -6    0.09    0.16
   0 -11   6    0.94    0.19
   0  11  -6    0.81    0.18
   1  11  -6    2.70    0.28
   2  11  -6    1.03    0.18
   3  11  -6    0.36    0.15
   4  11  -6    1.27    0.18
   5  11  -6    0.23    0.13
   6  11  -6    0.00    0.10
   7  11  -6    0.83    0.10
  11 -10   6    0.41    0.22
  10 -10   6    0.37    0.21
 -10  10  -6    0.53    0.26
  -9  10  -6    0.58    0.25
  -8  10  -6   -0.09    0.19
  -7  10  -6   -0.15    0.17
  -6  10  -6    0.20    0.19
  -5  10  -6    0.11    0.18
  -4  10  -6   -0.34    0.17
  -3  10  -6    2.67    0.32
   2 -10   6    9.79    0.39
  -2  10  -6    9.55    0.49
   1 -10   6    0.16    0.13
  -1  10  -6    0.13    0.16
  -1  10  -6    0.17    0.14
   0 -10   6    0.90    0.17
   0  10  -6    0.69    0.15
   0  10  -6    0.44    0.16
  -1 -10   6    0.14    0.15
   1  10  -6   -0.10    0.13
   1  10  -6    0.15    0.13
   2  10  -6    0.57    0.16
   2  10  -6    0.76    0.15
   3  10  -6    8.41    0.39
   3  10  -6    8.84    0.36
   4  10  -6    5.84    0.31
   5  10  -6    0.06    0.11
   6  10  -6    0.04    0.09
   7  10  -6    0.06    0.06
  12  -9   6    0.92    0.25
  11  -9   6    0.34    0.21
  10  -9   6    3.63    0.37
 -10   9  -6    3.30    0.37
  -9   9  -6    0.11    0.21
  -8   9  -6   -0.17    0.18
  -7   9  -6    5.59    0.41
  -6   9  -6    1.60    0.25
  -5   9  -6    0.50    0.19
  -4   9  -6   11.72    0.56
  -3   9  -6   -0.19    0.16
   2  -9   6    3.48    0.22
  -2   9  -6    2.91    0.29
   1  -9   6    0.81    0.14
  -1   9  -6    0.62    0.17
  -1   9  -6    1.06    0.16
   0  -9   6    0.07    0.12
   0   9  -6   -0.04    0.13
   0   9  -6   -0.12    0.12
  -1  -9   6    1.30    0.20
   1   9  -6    1.03    0.17
   1   9  -6    1.23    0.16
  -2  -9   6    0.02    0.14
   2   9  -6    0.01    0.11
   2   9  -6    0.15    0.13
   3   9  -6    1.49    0.15
   3   9  -6    1.48    0.17
   4   9  -6    0.64    0.13
   5   9  -6    1.80    0.19
   5   9  -6    1.60    0.17
   6   9  -6    0.02    0.08
   6   9  -6    0.07    0.08
  12  -8   6   -0.16    0.20
  11  -8   6   -0.22    0.17
  10  -8   6    1.99    0.27
 -10   8  -6    1.54    0.27
  -9   8  -6    0.28    0.20
  -8   8  -6    0.37    0.20
  -7   8  -6    4.58    0.37
  -6   8  -6    1.29    0.23
  -5   8  -6    0.94    0.20
  -4   8  -6    1.96    0.24
  -3   8  -6    0.88    0.18
  -2   8  -6    1.09    0.18
   1  -8   6   -0.02    0.09
  -1   8  -6    0.03    0.12
   0  -8   6    1.47    0.17
   0   8  -6    1.63    0.20
  -1  -8   6   16.69    0.60
   1   8  -6   16.64    0.58
  -2  -8   6   28.78    0.89
   2   8  -6   27.80    0.83
   3   8  -6    5.37    0.27
   3   8  -6    4.49    0.23
   4   8  -6    3.89    0.20
   5   8  -6    3.00    0.19
   5   8  -6    3.49    0.19
   6   8  -6    4.97    0.20
   6   8  -6    5.01    0.22
  13  -7   6    0.17    0.22
  12  -7   6    0.15    0.23
  11  -7   6    0.06    0.19
  10  -7   6    0.18    0.19
 -10   7  -6    0.23    0.19
   9  -7   6    0.66    0.19
  -9   7  -6    0.53    0.20
  -8   7  -6    0.94    0.22
  -7   7  -6    0.36    0.18
  -6   7  -6    2.02    0.24
  -5   7  -6    0.00    0.14
  -4   7  -6    9.28    0.44
  -3   7  -6    5.53    0.33
  -2   7  -6    1.44    0.20
  -1   7  -6   -0.16    0.13
   0  -7   6   14.69    0.51
   0   7  -6   15.94    0.55
  -1  -7   6   18.57    0.61
   1   7  -6   17.96    0.59
  -2  -7   6    3.44    0.29
   2   7  -6    3.42    0.27
   2   7  -6    3.61    0.23
  -3  -7   6    0.36    0.16
   3   7  -6    0.57    0.15
   3   7  -6    0.40    0.11
   4   7  -6    2.17    0.25
   4   7  -6    2.41    0.19
   5   7  -6   24.11    0.63
   5   7  -6   23.00    0.85
   5   7  -6   23.17    0.64
   6   7  -6    4.13    0.40
   6   7  -6    3.91    0.17
   6   7  -6    4.21    0.18
   7   7  -6   58.23    1.75
   8   7  -6    2.54    0.37
   9   7  -6    1.24    0.30
  13  -6   6    1.72    0.30
  12  -6   6    0.05    0.22
  11  -6   6    0.11    0.19
  10  -6   6   -0.01    0.17
 -10   6  -6   -0.11    0.18
   9  -6   6    0.52    0.20
  -9   6  -6    0.61    0.20
  -8   6  -6    3.54    0.35
  -7   6  -6    3.66    0.32
  -6   6  -6    0.81    0.18
  -5   6  -6    0.52    0.15
  -4   6  -6    2.92    0.25
  -3   6  -6    0.61    0.15
  -2   6  -6   71.22    1.84
  -1   6  -6   65.44    1.70
   0   6  -6    6.22    0.30
   0   6  -6    5.92    0.29
  -1  -6   6    3.27    0.25
   1   6  -6    3.84    0.25
   1   6  -6    3.49    0.24
  -2  -6   6    4.74    0.31
   2   6  -6    5.25    0.26
   2   6  -6    5.30    0.31
  -3  -6   6    0.55    0.15
   3   6  -6    0.66    0.16
   3   6  -6    0.81    0.11
  -4  -6   6    1.57    0.21
   4   6  -6    1.48    0.22
   4   6  -6    1.64    0.14
   5   6  -6   11.05    0.53
   5   6  -6   11.26    0.35
   6   6  -6    7.37    0.23
   6   6  -6    7.76    0.47
   7   6  -6    6.76    0.48
   8   6  -6   16.72    0.78
   9   6  -6    3.52    0.41
  10   6  -6    0.34    0.25
  11   6  -6    0.40    0.27
  14  -5   6    0.68    0.26
  13  -5   6    1.12    0.28
  12  -5   6    0.32    0.23
  11  -5   6   -0.02    0.19
  10  -5   6    0.60    0.21
 -10   5  -6    0.70    0.21
   9  -5   6    0.58    0.20
  -9   5  -6    0.75    0.21
   8  -5   6    2.64    0.28
  -8   5  -6    2.85    0.29
  -7   5  -6    3.86    0.31
  -6   5  -6    3.61    0.29
  -5   5  -6    3.10    0.26
   4  -5   6    1.25    0.17
  -4   5  -6    1.23    0.17
   3  -5   6   16.53    0.56
  -3   5  -6   16.52    0.57
   2  -5   6    2.88    0.24
  -2   5  -6    2.97    0.23
   1  -5   6  127.18    3.03
  -1   5  -6  122.49    3.03
  -1   5  -6  122.78    2.95
   0  -5   6   59.07    1.48
   0   5  -6   56.86    1.48
   0   5  -6   56.88    1.46
  -1  -5   6   34.90    0.94
   1   5  -6   34.87    0.97
   1   5  -6   34.71    0.95
  -2  -5   6   46.26    1.18
   2   5  -6   44.68    1.24
   2   5  -6   45.84    1.18
   3   5  -6   -0.03    0.07
   3   5  -6    0.00    0.11
   4   5  -6    8.25    0.42
   4   5  -6    8.99    0.30
   5   5  -6    8.93    0.28
   5   5  -6    9.10    0.46
   6   5  -6    3.45    0.14
   6   5  -6    3.17    0.33
   7   5  -6    0.24    0.21
   8   5  -6    0.10    0.24
   9   5  -6    8.07    0.57
  10   5  -6    0.12    0.23
  11   5  -6   -0.18    0.25
  12   5  -6    0.60    0.31
  13   5  -6    1.37    0.36
  14  -4   6   -0.01    0.22
  13  -4   6    1.16    0.28
  12  -4   6    0.32    0.21
  11  -4   6    0.71    0.23
  10  -4   6    1.13    0.24
 -10   4  -6    1.27    0.23
   9  -4   6    3.91    0.34
  -9   4  -6    3.43    0.34
   8  -4   6    2.38    0.25
   8  -4   6    2.52    0.26
  -8   4  -6    2.53    0.27
   7  -4   6    3.19    0.27
  -7   4  -6    3.46    0.30
   6  -4   6    3.56    0.26
  -6   4  -6    3.50    0.28
   5  -4   6    9.59    0.41
  -5   4  -6    9.42    0.41
   4  -4   6    9.66    0.40
  -4   4  -6    9.92    0.40
   3  -4   6    0.42    0.12
  -3   4  -6    0.43    0.12
   2  -4   6   23.46    0.70
  -2   4  -6   23.34    0.59
  -2   4  -6   23.22    0.70
   1  -4   6   14.46    0.48
  -1   4  -6   13.70    0.47
  -1   4  -6   14.48    0.42
   0  -4   6   38.16    1.01
   0   4  -6   38.38    1.00
   0   4  -6   37.42    1.01
  -1  -4   6   64.21    1.60
   1   4  -6   64.95    1.63
   1   4  -6   63.09    1.60
  -2  -4   6   19.09    0.56
   2   4  -6   19.09    0.56
   2   4  -6   19.12    0.62
  -3  -4   6   59.69    1.48
   3   4  -6   59.71    1.47
   3   4  -6   58.93    1.58
  -4  -4   6    8.12    0.29
   4   4  -6    8.43    0.41
   4   4  -6    8.36    0.28
  -5  -4   6    4.70    0.20
   5   4  -6    4.72    0.18
   5   4  -6    4.11    0.33
   6   4  -6    0.13    0.15
   6   4  -6    0.31    0.06
   7   4  -6   36.67    0.86
   7   4  -6   35.64    1.18
   8   4  -6    5.60    0.45
   9   4  -6   17.08    0.80
  10   4  -6    0.49    0.25
  11   4  -6    0.02    0.23
  12   4  -6   -0.15    0.24
  13   4  -6    0.91    0.35
  14   4  -6   -0.02    0.29
  14  -3   6    1.07    0.28
  13  -3   6    1.55    0.29
  12  -3   6    0.37    0.24
  11  -3   6   20.14    0.78
  10  -3   6   12.84    0.59
 -10   3  -6   12.90    0.59
   9  -3   6    1.68    0.25
  -9   3  -6    1.84    0.24
   8  -3   6    0.17    0.14
   8  -3   6    0.09    0.15
  -8   3  -6    0.23    0.15
   7  -3   6   -0.01    0.12
   7  -3   6    0.14    0.13
  -7   3  -6   -0.04    0.13
   6  -3   6    0.12    0.11
  -6   3  -6    0.03    0.11
   5  -3   6    9.47    0.39
  -5   3  -6    9.26    0.39
  -5   3  -6    9.16    0.27
   4  -3   6    0.40    0.12
  -4   3  -6    0.24    0.11
  -4   3  -6    0.41    0.05
   3  -3   6   60.48    1.55
  -3   3  -6   59.52    1.55
   2  -3   6   15.81    0.51
  -2   3  -6   15.21    0.50
   1  -3   6    6.24    0.27
  -1   3  -6    6.06    0.28
   0  -3   6    3.23    0.19
   0   3  -6    3.07    0.19
  -1  -3   6   58.10    1.45
   1   3  -6   58.88    1.47
   1   3  -6   57.37    1.45
  -2  -3   6    0.10    0.07
   2   3  -6    0.19    0.10
   2   3  -6    0.02    0.07
  -3  -3   6  103.78    2.49
   3   3  -6  104.57    2.48
   3   3  -6  103.18    2.59
  -4  -3   6   46.35    1.15
   4   3  -6   45.67    1.14
   4   3  -6   46.14    1.29
  -5  -3   6    3.19    0.17
   5   3  -6    3.27    0.15
   5   3  -6    3.02    0.29
   6   3  -6    5.58    0.19
   6   3  -6    5.30    0.36
  -7  -3   6    0.54    0.07
   7   3  -6    0.56    0.06
   7   3  -6    0.85    0.21
  -8  -3   6    0.59    0.07
   8   3  -6    0.70    0.24
   8   3  -6    0.56    0.07
   9   3  -6   22.61    0.91
  10   3  -6   12.77    0.69
  11   3  -6   -0.33    0.19
  12   3  -6    0.35    0.27
  13   3  -6    0.28    0.29
  14   3  -6   -0.07    0.29
  14  -2   6    0.15    0.22
  13  -2   6   -0.02    0.21
  12  -2   6    0.08    0.19
  11  -2   6    8.28    0.49
  10  -2   6    0.59    0.22
 -10   2  -6   -0.04    0.19
   9  -2   6    1.09    0.24
  -9   2  -6    0.88    0.22
   8  -2   6   16.32    0.63
   8  -2   6   17.18    0.61
  -8   2  -6   17.12    0.56
  -8   2  -6   16.70    0.61
   7  -2   6    8.79    0.39
   7  -2   6    8.53    0.41
  -7   2  -6    8.49    0.34
  -7   2  -6    8.13    0.38
   6  -2   6   -0.04    0.10
  -6   2  -6    0.00    0.08
  -6   2  -6   -0.15    0.09
   5  -2   6    0.97    0.14
  -5   2  -6    1.24    0.13
  -5   2  -6    0.98    0.14
   4  -2   6   39.83    1.08
  -4   2  -6   38.98    1.07
   3  -2   6   17.10    0.54
  -3   2  -6   16.62    0.54
   2  -2   6   19.16    0.58
  -2   2  -6   18.81    0.57
   1  -2   6   19.11    0.56
  -1   2  -6   18.73    0.56
   0  -2   6    3.90    0.20
   0   2  -6    3.98    0.20
  -1  -2   6    0.69    0.09
   1   2  -6    0.74    0.09
  -2  -2   6    2.93    0.17
   2   2  -6    2.75    0.15
  -3  -2   6   62.48    1.51
   3   2  -6   61.61    1.49
   3   2  -6   59.38    1.59
  -4  -2   6   18.93    0.54
   4   2  -6   19.21    0.65
   4   2  -6   19.65    0.52
  -5  -2   6    1.89    0.14
   5   2  -6    1.77    0.21
   5   2  -6    1.68    0.12
   6   2  -6    0.21    0.16
   6   2  -6    0.44    0.07
  -7  -2   6    0.69    0.08
   7   2  -6    0.72    0.08
   7   2  -6    0.49    0.18
  -8  -2   6    3.84    0.18
   8   2  -6    3.72    0.36
   8   2  -6    3.92    0.17
  -9  -2   6    0.86    0.10
   9   2  -6    0.79    0.25
  10   2  -6   27.21    1.04
  11   2  -6    4.80    0.47
  11   2  -6    6.18    0.36
  12   2  -6    1.72    0.34
  12   2  -6    1.73    0.24
  13   2  -6    2.05    0.39
  14   2  -6   -0.05    0.28
  14  -1   6    1.60    0.32
  13  -1   6    0.00    0.20
  12  -1   6    1.22    0.26
  11  -1   6    0.06    0.19
  10  -1   6    0.24    0.20
 -10   1  -6   -0.02    0.19
 -10   1  -6   -0.37    0.17
   9  -1   6    0.17    0.19
   9  -1   6   -0.42    0.15
  -9   1  -6   -0.03    0.17
   8  -1   6    0.03    0.13
   8  -1   6    0.09    0.15
  -8   1  -6   -0.08    0.13
  -8   1  -6   -0.07    0.13
   7  -1   6    1.76    0.21
   7  -1   6    1.79    0.19
  -7   1  -6    1.52    0.18
  -7   1  -6    1.22    0.17
   6  -1   6   11.09    0.43
   6  -1   6   10.80    0.46
  -6   1  -6   11.19    0.40
  -6   1  -6   10.58    0.42
   5  -1   6    0.08    0.09
  -5   1  -6    0.00    0.09
   4  -1   6    2.57    0.21
  -4   1  -6    2.49    0.20
   3  -1   6    0.66    0.11
  -3   1  -6    0.68    0.12
   2  -1   6    7.05    0.29
  -2   1  -6    7.20    0.29
   1  -1   6   59.52    1.48
  -1   1  -6   58.66    1.48
   0  -1   6   15.08    0.46
   0   1  -6   15.00    0.45
  -1  -1   6   14.00    0.42
   1   1  -6   13.78    0.41
  -2  -1   6    2.48    0.14
   2   1  -6    2.05    0.13
  -3  -1   6   24.94    0.67
   3   1  -6   24.85    0.65
  -4  -1   6   48.55    1.20
   4   1  -6   48.30    1.19
  -5  -1   6   37.62    0.95
   5   1  -6   36.02    0.93
   5   1  -6   37.88    1.09
  -6  -1   6   24.36    0.65
   6   1  -6   25.56    0.65
   6   1  -6   25.26    0.83
  -7  -1   6    8.87    0.29
   7   1  -6    8.86    0.46
   7   1  -6    8.69    0.28
  -8  -1   6    4.81    0.22
   8   1  -6    4.92    0.20
   8   1  -6    4.93    0.38
  -9  -1   6    5.70    0.25
   9   1  -6    5.38    0.23
   9   1  -6    5.33    0.29
   9   1  -6    5.41    0.42
  10   1  -6    8.40    0.39
  10   1  -6    8.14    0.55
  11   1  -6    0.49    0.18
  11   1  -6    0.63    0.26
  12   1  -6    0.08    0.24
  12   1  -6    0.25    0.17
  13   1  -6    1.20    0.34
  13   1  -6    1.55    0.25
  14   1  -6    0.58    0.32
  15   1  -6   -0.06    0.28
  14   0   6   -0.12    0.21
  13   0   6    0.11    0.21
  12   0   6    0.07    0.20
  11   0   6    0.09    0.19
  10   0   6   30.22    1.01
   9   0   6    0.22    0.19
   9   0   6    0.06    0.14
  -9   0  -6   -0.45    0.20
  -9   0  -6   -0.04    0.16
   8   0   6    1.74    0.19
   8   0   6    1.46    0.22
  -8   0  -6    1.84    0.22
  -8   0  -6    1.64    0.20
   7   0   6    0.16    0.11
   7   0   6    0.16    0.14
  -7   0  -6    0.20    0.12
  -7   0  -6   -0.05    0.13
   6   0   6   44.75    1.26
   6   0   6   46.65    1.22
  -6   0  -6   44.13    1.20
  -6   0  -6   45.32    1.22
   5   0   6    0.07    0.08
   5   0   6    0.01    0.10
  -5   0  -6    0.11    0.10
   4   0   6    4.85    0.25
  -4   0  -6    4.32    0.24
   3   0   6    0.12    0.08
  -3   0  -6    0.11    0.08
   2   0   6    8.78    0.33
  -2   0  -6    9.09    0.33
   1   0   6   -0.01    0.06
  -1   0  -6   -0.09    0.06
   0   0   6    0.39    0.07
   0   0  -6    0.42    0.07
  -1   0   6    0.06    0.05
   1   0  -6    0.00    0.05
  -2   0   6   92.64    2.21
   2   0  -6   90.76    2.19
  -3   0   6    0.02    0.05
   3   0  -6   -0.07    0.05
  -4   0   6    0.36    0.08
   4   0  -6    0.37    0.07
  -5   0   6    0.00    0.06
   5   0  -6    0.04    0.07
  -6   0   6   20.09    0.56
   6   0  -6   20.32    0.55
   6   0  -6   21.09    0.72
  -7   0   6    0.02    0.07
   7   0  -6   -0.08    0.13
   7   0  -6   -0.07    0.07
  -8   0   6    0.20    0.08
   8   0  -6    0.27    0.08
   8   0  -6    0.25    0.17
  -9   0   6    0.05    0.09
   9   0  -6   -0.02    0.08
   9   0  -6    0.07    0.10
   9   0  -6   -0.07    0.18
  10   0  -6    0.56    0.15
  10   0  -6    0.14    0.22
  11   0  -6    0.39    0.25
  11   0  -6    0.15    0.16
  12   0  -6   12.27    0.52
  12   0  -6   12.56    0.71
  13   0  -6    0.18    0.18
  13   0  -6   -0.08    0.22
  14   0  -6    0.00    0.19
  14   0  -6    0.09    0.28
  15   0  -6   -0.10    0.26
  14   1   6    1.16    0.31
  13   1   6   -0.23    0.20
  12   1   6    0.94    0.24
  11   1   6    0.16    0.21
  10   1   6    0.32    0.21
   9   1   6    0.32    0.14
   9   1   6    0.21    0.19
  -9  -1  -6    0.49    0.15
   8   1   6    0.01    0.15
   8   1   6    0.05    0.12
  -8  -1  -6    0.07    0.15
  -8  -1  -6   -0.11    0.12
   7   1   6    1.48    0.16
   7   1   6    1.18    0.19
  -7  -1  -6    1.23    0.19
  -7  -1  -6    1.27    0.15
   6   1   6   10.67    0.45
   6   1   6   10.94    0.41
  -6  -1  -6   11.88    0.46
  -6  -1  -6   11.10    0.41
   5   1   6    0.10    0.10
   5   1   6    0.16    0.09
  -5  -1  -6    0.12    0.09
   4   1   6    2.56    0.21
   4   1   6    2.43    0.18
  -4  -1  -6    2.39    0.17
   3   1   6    0.88    0.11
  -3  -1  -6    0.75    0.10
   2   1   6    8.13    0.31
  -2  -1  -6    8.08    0.29
   1   1   6   61.63    1.51
  -1  -1  -6   59.81    1.50
   0   1   6   14.11    0.43
   0  -1  -6   14.16    0.42
  -1   1   6   13.32    0.41
   1  -1  -6   13.50    0.40
  -2   1   6    2.16    0.14
   2  -1  -6    2.19    0.14
  -3   1   6   23.85    0.64
   3  -1  -6   22.67    0.62
  -4   1   6   50.27    1.23
  -4   1   6   48.10    1.21
   4  -1  -6   48.13    1.22
  -5   1   6   37.41    0.96
  -6   1   6   25.11    0.68
   6  -1  -6   25.06    0.67
  -7   1   6    9.15    0.33
   7  -1  -6    9.75    0.48
   7  -1  -6    8.47    0.31
  -8   1   6    5.13    0.25
   8  -1  -6    5.21    0.24
   8  -1  -6    5.97    0.39
  -9   1   6    4.99    0.27
   9  -1  -6    5.23    0.26
   9  -1  -6    5.43    0.40
   9  -1  -6    5.36    0.28
  10  -1  -6    8.04    0.51
  10  -1  -6    7.95    0.37
  11  -1  -6    0.50    0.17
  11  -1  -6    0.38    0.24
  12  -1  -6    0.44    0.25
  12  -1  -6    0.17    0.16
  13  -1  -6    1.37    0.33
  13  -1  -6    1.09    0.21
  14  -1  -6    0.26    0.27
  14  -1  -6    0.44    0.21
  15  -1  -6    0.75    0.32
  14   2   6    0.15    0.24
  13   2   6   -0.13    0.22
  12   2   6    0.06    0.20
  11   2   6    7.89    0.49
  10   2   6    0.39    0.22
   9   2   6    1.33    0.23
  -9  -2  -6    1.32    0.17
   8   2   6   16.63    0.64
  -8  -2  -6   16.77    0.55
   7   2   6    8.90    0.42
   7   2   6    8.21    0.36
  -7  -2  -6    9.00    0.35
  -7  -2  -6    8.47    0.44
   6   2   6    0.13    0.12
   6   2   6    0.05    0.09
  -6  -2  -6   -0.02    0.08
   5   2   6    1.08    0.15
   5   2   6    1.22    0.14
  -5  -2  -6    1.05    0.12
   4   2   6   38.65    1.06
   4   2   6   38.41    1.02
  -4  -2  -6   38.11    1.00
   3   2   6   16.27    0.52
   3   2   6   17.24    0.51
  -3  -2  -6   15.94    0.49
   2   2   6   20.26    0.58
  -2  -2  -6   19.29    0.56
   1   2   6   18.46    0.54
  -1  -2  -6   18.10    0.52
   0   2   6    3.84    0.19
   0  -2  -6    3.79    0.19
  -1   2   6    0.70    0.09
   1  -2  -6    0.72    0.08
  -2   2   6    2.27    0.15
   2  -2  -6    2.28    0.14
  -3   2   6   59.87    1.45
   3  -2  -6   56.71    1.44
  -4   2   6   18.36    0.50
  -4   2   6   19.00    0.54
   4  -2  -6   18.24    0.53
  -5   2   6    1.81    0.14
  -5   2   6    1.65    0.14
   5  -2  -6    1.83    0.14
  -6   2   6    0.46    0.09
   6  -2  -6    0.43    0.09
  -7   2   6    0.70    0.11
   7  -2  -6    0.65    0.10
  -8   2   6    4.15    0.25
   8  -2  -6    3.88    0.33
   8  -2  -6    3.88    0.22
  -9   2   6    0.90    0.15
   9  -2  -6    0.91    0.14
   9  -2  -6    0.94    0.23
   9  -2  -6    0.76    0.14
 -10   2   6   26.18    0.81
  10  -2  -6   28.56    0.82
  10  -2  -6   27.70    1.00
  11  -2  -6    5.64    0.46
  11  -2  -6    5.58    0.32
  12  -2  -6    1.81    0.33
  12  -2  -6    2.54    0.28
  13  -2  -6    2.14    0.36
  13  -2  -6    2.06    0.25
  14  -2  -6   -0.12    0.17
  14  -2  -6   -0.08    0.25
  15  -2  -6   -0.04    0.27
  14   3   6    1.16    0.30
  13   3   6    1.38    0.30
  12   3   6    0.18    0.22
  11   3   6   21.04    0.83
  10   3   6   12.74    0.60
   9   3   6    1.57    0.17
   9   3   6    1.74    0.25
  -9  -3  -6    2.29    0.20
   8   3   6    0.03    0.04
   8   3   6    0.15    0.15
  -8  -3  -6    0.20    0.10
   7   3   6    0.14    0.07
   7   3   6   -0.01    0.13
  -7  -3  -6    0.10    0.09
   6   3   6    0.08    0.09
   6   3   6    0.18    0.12
  -6  -3  -6    0.05    0.08
   5   3   6    9.28    0.36
   5   3   6    9.16    0.39
  -5  -3  -6    9.58    0.34
   4   3   6    0.32    0.11
   4   3   6    0.52    0.10
  -4  -3  -6    0.22    0.08
   3   3   6   61.12    1.50
   3   3   6   59.20    1.52
  -3  -3  -6   57.62    1.47
   2   3   6   16.88    0.50
   2   3   6   16.23    0.50
  -2  -3  -6   16.56    0.49
   1   3   6    6.64    0.27
   1   3   6    6.76    0.25
  -1  -3  -6    6.38    0.25
   0   3   6    3.51    0.19
   0  -3  -6    3.42    0.18
  -1   3   6   59.98    1.47
   1  -3  -6   58.19    1.46
  -2   3   6    0.14    0.07
   2  -3  -6    0.11    0.07
  -3   3   6  103.36    2.44
   3  -3  -6   98.41    2.43
  -4   3   6   45.65    1.13
  -4   3   6   46.78    1.18
   4  -3  -6   46.44    1.18
  -5   3   6    3.07    0.18
  -5   3   6    3.10    0.15
   5  -3  -6    3.11    0.18
  -6   3   6    5.60    0.23
  -6   3   6    5.26    0.25
   6  -3  -6    5.52    0.25
  -7   3   6    0.79    0.13
   7  -3  -6    0.65    0.12
  -8   3   6    0.49    0.13
   8  -3  -6    0.43    0.12
  -9   3   6   23.97    0.74
   9  -3  -6   23.15    0.86
   9  -3  -6   23.46    0.71
   9  -3  -6   23.28    0.69
 -10   3   6   12.34    0.50
  10  -3  -6   12.61    0.48
  10  -3  -6   13.19    0.65
  10  -3  -6   12.61    0.46
  11  -3  -6   -0.04    0.13
  11  -3  -6    0.09    0.19
  12  -3  -6    0.47    0.16
  12  -3  -6    0.76    0.26
  13  -3  -6    0.81    0.27
  13  -3  -6    0.69    0.18
  14  -3  -6    0.26    0.27
  14   4   6    0.10    0.25
  13   4   6    1.13    0.29
  12   4   6    0.51    0.26
  11   4   6    0.68    0.24
  10   4   6    1.36    0.25
   9   4   6    3.61    0.35
   8   4   6    2.95    0.30
   8   4   6    2.20    0.19
  -8  -4  -6    3.00    0.20
   7   4   6    3.33    0.29
  -7  -4  -6    3.75    0.21
   6   4   6    3.67    0.28
  -6  -4  -6    3.63    0.21
   5   4   6    8.85    0.38
   5   4   6    8.44    0.34
  -5  -4  -6    8.65    0.31
   4   4   6   10.35    0.40
   4   4   6    9.98    0.36
  -4  -4  -6    9.76    0.34
   3   4   6    0.31    0.09
   3   4   6    0.32    0.09
  -3  -4  -6    0.39    0.09
   2   4   6   23.32    0.68
   2   4   6   24.83    0.68
  -2  -4  -6   24.47    0.67
   1   4   6   14.66    0.45
   1   4   6   14.14    0.44
  -1  -4  -6   14.59    0.44
   0   4   6   37.09    0.94
   0   4   6   36.67    0.97
   0  -4  -6   36.77    0.96
  -1   4   6   63.72    1.54
  -1   4   6   64.50    1.58
   1  -4  -6   62.51    1.57
  -2   4   6   18.63    0.53
  -2   4   6   16.03    0.44
   2  -4  -6   18.24    0.53
  -3   4   6   58.89    1.45
  -3   4   6   56.47    1.45
  -3   4   6   57.49    1.36
  -4   4   6    8.10    0.21
  -4   4   6    7.75    0.31
   4  -4  -6    7.93    0.30
  -5   4   6    4.69    0.25
  -5   4   6    4.79    0.17
   5  -4  -6    4.47    0.23
  -6   4   6    0.35    0.10
  -6   4   6    0.40    0.07
   6  -4  -6    0.24    0.09
  -7   4   6   35.50    1.01
  -7   4   6   36.54    0.94
   7  -4  -6   36.53    0.99
  -8   4   6    5.92    0.32
   8  -4  -6    5.87    0.32
  -9   4   6   18.22    0.64
   9  -4  -6   17.84    0.60
 -10   4   6    0.58    0.16
  10  -4  -6    0.47    0.13
  10  -4  -6    0.64    0.23
  10  -4  -6    0.64    0.15
  11  -4  -6   -0.21    0.11
  11  -4  -6   -0.08    0.20
  12  -4  -6    0.13    0.14
  12  -4  -6   -0.05    0.21
  13  -4  -6    0.69    0.26
  14  -4  -6    0.29    0.25
  14   5   6    0.43    0.27
  13   5   6    0.97    0.28
  12   5   6   -0.04    0.22
  11   5   6    0.10    0.23
  10   5   6    0.71    0.22
   9   5   6    0.73    0.21
   8   5   6    3.16    0.33
   8   5   6    3.41    0.24
  -8  -5  -6    3.31    0.21
   7   5   6    3.71    0.30
  -7  -5  -6    3.49    0.20
   6   5   6    3.45    0.28
  -6  -5  -6    3.90    0.20
   5   5   6    3.35    0.21
   5   5   6    3.44    0.28
  -5  -5  -6    3.66    0.20
   4   5   6    1.01    0.12
   4   5   6    1.22    0.16
  -4  -5  -6    0.94    0.11
   3   5   6   17.28    0.55
   3   5   6   17.14    0.53
  -3  -5  -6   16.87    0.51
   2   5   6    2.70    0.20
   2   5   6    2.50    0.19
  -2  -5  -6    2.53    0.18
   1   5   6  121.64    2.94
   1   5   6  121.73    2.92
  -1  -5  -6  121.41    2.91
   0   5   6   58.15    1.52
   0   5   6   58.11    1.49
   0  -5  -6   66.11    1.53
  -1   5   6   34.62    0.85
  -1   5   6   34.96    0.92
  -1   5   6   33.33    0.91
   1  -5  -6   33.89    0.92
  -2   5   6   45.86    1.15
  -2   5   6   45.37    1.15
   2  -5  -6   41.12    1.14
  -3   5   6   -0.16    0.07
   3  -5  -6   -0.16    0.07
  -4   5   6    8.17    0.33
   4  -5  -6    8.11    0.32
  -5   5   6    8.14    0.35
   5  -5  -6    8.71    0.34
  -6   5   6    3.16    0.23
   6  -5  -6    3.34    0.22
  -7   5   6    0.42    0.14
   7  -5  -6    0.21    0.12
  -8   5   6    0.05    0.15
   8  -5  -6    0.03    0.14
  -9   5   6    7.39    0.40
   9  -5  -6    7.12    0.35
 -10   5   6    0.16    0.15
  10  -5  -6    0.14    0.14
  10  -5  -6   -0.09    0.19
  11  -5  -6    0.18    0.21
  12  -5  -6    1.10    0.28
  13  -5  -6    1.30    0.31
  14  -5  -6    0.11    0.26
  13   6   6    1.15    0.28
  12   6   6    0.25    0.22
  11   6   6    0.26    0.22
  10   6   6   -0.06    0.18
   9   6   6    0.45    0.20
   8   6   6    4.36    0.26
   8   6   6    4.19    0.36
   7   6   6    4.01    0.32
   7   6   6    3.13    0.23
  -7  -6  -6    3.89    0.21
   6   6   6    1.19    0.18
  -6  -6  -6    1.01    0.12
   5   6   6    0.67    0.14
   5   6   6    0.72    0.12
  -5  -6  -6    0.73    0.11
   4   6   6    3.18    0.23
   4   6   6    3.38    0.22
  -4  -6  -6    3.34    0.20
   3   6   6    0.32    0.09
   3   6   6    0.42    0.11
  -3  -6  -6    0.26    0.08
   2   6   6   74.20    1.84
   2   6   6   74.28    1.85
  -2  -6  -6   72.45    1.82
   1   6   6   67.00    1.68
   1   6   6   69.37    1.70
  -1  -6  -6   66.19    1.68
   0   6   6    6.21    0.28
   0   6   6    6.39    0.24
   0   6   6    6.48    0.27
   0  -6  -6    5.98    0.28
  -1   6   6    3.44    0.22
  -1   6   6    3.49    0.21
  -1   6   6    3.40    0.15
  -2   6   6    5.30    0.26
  -2   6   6    4.87    0.25
   2  -6  -6    5.51    0.25
  -3   6   6    0.63    0.12
   3  -6  -6    0.75    0.12
  -4   6   6    1.11    0.15
   4  -6  -6    1.07    0.14
  -5   6   6   11.01    0.43
   5  -6  -6   10.87    0.42
  -6   6   6    7.28    0.37
   6  -6  -6    7.36    0.36
  -7   6   6    7.27    0.38
   7  -6  -6    6.55    0.35
  -8   6   6   16.83    0.64
   8  -6  -6   16.05    0.58
  -9   6   6    3.20    0.31
   9  -6  -6    3.45    0.28
 -10   6   6    0.16    0.16
  10  -6  -6    0.06    0.14
  11  -6  -6    0.78    0.24
  12  -6  -6    1.01    0.28
  13  -6  -6    0.54    0.26
  13   7   6    0.31    0.23
  12   7   6    0.54    0.23
  11   7   6    0.13    0.20
  11   7   6   -0.04    0.07
  10   7   6    0.25    0.09
  10   7   6    0.20    0.19
   9   7   6    0.38    0.19
   8   7   6    1.05    0.21
   7   7   6    0.29    0.11
   7   7   6    0.17    0.15
  -7  -7  -6    0.43    0.10
   6   7   6    2.39    0.26
  -6  -7  -6    2.34    0.19
   5   7   6    0.15    0.09
   5   7   6    0.07    0.12
  -5  -7  -6    0.04    0.08
   4   7   6   10.13    0.39
   4   7   6    9.72    0.42
  -4  -7  -6    9.26    0.35
   3   7   6    5.76    0.26
   3   7   6    5.48    0.30
   3   7   6    5.61    0.27
  -3  -7  -6    5.95    0.27
   2   7   6    1.49    0.15
   2   7   6    1.65    0.17
   2   7   6    1.43    0.15
  -2  -7  -6    1.28    0.15
   1   7   6    0.03    0.08
   1   7   6    0.07    0.08
   1   7   6    0.10    0.09
  -1  -7  -6   -0.08    0.10
   0   7   6   15.25    0.50
   0   7   6   15.16    0.50
   0   7   6   15.11    0.44
   0  -7  -6   14.55    0.48
  -1   7   6   17.99    0.48
  -1   7   6   17.59    0.56
  -1   7   6   18.33    0.56
   1  -7  -6   16.96    0.55
  -2   7   6    3.05    0.22
   2  -7  -6    3.19    0.22
  -3   7   6    0.31    0.11
   3  -7  -6    0.40    0.11
  -4   7   6    2.37    0.22
   4  -7  -6    2.09    0.20
  -5   7   6   22.13    0.71
   5  -7  -6   22.09    0.69
  -6   7   6    3.36    0.28
   6  -7  -6    3.69    0.27
  -7   7   6   56.53    1.56
   7  -7  -6   56.61    1.52
  -8   7   6    3.05    0.33
   8  -7  -6    2.69    0.27
  -9   7   6    1.69    0.23
   9  -7  -6    1.31    0.21
 -10   7   6    0.53    0.20
  11  -7  -6   -0.11    0.20
  12  -7  -6   -0.01    0.22
  13   8   6    0.39    0.25
  12   8   6    0.12    0.22
  11   8   6   -0.26    0.18
  10   8   6    1.64    0.27
  10   8   6    1.68    0.15
   9   8   6    0.18    0.09
   9   8   6    0.19    0.18
   8   8   6    0.09    0.16
   8   8   6    0.34    0.10
   7   8   6    5.07    0.24
   7   8   6    4.98    0.35
   6   8   6    2.21    0.24
   6   8   6    2.13    0.18
  -6  -8  -6    2.56    0.20
   5   8   6    1.21    0.15
   5   8   6    1.21    0.14
   5   8   6    1.40    0.19
  -5  -8  -6    1.29    0.15
   4   8   6    1.89    0.20
   4   8   6    1.98    0.19
   4   8   6    1.88    0.20
  -4  -8  -6    1.92    0.19
   3   8   6    0.87    0.14
   3   8   6    0.86    0.13
   3   8   6    1.05    0.14
  -3  -8  -6    0.72    0.13
   2   8   6    1.25    0.14
   2   8   6    1.55    0.16
   2   8   6    1.29    0.14
  -2  -8  -6    1.43    0.16
   1   8   6   -0.02    0.08
   1   8   6   -0.07    0.08
   1   8   6   -0.17    0.09
  -1  -8  -6   -0.13    0.08
   0   8   6    1.30    0.12
   0   8   6    1.56    0.17
   0   8   6    1.39    0.16
   0  -8  -6    1.38    0.15
  -1   8   6   16.04    0.53
  -1   8   6   15.58    0.53
   1  -8  -6   15.06    0.51
  -2   8   6   25.79    0.79
   2  -8  -6   26.53    0.77
  -3   8   6    4.95    0.29
   3  -8  -6    5.29    0.29
  -4   8   6    5.97    0.33
   4  -8  -6    5.61    0.30
  -5   8   6    2.64    0.26
   5  -8  -6    2.40    0.24
  -6   8   6    4.58    0.34
   6  -8  -6    4.88    0.32
  -7   8   6    7.13    0.42
   7  -8  -6    6.97    0.39
  -8   8   6    0.96    0.21
   8  -8  -6    1.18    0.21
  -9   8   6   -0.26    0.14
   9  -8  -6   -0.18    0.14
 -10   8   6    0.18    0.17
  12  -8  -6   -0.31    0.19
  12   9   6    0.39    0.23
  11   9   6    0.35    0.22
  10   9   6    3.68    0.37
  10   9   6    3.58    0.19
   9   9   6    0.10    0.18
   9   9   6    0.09    0.09
   8   9   6   -0.04    0.09
   8   9   6    0.03    0.16
   7   9   6    5.24    0.36
   7   9   6    5.60    0.27
   6   9   6    1.66    0.18
   6   9   6    1.55    0.21
   5   9   6    0.53    0.16
   5   9   6    0.59    0.12
   5   9   6    0.71    0.13
  -5  -9  -6    0.63    0.12
   4   9   6   12.60    0.49
   4   9   6   12.84    0.47
   4   9   6   12.61    0.45
  -4  -9  -6   12.64    0.44
   3   9   6    0.14    0.11
   3   9   6    0.27    0.11
   3   9   6    0.02    0.12
  -3  -9  -6    0.16    0.11
   2   9   6    3.82    0.25
   2   9   6    3.69    0.26
   2   9   6    3.20    0.24
  -2  -9  -6    3.32    0.23
   1   9   6    0.72    0.14
   1   9   6    0.73    0.12
   1   9   6    0.79    0.14
  -1  -9  -6    0.79    0.13
   0   9   6    0.17    0.10
   0   9   6   -0.06    0.07
   0   9   6    0.10    0.11
   0  -9  -6   -0.03    0.09
  -1   9   6    0.85    0.15
   1  -9  -6    1.14    0.16
  -2   9   6    0.15    0.12
   2  -9  -6    0.17    0.11
  -3   9   6    1.40    0.19
   3  -9  -6    1.19    0.17
  -4   9   6    0.34    0.16
   4  -9  -6    0.37    0.14
  -5   9   6    1.56    0.23
   5  -9  -6    1.77    0.22
  -6   9   6   -0.21    0.16
   6  -9  -6   -0.24    0.14
  -7   9   6   10.19    0.52
   7  -9  -6   10.00    0.49
  -8   9   6    0.41    0.19
   8  -9  -6    0.52    0.18
  -9   9   6    2.68    0.31
   9  -9  -6    2.36    0.27
 -10   9   6    0.18    0.20
  12  10   6    0.46    0.25
  11  10   6    0.20    0.21
  10  10   6    0.32    0.20
   9  10   6    0.40    0.20
   9  10   6    0.35    0.11
   8  10   6   -0.03    0.17
   8  10   6   -0.01    0.10
   7  10   6    0.02    0.16
   7  10   6   -0.02    0.10
   6  10   6    0.16    0.15
   6  10   6    0.02    0.10
   5  10   6    0.14    0.11
   5  10   6    0.22    0.14
  -5 -10  -6    0.20    0.11
   4  10   6    0.07    0.11
   4  10   6    0.05    0.13
  -4 -10  -6    0.05    0.11
   3  10   6    3.82    0.29
   3  10   6    2.96    0.25
   3  10   6    3.42    0.27
  -3 -10  -6    3.39    0.25
   2  10   6    9.92    0.42
   2  10   6    9.80    0.40
   2  10   6   10.53    0.43
  -2 -10  -6   10.29    0.41
   1  10   6    0.42    0.13
   1  10   6    0.21    0.10
   1  10   6    0.26    0.12
  -1 -10  -6    0.28    0.12
   0  10   6    0.50    0.14
   0 -10  -6    0.67    0.13
  -1  10   6    0.02    0.12
   1 -10  -6    0.01    0.11
  -2  10   6    0.53    0.15
   2 -10  -6    0.50    0.14
  -3  10   6    8.29    0.41
   3 -10  -6    8.13    0.40
  -4  10   6    5.41    0.37
   4 -10  -6    5.18    0.33
  -5  10   6    0.04    0.15
   5 -10  -6    0.06    0.14
  -6  10   6   -0.28    0.14
   6 -10  -6    0.00    0.15
  -7  10   6    0.00    0.19
   7 -10  -6   -0.02    0.17
  -8  10   6   -0.36    0.16
   8 -10  -6   -0.11    0.18
  -9  10   6   -0.15    0.18
   9 -10  -6   -0.10    0.16
 -10  10   6    0.02    0.20
  11  11   6    0.17    0.20
  10  11   6    0.08    0.21
   9  11   6    0.54    0.21
   9  11   6    1.03    0.14
   8  11   6   -0.08    0.10
   8  11   6   -0.03    0.17
   7  11   6    0.93    0.15
   7  11   6    1.23    0.22
   6  11   6    0.03    0.14
   6  11   6   -0.18    0.10
   5  11   6    0.18    0.14
   5  11   6    0.04    0.11
   4  11   6   -0.09    0.11
   4  11   6    0.10    0.13
  -4 -11  -6   -0.24    0.10
   3  11   6    0.31    0.14
   3  11   6    0.44    0.14
  -3 -11  -6    0.20    0.13
   2  11   6   12.41    0.50
   2  11   6   12.17    0.47
  -2 -11  -6   12.41    0.48
   1  11   6    0.14    0.12
  -1 -11  -6    0.04    0.12
   0  11   6    1.07    0.19
   0 -11  -6    1.03    0.17
  -1  11   6    2.88    0.28
   1 -11  -6    3.10    0.26
  -2  11   6    1.22    0.20
   2 -11  -6    1.29    0.20
  -3  11   6    0.12    0.16
   3 -11  -6    0.20    0.16
  -4  11   6    1.48    0.23
   4 -11  -6    1.24    0.20
  -5  11   6    0.14    0.18
   5 -11  -6    0.21    0.16
  -6  11   6   -0.08    0.16
   6 -11  -6   -0.10    0.15
  -7  11   6    0.59    0.23
   7 -11  -6    0.85    0.20
  -8  11   6   -0.09    0.18
   8 -11  -6    0.45    0.21
  -9  11   6    0.54    0.23
 -10  11   6    0.07    0.21
  10  12   6    0.13    0.19
   9  12   6    0.30    0.20
   9  12   6    0.08    0.12
   8  12   6   -0.06    0.12
   8  12   6    0.07    0.18
   7  12   6    0.06    0.13
   7  12   6    0.13    0.17
   6  12   6   -0.01    0.12
   6  12   6    0.17    0.16
   5  12   6    1.95    0.21
   5  12   6    1.99    0.24
   4  12   6   -0.06    0.12
   4  12   6   -0.06    0.13
   3  12   6    0.16    0.13
   3  12   6    0.11    0.14
  -3 -12  -6    0.16    0.14
   2  12   6    0.85    0.18
  -2 -12  -6    0.75    0.18
   1  12   6    3.22    0.29
  -1 -12  -6    2.99    0.28
   0  12   6    0.41    0.17
   0 -12  -6    0.58    0.16
  -1  12   6    0.66    0.18
   1 -12  -6    0.81    0.18
  -2  12   6   -0.05    0.15
   2 -12  -6   -0.26    0.14
  -3  12   6   -0.27    0.16
   3 -12  -6   -0.01    0.16
  -4  12   6    0.60    0.20
   4 -12  -6    0.60    0.19
  -5  12   6   -0.03    0.17
   5 -12  -6    0.00    0.16
  -6  12   6   -0.11    0.17
   6 -12  -6    0.10    0.16
  -7  12   6    1.09    0.26
   7 -12  -6    1.25    0.24
  -8  12   6    1.07    0.27
   8 -12  -6    1.07    0.24
  -9  12   6    0.49    0.24
   9  13   6    0.07    0.19
   8  13   6    0.00    0.19
   8  13   6   -0.14    0.13
   7  13   6    1.49    0.20
   7  13   6    1.56    0.26
   6  13   6   -0.04    0.14
   6  13   6   -0.08    0.15
   5  13   6    1.24    0.22
   5  13   6    0.99    0.19
   4  13   6    0.06    0.15
   4  13   6    0.21    0.15
   3  13   6    0.29    0.17
   2  13   6    0.74    0.19
   1  13   6   -0.07    0.15
  -1 -13  -6    0.17    0.15
   0  13   6   -0.09    0.15
   0 -13  -6   -0.12    0.14
  -1  13   6   -0.36    0.15
   1 -13  -6   -0.10    0.14
  -2  13   6   -0.05    0.17
   2 -13  -6    0.19    0.16
  -3  13   6    1.91    0.28
   3 -13  -6    1.82    0.25
  -4  13   6   -0.04    0.17
   4 -13  -6    0.05    0.17
  -5  13   6   -0.22    0.16
   5 -13  -6   -0.19    0.15
  -6  13   6   -0.16    0.19
   6 -13  -6    0.00    0.18
  -7  13   6   -0.04    0.21
   7 -13  -6    0.64    0.22
  -8  13   6    0.04    0.21
  -9  13   6    0.73    0.28
   8  14   6    0.10    0.14
   8  14   6   -0.03    0.20
   7  14   6   -0.07    0.19
   7  14   6    0.14    0.15
   6  14   6   -0.50    0.15
   6  14   6   -0.08    0.14
   5  14   6    1.07    0.21
   4  14   6    0.41    0.18
   3  14   6    0.75    0.20
   2  14   6    0.15    0.18
   1  14   6   -0.17    0.16
   0  14   6   -0.17    0.16
   0 -14  -6    0.21    0.16
  -1  14   6   -0.14    0.16
   1 -14  -6   -0.22    0.15
  -2  14   6    0.91    0.24
   2 -14  -6    0.59    0.20
  -3  14   6    0.24    0.20
   3 -14  -6    0.11    0.18
  -4  14   6   -0.12    0.18
   4 -14  -6   -0.05    0.18
  -5  14   6   -0.04    0.20
   5 -14  -6    0.10    0.19
  -6  14   6    0.15    0.22
   6 -14  -6    0.40    0.20
  -7  14   6   -0.17    0.20
  -8  14   6    1.74    0.32
   6  15   6    1.60    0.24
   5  15   6   -0.02    0.16
   4  15   6    0.30    0.19
   3  15   6    0.06    0.18
   2  15   6   -0.23    0.17
   1  15   6   -0.20    0.16
   0  15   6    0.40    0.22
  -1  15   6   -0.33    0.18
  -2  15   6   -0.15    0.19
   2 -15  -6    0.21    0.19
  -3  15   6    0.13    0.20
   3 -15  -6   -0.16    0.17
  -4  15   6    0.07    0.21
   4 -15  -6    0.34    0.20
  -5  15   6    1.37    0.29
   5 -15  -6    1.57    0.28
  -7  15   6    0.01    0.24
   5  16   6    0.06    0.18
   4  16   6   -0.18    0.18
   3  16   6    1.29    0.26
   2  16   6    0.02    0.19
   1  16   6   -0.14    0.19
   0  16   6   -0.24    0.19
  -1  16   6    0.00    0.22
  -2  16   6   -0.14    0.21
  -3  16   6   -0.08    0.22
   3 -16  -6    0.13    0.21
  -4  16   6    0.08    0.21
   4 -16  -6    0.00    0.20
  -5  16   6    1.04    0.29
   1  17   6   -0.13    0.20
   0  17   6   -0.16    0.20
  -1  17   6   -0.30    0.20
  -4  16  -7    0.32    0.25
  -3  16  -7    0.14    0.23
  -2  16  -7   -0.09    0.21
  -1  16  -7    0.04    0.20
   0  16  -7   -0.17    0.19
   1  16  -7   -0.19    0.19
   2  16  -7   -0.05    0.19
   3  16  -7   -0.23    0.18
   4  16  -7   -0.08    0.17
   5  16  -7    0.18    0.17
  -6  15  -7   -0.20    0.24
  -4  15  -7    0.38    0.24
  -3  15  -7   -0.17    0.22
  -2  15  -7   -0.11    0.20
  -1  15  -7    0.35    0.22
   0  15  -7    0.00    0.20
   1  15  -7    0.11    0.20
   2  15  -7    0.07    0.19
   3  15  -7   -0.07    0.16
   4  15  -7    0.08    0.17
   5  15  -7    0.17    0.16
   6  15  -7    0.10    0.14
  -8  14  -7   -0.05    0.26
  -7  14  -7    1.14    0.33
  -5  14  -7    0.27    0.25
  -4  14  -7    0.02    0.23
  -3  14  -7    5.09    0.46
  -2  14  -7    0.26    0.22
  -1  14  -7    1.02    0.26
   0  14  -7    0.65    0.22
   1  14  -7   -0.05    0.17
   2  14  -7    0.31    0.19
   3  14  -7   -0.11    0.15
   4  14  -7    0.13    0.16
   5  14  -7    0.28    0.16
   6  14  -7    0.03    0.14
   7  14  -7    0.37    0.12
  -9  13  -7    0.39    0.29
  -8  13  -7    0.51    0.27
  -7  13  -7    0.52    0.26
  -6  13  -7    0.60    0.25
  -5  13  -7    0.02    0.21
  -4  13  -7    0.12    0.21
  -3  13  -7    0.53    0.23
  -2  13  -7   -0.14    0.17
  -1  13  -7   -0.03    0.18
   0  13  -7    0.26    0.19
   1  13  -7   -0.04    0.16
   2  13  -7   -0.10    0.15
   3  13  -7    0.35    0.17
   4  13  -7   -0.19    0.14
   5  13  -7   -0.01    0.13
   6  13  -7    0.18    0.13
   7  13  -7    0.77    0.13
  10 -12   7    0.05    0.20
 -10  12  -7    0.29    0.28
  -9  12  -7    0.02    0.24
  -8  12  -7    0.38    0.25
  -7  12  -7   -0.22    0.20
  -6  12  -7    0.18    0.21
  -5  12  -7    0.32    0.22
  -4  12  -7   -0.12    0.19
  -3  12  -7    1.53    0.27
  -1  12  -7    1.90    0.27
   0  12  -7    0.79    0.21
   1  12  -7    0.40    0.18
   2  12  -7    0.48    0.18
   3  12  -7    8.08    0.42
   4  12  -7    1.01    0.18
   5  12  -7   -0.03    0.12
   6  12  -7   -0.11    0.11
   7  12  -7    0.10    0.09
  10 -11   7    0.19    0.20
 -10  11  -7    0.03    0.23
  -9  11  -7   -0.11    0.22
  -8  11  -7    2.50    0.36
  -7  11  -7    0.13    0.20
  -5  11  -7    0.68    0.24
  -4  11  -7   -0.12    0.19
  -3  11  -7   -0.13    0.19
  -2  11  -7   -0.04    0.19
  -1  11  -7    0.39    0.18
   0 -11   7   -0.23    0.13
   0  11  -7    0.06    0.15
   1  11  -7    0.13    0.16
   2  11  -7   13.45    0.55
   3  11  -7    6.44    0.37
   4  11  -7    0.00    0.12
   5  11  -7    0.12    0.12
   6  11  -7    1.51    0.16
   7  11  -7    0.25    0.09
  11 -10   7   -0.03    0.19
  10 -10   7    0.33    0.21
 -10  10  -7    0.11    0.23
  -9  10  -7    0.70    0.25
  -8  10  -7    1.02    0.25
  -7  10  -7    0.28    0.20
  -6  10  -7    0.07    0.19
  -5  10  -7   -0.06    0.17
  -2  10  -7    2.34    0.30
   1 -10   7    0.79    0.16
  -1  10  -7    0.71    0.19
   0 -10   7    3.75    0.30
   0  10  -7    4.27    0.29
   0  10  -7    3.92    0.32
  -1 -10   7    0.18    0.15
   1  10  -7   -0.11    0.12
   1  10  -7    0.00    0.14
   2  10  -7    0.27    0.14
   2  10  -7    0.31    0.14
   3  10  -7    3.61    0.27
   4  10  -7    1.99    0.20
   5  10  -7    1.91    0.20
   6  10  -7    0.05    0.10
   7  10  -7    0.38    0.08
  12  -9   7   -0.09    0.21
  11  -9   7    0.19    0.21
  10  -9   7    0.11    0.20
 -10   9  -7    0.27    0.23
  -9   9  -7    0.13    0.20
  -8   9  -7    0.38    0.23
  -7   9  -7    0.74    0.23
  -6   9  -7    0.00    0.18
  -5   9  -7   -0.09    0.18
  -4   9  -7    3.04    0.31
  -3   9  -7   22.64    0.81
  -2   9  -7    1.43    0.23
  -1   9  -7   10.56    0.49
   0  -9   7    0.32    0.13
   0   9  -7    0.18    0.14
  -1  -9   7   17.00    0.62
   1   9  -7   16.98    0.61
   2   9  -7   13.78    0.52
   3   9  -7    0.51    0.14
   3   9  -7    0.64    0.13
   4   9  -7    1.71    0.18
   5   9  -7    4.39    0.23
   5   9  -7    4.28    0.25
   6   9  -7   -0.09    0.08
   6   9  -7    0.03    0.09
   7   9  -7    0.49    0.08
   7   9  -7    0.38    0.07
  12  -8   7   -0.05    0.22
  11  -8   7    0.34    0.23
  10  -8   7    0.39    0.21
 -10   8  -7    0.14    0.22
  -9   8  -7   -0.07    0.19
  -8   8  -7   -0.02    0.18
  -7   8  -7   -0.07    0.18
  -6   8  -7    3.73    0.34
  -5   8  -7    8.09    0.46
  -4   8  -7   -0.17    0.15
  -3   8  -7    3.52    0.32
  -2   8  -7    3.88    0.31
  -1   8  -7    1.80    0.21
   0   8  -7    2.51    0.26
  -1  -8   7    5.56    0.33
   1   8  -7    5.82    0.32
  -2  -8   7    0.76    0.18
   2   8  -7    0.67    0.15
   3   8  -7    0.40    0.13
   4   8  -7    0.83    0.20
   4   8  -7    0.97    0.14
   5   8  -7    2.73    0.20
   5   8  -7    3.38    0.35
   5   8  -7    2.63    0.20
   6   8  -7    0.47    0.24
   6   8  -7    0.11    0.09
   6   8  -7    0.05    0.09
   7   8  -7    0.01    0.23
   7   8  -7    0.01    0.05
   7   8  -7    0.04    0.06
   8   8  -7    8.47    0.57
  13  -7   7    0.13    0.23
  12  -7   7    0.26    0.22
  11  -7   7    0.04    0.20
  10  -7   7   -0.02    0.18
 -10   7  -7    0.01    0.18
   9  -7   7   -0.06    0.15
  -9   7  -7   -0.03    0.18
  -8   7  -7    2.21    0.28
  -7   7  -7    2.03    0.27
  -6   7  -7    1.38    0.23
  -5   7  -7    1.17    0.21
  -4   7  -7    0.35    0.17
  -3   7  -7    1.96    0.23
  -2   7  -7    3.96    0.31
  -1   7  -7    0.02    0.12
   0   7  -7    1.65    0.19
   1   7  -7    7.54    0.35
   1   7  -7    7.65    0.36
   2   7  -7    7.77    0.39
   2   7  -7    8.18    0.35
   3   7  -7   -0.02    0.13
   3   7  -7    0.07    0.10
   4   7  -7    4.16    0.35
   4   7  -7    4.57    0.24
   5   7  -7    1.72    0.26
   5   7  -7    1.71    0.16
   6   7  -7   22.39    0.60
   6   7  -7   22.37    0.87
   7   7  -7   15.65    0.40
   7   7  -7   15.03    0.73
   8   7  -7    0.90    0.28
   9   7  -7    1.41    0.32
  10   7  -7    0.55    0.29
  11   7  -7    0.10    0.25
  13  -6   7   -0.29    0.20
  12  -6   7    0.25    0.22
  11  -6   7    0.32    0.22
  10  -6   7   -0.25    0.18
 -10   6  -7   -0.25    0.18
   9  -6   7    0.60    0.21
  -9   6  -7    0.86    0.23
  -8   6  -7    0.13    0.16
  -7   6  -7    0.79    0.21
  -6   6  -7    0.17    0.17
  -5   6  -7    8.95    0.44
  -4   6  -7    4.38    0.32
  -3   6  -7    0.44    0.14
  -2   6  -7   22.67    0.74
  -1   6  -7  113.23    2.84
  -1   6  -7  115.83    2.76
   0   6  -7    3.03    0.23
   0   6  -7    3.15    0.22
   1   6  -7    3.46    0.24
   1   6  -7    3.85    0.25
   2   6  -7    0.33    0.13
   2   6  -7    0.22    0.10
   3   6  -7    1.86    0.22
   3   6  -7    1.92    0.17
   4   6  -7    0.16    0.09
   4   6  -7    0.28    0.15
   5   6  -7   10.42    0.51
   5   6  -7   10.14    0.34
   6   6  -7    1.46    0.13
   6   6  -7    1.54    0.26
   7   6  -7    0.57    0.27
   7   6  -7    1.36    0.10
   8   6  -7   21.46    0.91
   9   6  -7    2.07    0.36
  10   6  -7    0.14    0.24
  11   6  -7    0.68    0.30
  12   6  -7    0.36    0.28
  13  -5   7    0.71    0.25
  12  -5   7    0.40    0.23
  11  -5   7    0.54    0.24
  10  -5   7    1.04    0.24
 -10   5  -7    1.28    0.25
   9  -5   7   -0.33    0.14
  -9   5  -7   -0.05    0.16
  -8   5  -7    3.61    0.33
  -7   5  -7    4.57    0.35
  -6   5  -7   -0.06    0.13
  -5   5  -7    1.32    0.19
  -4   5  -7   -0.05    0.12
  -3   5  -7   11.38    0.46
  -2   5  -7   16.72    0.57
  -2   5  -7   16.53    0.46
  -1   5  -7   32.51    0.94
  -1   5  -7   33.22    0.87
   0   5  -7   12.04    0.45
   0   5  -7   12.51    0.43
   1   5  -7   21.80    0.65
   1   5  -7   20.83    0.66
   2   5  -7    7.65    0.36
   2   5  -7    8.39    0.32
   3   5  -7    2.64    0.19
   3   5  -7    2.85    0.25
   4   5  -7   -0.05    0.12
   4   5  -7   -0.02    0.07
   5   5  -7    1.32    0.13
   5   5  -7    0.90    0.21
   6   5  -7    1.28    0.12
   6   5  -7    1.22    0.25
   7   5  -7    0.71    0.23
   7   5  -7    1.04    0.10
   8   5  -7   -0.17    0.21
   9   5  -7    0.86    0.27
  10   5  -7    0.14    0.24
  11   5  -7    1.21    0.32
  12   5  -7    0.96    0.35
  13   5  -7    0.45    0.33
  14  -4   7    0.85    0.29
  13  -4   7    0.31    0.23
  12  -4   7    0.57    0.25
  11  -4   7    1.92    0.31
  10  -4   7    0.18    0.20
 -10   4  -7    0.34    0.20
   9  -4   7   -0.15    0.18
  -9   4  -7    0.15    0.16
   8  -4   7    4.84    0.36
   8  -4   7    4.74    0.35
  -8   4  -7    4.81    0.37
   7  -4   7    0.30    0.16
  -7   4  -7    0.29    0.16
   6  -4   7    3.87    0.29
  -6   4  -7    3.70    0.29
   5  -4   7   18.69    0.64
  -5   4  -7   18.25    0.64
   4  -4   7    3.38    0.27
  -4   4  -7    3.11    0.26
   3  -4   7    1.58    0.17
  -3   4  -7    1.27    0.16
   2  -4   7   41.95    1.14
  -2   4  -7   41.80    1.03
  -2   4  -7   40.90    1.14
   1  -4   7    8.00    0.35
  -1   4  -7    7.25    0.28
  -1   4  -7    7.61    0.33
   0  -4   7   32.77    0.89
   0   4  -7   32.13    0.89
   0   4  -7   31.12    0.87
  -1  -4   7  110.89    2.67
   1   4  -7  109.17    2.67
   1   4  -7  109.75    2.69
   2   4  -7    4.82    0.29
   2   4  -7    5.38    0.25
   3   4  -7    5.76    0.32
   3   4  -7    6.23    0.25
   4   4  -7   20.41    0.57
   4   4  -7   20.08    0.70
   5   4  -7   -0.09    0.14
   5   4  -7    0.16    0.07
   6   4  -7    0.78    0.20
   6   4  -7    0.63    0.08
   7   4  -7    0.54    0.08
   7   4  -7    0.40    0.21
  -8  -4   7    1.36    0.11
   8   4  -7    1.09    0.29
   9   4  -7   -0.16    0.21
  10   4  -7    2.05    0.34
  11   4  -7   -0.05    0.24
  12   4  -7   -0.01    0.27
  13   4  -7   -0.34    0.25
  14  -3   7    0.47    0.26
  13  -3   7    0.18    0.22
  12  -3   7    4.64    0.41
  11  -3   7   20.54    0.81
  10  -3   7    1.17    0.24
 -10   3  -7    1.43    0.25
   9  -3   7    8.52    0.47
  -9   3  -7    8.36    0.46
   8  -3   7    2.51    0.25
   8  -3   7    2.25    0.26
  -8   3  -7    2.76    0.27
   7  -3   7   22.72    0.75
  -7   3  -7   22.27    0.62
  -7   3  -7   22.78    0.77
   6  -3   7    5.56    0.32
  -6   3  -7    5.95    0.22
  -6   3  -7    5.76    0.33
   5  -3   7   21.28    0.69
  -5   3  -7   20.72    0.69
  -5   3  -7   20.64    0.55
   4  -3   7    1.20    0.16
  -4   3  -7    0.99    0.15
   3  -3   7   34.26    0.96
  -3   3  -7   33.55    0.96
   2  -3   7   26.14    0.76
  -2   3  -7   25.20    0.75
   1  -3   7    0.36    0.10
  -1   3  -7    0.21    0.09
   0  -3   7    8.05    0.32
   0   3  -7    7.85    0.32
  -1  -3   7    8.68    0.33
   1   3  -7    7.96    0.31
  -2  -3   7    0.29    0.09
   2   3  -7   -0.01    0.10
   2   3  -7    0.12    0.08
  -3  -3   7   23.41    0.65
   3   3  -7   22.44    0.73
   3   3  -7   22.85    0.63
   4   3  -7   25.33    0.81
   4   3  -7   25.13    0.67
   5   3  -7    9.81    0.46
   5   3  -7   10.16    0.31
   6   3  -7    0.03    0.06
   6   3  -7   -0.12    0.14
   7   3  -7    2.33    0.14
  -8  -3   7    1.51    0.13
   8   3  -7    1.06    0.27
   8   3  -7    1.52    0.12
  -9  -3   7    2.18    0.16
   9   3  -7    2.14    0.36
  10   3  -7    2.77    0.38
  11   3  -7    1.66    0.33
  12   3  -7    0.43    0.28
  13   3  -7    0.28    0.29
  14   3  -7    0.69    0.36
  14  -2   7    0.71    0.28
  13  -2   7    0.50    0.24
  12  -2   7    0.07    0.22
  11  -2   7    5.71    0.43
  10  -2   7   15.17    0.65
 -10   2  -7   13.85    0.61
   9  -2   7    2.61    0.30
  -9   2  -7    3.21    0.28
  -9   2  -7    2.83    0.29
   8  -2   7    3.86    0.30
   8  -2   7    3.09    0.31
  -8   2  -7    3.56    0.32
  -8   2  -7    3.91    0.27
   7  -2   7   21.83    0.76
   7  -2   7   23.73    0.75
  -7   2  -7   22.16    0.74
  -7   2  -7   22.41    0.67
   6  -2   7    5.76    0.32
  -6   2  -7    5.69    0.32
  -6   2  -7    5.97    0.26
   5  -2   7    0.09    0.11
  -5   2  -7   -0.17    0.10
   4  -2   7    3.81    0.25
  -4   2  -7    3.61    0.24
   3  -2   7    8.62    0.36
  -3   2  -7    8.67    0.36
   2  -2   7   39.88    1.07
  -2   2  -7   38.79    1.06
   1  -2   7   17.30    0.54
  -1   2  -7   16.51    0.53
   0  -2   7   20.67    0.61
   0   2  -7   21.00    0.61
  -1  -2   7   79.55    1.93
   1   2  -7   76.82    1.92
  -2  -2   7    0.08    0.07
   2   2  -7    0.01    0.07
  -3  -2   7   81.11    1.95
   3   2  -7   78.47    1.93
  -4  -2   7    7.57    0.29
   4   2  -7    7.41    0.27
   4   2  -7    7.37    0.37
   5   2  -7    2.81    0.16
   5   2  -7    2.52    0.27
   6   2  -7    1.46    0.13
   6   2  -7    1.33    0.22
  -7  -2   7   16.47    0.47
   7   2  -7   16.59    0.68
   7   2  -7   17.45    0.47
  -8  -2   7   26.11    0.70
   8   2  -7   26.30    0.68
   8   2  -7   26.87    0.97
  -9  -2   7    4.55    0.22
   9   2  -7    3.85    0.42
   9   2  -7    4.85    0.20
  10   2  -7    8.19    0.57
  11   2  -7    5.89    0.51
  12   2  -7    0.71    0.30
  13   2  -7    1.31    0.35
  14   2  -7    0.92    0.34
  14  -1   7   -0.02    0.23
  13  -1   7    1.44    0.30
  12  -1   7    0.43    0.24
  11  -1   7    0.14    0.19
  10  -1   7    7.55    0.50
 -10   1  -7    5.83    0.41
   9  -1   7    7.41    0.47
  -9   1  -7    6.38    0.42
  -9   1  -7    7.50    0.41
   8  -1   7   -0.04    0.14
   8  -1   7    0.40    0.18
  -8   1  -7   -0.03    0.15
  -8   1  -7    0.22    0.15
   7  -1   7    9.27    0.45
   7  -1   7    9.83    0.43
  -7   1  -7    9.33    0.39
  -7   1  -7   10.00    0.43
   6  -1   7   19.92    0.65
   6  -1   7   20.54    0.68
  -6   1  -7   19.70    0.65
  -6   1  -7   20.10    0.62
   5  -1   7   19.06    0.61
  -5   1  -7   17.71    0.59
   4  -1   7   25.48    0.75
  -4   1  -7   24.10    0.73
   3  -1   7   97.02    2.40
  -3   1  -7   97.10    2.39
   2  -1   7  121.53    2.88
  -2   1  -7  115.67    2.87
   1  -1   7   16.33    0.51
  -1   1  -7   15.84    0.50
   0  -1   7   15.46    0.48
   0   1  -7   14.99    0.47
  -1  -1   7    0.22    0.07
   1   1  -7    0.21    0.08
  -2  -1   7   25.16    0.69
   2   1  -7   24.44    0.67
  -3  -1   7   76.05    1.85
   3   1  -7   74.77    1.83
  -4  -1   7    1.95    0.16
   4   1  -7    1.79    0.14
   5   1  -7    1.29    0.13
   6   1  -7    1.03    0.11
   6   1  -7    0.92    0.19
  -7  -1   7    0.84    0.10
   7   1  -7    0.81    0.10
   7   1  -7    1.05    0.21
  -8  -1   7    0.36    0.09
   8   1  -7    0.32    0.08
   8   1  -7    0.05    0.18
  -9  -1   7    1.67    0.17
   9   1  -7    1.59    0.16
   9   1  -7    0.97    0.26
  10   1  -7    8.32    0.56
  11   1  -7    0.36    0.25
  12   1  -7    0.42    0.28
  13   1  -7    1.07    0.34
  14   1  -7    1.10    0.35
  14   0   7   -0.16    0.21
  13   0   7    0.40    0.24
  12   0   7    0.02    0.20
  11   0   7    7.27    0.47
  10   0   7    0.41    0.22
   9   0   7  155.41    3.89
  -9   0  -7  152.32    3.81
  -9   0  -7  154.52    3.78
   8   0   7    0.10    0.17
   8   0   7   -0.02    0.13
  -8   0  -7    0.05    0.16
  -8   0  -7   -0.06    0.14
   7   0   7   48.44    1.31
   7   0   7   48.46    1.37
  -7   0  -7   47.98    1.32
  -7   0  -7   47.20    1.30
   6   0   7    0.13    0.12
   6   0   7   -0.08    0.09
  -6   0  -7    0.11    0.10
   5   0   7   41.97    1.14
   5   0   7   41.99    1.17
  -5   0  -7   41.33    1.13
   4   0   7   -0.05    0.10
  -4   0  -7   -0.02    0.09
   3   0   7   28.12    0.79
  -3   0  -7   26.51    0.77
   2   0   7   -0.03    0.08
  -2   0  -7    0.00    0.09
   1   0   7   28.68    0.79
  -1   0  -7   27.43    0.77
   0   0   7   -0.10    0.05
   0   0  -7   -0.02    0.06
  -1   0   7   33.81    0.88
   1   0  -7   31.88    0.86
  -2   0   7    0.00    0.06
   2   0  -7   -0.09    0.06
  -3   0   7    9.80    0.34
   3   0  -7   10.11    0.33
  -4   0   7   -0.06    0.07
   4   0  -7    0.10    0.07
   5   0  -7    7.76    0.28
  -6   0   7    0.01    0.06
   6   0  -7    0.00    0.07
  -7   0   7   15.24    0.46
   7   0  -7   15.45    0.45
   7   0  -7   15.09    0.63
  -8   0   7   -0.14    0.07
   8   0  -7    0.07    0.08
   8   0  -7   -0.12    0.16
  -9   0   7   12.57    0.42
   9   0  -7   11.53    0.60
   9   0  -7   12.12    0.40
  10   0  -7   -0.04    0.11
  10   0  -7   -0.37    0.22
  11   0  -7    6.03    0.52
  12   0  -7    0.51    0.27
  13   0  -7    1.87    0.37
  14   0  -7    0.04    0.28
  14   1   7   -0.07    0.25
  13   1   7    1.05    0.27
  12   1   7    0.63    0.24
  11   1   7    0.03    0.20
  10   1   7    6.12    0.45
   9   1   7    6.89    0.45
  -9  -1  -7    6.76    0.39
   8   1   7    0.14    0.17
   8   1   7    0.14    0.14
  -8  -1  -7    0.01    0.14
  -8  -1  -7    0.18    0.17
   7   1   7    9.56    0.40
   7   1   7    8.80    0.44
  -7  -1  -7    9.47    0.44
  -7  -1  -7    8.76    0.39
   6   1   7   20.70    0.70
   6   1   7   20.96    0.66
  -6  -1  -7   20.82    0.65
   5   1   7   19.02    0.60
   5   1   7   18.61    0.63
  -5  -1  -7   18.86    0.59
   4   1   7   26.93    0.77
   4   1   7   26.92    0.79
  -4  -1  -7   25.85    0.76
   3   1   7   93.51    2.28
  -3  -1  -7   90.87    2.26
   2   1   7  122.50    2.92
  -2  -1  -7  119.24    2.91
   1   1   7   16.33    0.51
  -1  -1  -7   15.82    0.49
   0   1   7   15.43    0.47
   0  -1  -7   15.17    0.46
  -1   1   7    0.45    0.09
   1  -1  -7    0.34    0.08
  -2   1   7   25.29    0.70
   2  -1  -7   24.90    0.68
  -3   1   7   76.15    1.80
   3  -1  -7   70.20    1.78
   4  -1  -7    1.43    0.15
   5  -1  -7    1.21    0.13
  -6   1   7    1.01    0.11
   6  -1  -7    1.03    0.11
  -7   1   7    0.97    0.12
   7  -1  -7    1.11    0.12
  -8   1   7    0.37    0.10
   8  -1  -7    0.35    0.19
   8  -1  -7    0.42    0.11
  -9   1   7    1.24    0.15
   9  -1  -7    1.35    0.26
   9  -1  -7    1.33    0.15
  10  -1  -7    8.54    0.35
  10  -1  -7    8.11    0.52
  11  -1  -7    0.45    0.25
  12  -1  -7    0.31    0.27
  13  -1  -7    1.44    0.35
  14  -1  -7    1.31    0.36
  14   2   7    0.56    0.28
  13   2   7    0.64    0.27
  12   2   7    0.06    0.22
  11   2   7    4.78    0.42
  10   2   7   14.07    0.64
   9   2   7    2.56    0.29
  -9  -2  -7    2.90    0.25
   8   2   7    3.41    0.29
   8   2   7    4.25    0.35
  -8  -2  -7    3.64    0.26
   7   2   7   22.02    0.70
   7   2   7   22.46    0.76
  -7  -2  -7   21.98    0.68
  -7  -2  -7   22.59    0.78
   6   2   7    5.66    0.33
   6   2   7    5.78    0.30
  -6  -2  -7    5.64    0.28
   5   2   7   -0.03    0.10
   5   2   7    0.14    0.10
  -5  -2  -7   -0.04    0.08
   4   2   7    4.15    0.26
   4   2   7    3.93    0.24
  -4  -2  -7    3.99    0.22
   3   2   7    8.05    0.33
   3   2   7    8.67    0.35
  -3  -2  -7    8.02    0.32
   2   2   7   41.64    1.10
  -2  -2  -7   41.12    1.08
   1   2   7   17.85    0.54
  -1  -2  -7   17.63    0.53
   0   2   7   20.79    0.60
   0  -2  -7   20.47    0.59
  -1   2   7   77.58    1.89
   1  -2  -7   75.52    1.87
  -2   2   7    0.06    0.07
   2  -2  -7    0.17    0.07
  -3   2   7   81.37    1.94
   3  -2  -7   76.20    1.92
  -4   2   7    7.15    0.24
   4  -2  -7    6.65    0.27
  -5   2   7    3.13    0.18
  -5   2   7    2.89    0.16
   5  -2  -7    2.58    0.17
  -6   2   7    1.45    0.15
   6  -2  -7    1.68    0.15
  -7   2   7   17.39    0.54
   7  -2  -7   17.04    0.52
  -8   2   7   26.72    0.77
   8  -2  -7   25.90    0.74
  -9   2   7    4.75    0.28
   9  -2  -7    4.80    0.26
   9  -2  -7    4.45    0.38
  10  -2  -7    7.59    0.36
  10  -2  -7    8.31    0.52
  11  -2  -7    4.65    0.44
  12  -2  -7    0.84    0.29
  13  -2  -7    1.30    0.32
  14  -2  -7    0.53    0.30
  14   3   7   -0.22    0.23
  13   3   7    0.05    0.24
  12   3   7    4.86    0.44
  11   3   7   19.86    0.80
  10   3   7    1.57    0.27
   9   3   7    9.05    0.49
  -9  -3  -7    9.20    0.38
   8   3   7    2.24    0.22
   8   3   7    2.70    0.30
  -8  -3  -7    3.10    0.23
   7   3   7   22.16    0.70
   7   3   7   22.62    0.77
  -7  -3  -7   22.64    0.68
   6   3   7    6.24    0.31
   6   3   7    5.77    0.34
  -6  -3  -7    5.88    0.28
   5   3   7   20.57    0.68
   5   3   7   21.00    0.64
  -5  -3  -7   20.43    0.61
   4   3   7    1.22    0.13
   4   3   7    1.01    0.14
  -4  -3  -7    1.23    0.13
   3   3   7   32.71    0.89
   3   3   7   32.61    0.90
  -3  -3  -7   31.39    0.86
   2   3   7   28.27    0.78
   2   3   7   27.36    0.77
  -2  -3  -7   26.37    0.75
   1   3   7    0.22    0.09
  -1  -3  -7    0.19    0.08
   0   3   7    7.51    0.31
   0  -3  -7    7.09    0.28
  -1   3   7    8.33    0.32
   1  -3  -7    7.86    0.30
  -2   3   7    0.18    0.08
   2  -3  -7    0.12    0.08
  -3   3   7   23.25    0.66
   3  -3  -7   22.29    0.64
  -4   3   7   25.16    0.69
  -4   3   7   24.80    0.63
   4  -3  -7   23.79    0.69
  -5   3   7    9.34    0.34
  -5   3   7    9.27    0.29
   5  -3  -7    9.60    0.34
  -6   3   7   -0.04    0.06
  -6   3   7    0.00    0.08
   6  -3  -7    0.01    0.08
  -7   3   7    6.43    0.30
   7  -3  -7    6.86    0.30
  -8   3   7    1.44    0.18
   8  -3  -7    1.47    0.17
  -9   3   7    2.36    0.23
   9  -3  -7    2.59    0.32
   9  -3  -7    2.44    0.23
  10  -3  -7    2.30    0.33
  10  -3  -7    2.72    0.25
  11  -3  -7    1.79    0.31
  12  -3  -7    0.57    0.26
  13  -3  -7    0.08    0.23
  14  -3  -7    0.64    0.30
  14   4   7    0.60    0.30
  13   4   7    0.50    0.27
  12   4   7    0.44    0.25
  11   4   7    2.08    0.30
  10   4   7    0.47    0.21
   9   4   7    0.27    0.18
   8   4   7    4.80    0.36
  -8  -4  -7    5.09    0.26
   7   4   7    0.48    0.12
   7   4   7    0.58    0.17
  -7  -4  -7    0.54    0.11
   6   4   7    3.09    0.27
   6   4   7    3.70    0.25
  -6  -4  -7    3.41    0.21
   5   4   7   18.33    0.58
   5   4   7   18.66    0.63
  -5  -4  -7   17.82    0.55
   4   4   7    3.88    0.22
   4   4   7    3.36    0.23
  -4  -4  -7    3.18    0.19
   3   4   7    1.31    0.15
   3   4   7    1.42    0.14
  -3  -4  -7    1.42    0.14
   2   4   7   41.35    1.09
   2   4   7   41.45    1.09
  -2  -4  -7   40.52    1.07
   1   4   7    6.94    0.29
   1   4   7    7.89    0.31
  -1  -4  -7    7.27    0.29
   0   4   7   32.12    0.84
   0   4   7   31.99    0.87
   0  -4  -7   31.73    0.86
  -1   4   7  113.35    2.70
   1  -4  -7  109.07    2.68
  -2   4   7    5.42    0.26
   2  -4  -7    5.11    0.24
  -3   4   7    5.89    0.26
   3  -4  -7    5.65    0.27
  -4   4   7   19.82    0.49
  -4   4   7   19.26    0.59
   4  -4  -7   19.78    0.58
  -5   4   7    0.14    0.05
  -5   4   7    0.17    0.09
   5  -4  -7    0.03    0.08
  -6   4   7    0.82    0.09
  -6   4   7    0.62    0.12
   6  -4  -7    0.77    0.12
  -7   4   7    0.84    0.10
  -7   4   7    0.59    0.14
   7  -4  -7    0.46    0.13
  -8   4   7    1.29    0.19
   8  -4  -7    1.17    0.18
  -9   4   7   -0.13    0.14
   9  -4  -7   -0.20    0.12
 -10   4   7    1.90    0.22
  10  -4  -7    1.99    0.31
  10  -4  -7    1.80    0.20
  11  -4  -7    0.27    0.23
  12  -4  -7    0.16    0.21
  13  -4  -7   -0.25    0.21
  14  -4  -7    0.56    0.28
  13   5   7    0.76    0.28
  12   5   7    0.19    0.23
  11   5   7    0.45    0.23
  10   5   7    1.36    0.26
   9   5   7   -0.13    0.16
   8   5   7    3.57    0.33
  -8  -5  -7    4.34    0.24
   7   5   7    5.48    0.38
  -7  -5  -7    5.29    0.26
   6   5   7   -0.10    0.12
   6   5   7    0.03    0.10
  -6  -5  -7   -0.04    0.09
   5   5   7    1.38    0.15
   5   5   7    0.89    0.16
  -5  -5  -7    1.23    0.13
   4   5   7   -0.10    0.10
   4   5   7    0.01    0.08
  -4  -5  -7   -0.05    0.07
   3   5   7   12.10    0.43
   3   5   7   11.78    0.43
  -3  -5  -7   11.31    0.39
   2   5   7   15.69    0.51
   2   5   7   16.26    0.52
  -2  -5  -7   16.06    0.50
   1   5   7   32.13    0.88
   1   5   7   31.86    0.86
  -1  -5  -7   30.60    0.85
   0   5   7   11.80    0.38
   0   5   7   12.46    0.42
   0  -5  -7   11.68    0.40
  -1   5   7   20.92    0.57
  -1   5   7   21.71    0.64
   1  -5  -7   21.25    0.63
  -2   5   7    8.67    0.33
  -2   5   7    8.16    0.32
  -2   5   7    8.30    0.24
   2  -5  -7    7.77    0.33
  -3   5   7    2.18    0.17
   3  -5  -7    1.68    0.17
  -4   5   7   -0.08    0.07
   4  -5  -7   -0.17    0.08
  -5   5   7    1.26    0.15
   5  -5  -7    1.19    0.14
  -6   5   7    1.63    0.18
   6  -5  -7    1.35    0.16
  -7   5   7    1.13    0.17
   7  -5  -7    1.17    0.16
  -9   5   7    0.59    0.17
   9  -5  -7    0.71    0.16
 -10   5   7    0.38    0.16
  10  -5  -7    0.30    0.15
  11  -5  -7    1.14    0.26
  12  -5  -7    0.28    0.25
  13  -5  -7    0.24    0.25
  14  -5  -7   -0.02    0.26
  13   6   7    0.14    0.22
  12   6   7    0.40    0.24
  11   6   7   -0.04    0.21
  10   6   7    0.01    0.19
   9   6   7    0.48    0.20
   8   6   7   -0.14    0.15
   7   6   7    1.14    0.21
  -7  -6  -7    0.94    0.13
   6   6   7    0.27    0.15
   6   6   7    0.52    0.12
  -6  -6  -7    0.48    0.11
   5   6   7    8.30    0.39
   5   6   7    8.35    0.36
  -5  -6  -7    8.47    0.33
   4   6   7    4.02    0.25
   4   6   7    4.12    0.27
  -4  -6  -7    4.12    0.23
   3   6   7    0.41    0.11
   3   6   7    0.27    0.11
  -3  -6  -7    0.44    0.10
   2   6   7   23.41    0.69
   2   6   7   22.74    0.69
  -2  -6  -7   22.95    0.67
   1   6   7  121.40    2.89
   1   6   7  118.44    2.88
  -1  -6  -7  115.60    2.86
   0   6   7    3.35    0.23
   0   6   7    3.12    0.18
   0  -6  -7    2.96    0.22
  -1   6   7    3.72    0.23
  -1   6   7    3.65    0.21
  -1   6   7    3.61    0.16
   1  -6  -7    3.18    0.22
  -2   6   7    0.25    0.04
  -2   6   7    0.21    0.09
   2  -6  -7    0.21    0.10
  -3   6   7    1.95    0.18
   3  -6  -7    1.93    0.17
  -4   6   7    0.12    0.10
   4  -6  -7    0.02    0.09
  -5   6   7    9.96    0.41
   5  -6  -7    9.82    0.39
  -6   6   7    1.43    0.19
   6  -6  -7    1.30    0.18
  -7   6   7    0.80    0.18
   7  -6  -7    0.55    0.16
  -8   6   7   21.76    0.74
   8  -6  -7   19.87    0.68
  -9   6   7    1.99    0.24
   9  -6  -7    1.89    0.22
 -10   6   7    0.21    0.17
  10  -6  -7    0.06    0.13
  11  -6  -7    1.14    0.27
  12  -6  -7    0.23    0.25
  13  -6  -7    0.53    0.27
  13   7   7    0.03    0.22
  12   7   7    0.03    0.22
  11   7   7   -0.26    0.18
  11   7   7    0.17    0.09
  10   7   7   -0.09    0.18
   9   7   7    0.07    0.17
   8   7   7    2.44    0.28
   7   7   7    2.45    0.27
  -7  -7  -7    2.39    0.21
   6   7   7    1.56    0.21
   6   7   7    1.26    0.16
  -6  -7  -7    1.79    0.18
   5   7   7    1.28    0.16
   5   7   7    1.35    0.19
  -5  -7  -7    1.50    0.15
   4   7   7    0.37    0.11
   4   7   7    0.29    0.13
  -4  -7  -7    0.44    0.11
   3   7   7    2.23    0.21
   3   7   7    2.32    0.20
  -3  -7  -7    2.24    0.20
   2   7   7    4.28    0.25
   2   7   7    3.90    0.23
  -2  -7  -7    4.06    0.24
   1   7   7    0.02    0.08
   1   7   7   -0.06    0.08
   1   7   7    0.01    0.09
  -1  -7  -7    0.06    0.10
   0   7   7    1.73    0.17
   0   7   7    1.71    0.15
   0   7   7    1.99    0.19
   0  -7  -7    1.41    0.16
  -1   7   7    7.47    0.25
  -1   7   7    7.41    0.33
  -1   7   7    8.07    0.34
   1  -7  -7    7.78    0.32
  -2   7   7    7.65    0.34
   2  -7  -7    7.57    0.33
  -3   7   7   -0.07    0.09
   3  -7  -7   -0.09    0.09
  -4   7   7    4.00    0.27
   4  -7  -7    4.14    0.25
  -5   7   7    1.37    0.18
   5  -7  -7    1.68    0.19
  -6   7   7   19.77    0.68
   6  -7  -7   20.11    0.66
  -7   7   7   14.12    0.58
   7  -7  -7   14.09    0.56
  -8   7   7    0.70    0.19
   8  -7  -7    0.61    0.18
  -9   7   7    1.19    0.22
   9  -7  -7    1.22    0.19
 -10   7   7    0.06    0.17
  10  -7  -7    0.38    0.16
  12  -7  -7    0.85    0.27
  13  -7  -7   -0.13    0.22
  12   8   7    0.24    0.22
  11   8   7    0.24    0.21
  11   8   7    0.40    0.10
  10   8   7    0.24    0.20
  10   8   7    0.29    0.10
   9   8   7    0.05    0.09
   9   8   7   -0.19    0.16
   8   8   7   -0.12    0.09
   8   8   7   -0.03    0.16
   7   8   7   -0.08    0.16
   7   8   7   -0.09    0.09
   6   8   7    4.42    0.32
   6   8   7    4.13    0.24
  -6  -8  -7    4.16    0.26
   5   8   7   10.04    0.45
   5   8   7   10.04    0.41
   5   8   7    8.72    0.36
  -5  -8  -7    9.09    0.37
   4   8   7    0.09    0.11
   4   8   7    0.05    0.10
   4   8   7    0.03    0.12
  -4  -8  -7    0.07    0.11
   3   8   7    3.14    0.24
   3   8   7    4.02    0.27
   3   8   7    3.48    0.23
  -3  -8  -7    3.63    0.25
   2   8   7    4.43    0.25
   2   8   7    4.90    0.29
   2   8   7    3.96    0.24
  -2  -8  -7    3.99    0.24
   1   8   7    2.20    0.20
   1   8   7    2.36    0.22
   1   8   7    2.14    0.19
  -1  -8  -7    2.25    0.21
   0   8   7    2.57    0.21
   0   8   7    2.67    0.23
   0   8   7    2.74    0.18
   0  -8  -7    2.57    0.20
  -1   8   7    6.05    0.22
  -1   8   7    5.45    0.29
   1  -8  -7    5.62    0.28
  -2   8   7    0.59    0.13
   2  -8  -7    0.73    0.13
  -3   8   7    0.23    0.12
   3  -8  -7    0.29    0.12
  -4   8   7    0.98    0.17
   4  -8  -7    0.78    0.16
  -5   8   7    2.36    0.25
   5  -8  -7    2.52    0.24
  -6   8   7   -0.09    0.15
   6  -8  -7   -0.28    0.14
  -7   8   7   -0.23    0.14
   7  -8  -7   -0.44    0.15
  -8   8   7    9.50    0.50
   8  -8  -7    8.70    0.43
  -9   8   7    5.49    0.40
   9  -8  -7    4.92    0.35
 -10   8   7    0.20    0.18
  10  -8  -7    0.22    0.17
  12  -8  -7   -0.25    0.21
  12   9   7    0.11    0.22
  11   9   7    0.05    0.20
  10   9   7    0.01    0.19
  10   9   7    0.06    0.10
   9   9   7    0.10    0.18
   9   9   7    0.17    0.10
   8   9   7    0.67    0.12
   8   9   7    0.66    0.20
   7   9   7    1.05    0.22
   7   9   7    1.16    0.15
   6   9   7    0.23    0.16
   6   9   7    0.12    0.10
   5   9   7    0.33    0.15
   5   9   7    0.33    0.12
  -5  -9  -7    0.37    0.12
   4   9   7    3.32    0.27
   4   9   7    3.16    0.28
   4   9   7    3.62    0.24
  -4  -9  -7    3.51    0.25
   3   9   7   23.57    0.73
   3   9   7   24.82    0.76
   3   9   7   23.52    0.75
  -3  -9  -7   23.93    0.72
   2   9   7    1.97    0.21
   2   9   7    1.86    0.19
   2   9   7    1.72    0.19
  -2  -9  -7    1.83    0.20
   1   9   7   11.47    0.46
   1   9   7   11.04    0.40
   1   9   7   11.38    0.44
  -1  -9  -7   11.30    0.43
   0   9   7    0.31    0.13
   0   9   7    0.20    0.11
   0   9   7    0.24    0.09
   0  -9  -7    0.23    0.12
  -1   9   7   16.31    0.57
   1  -9  -7   16.02    0.55
  -2   9   7   13.64    0.51
   2  -9  -7   13.13    0.49
  -3   9   7    0.39    0.14
   3  -9  -7    0.33    0.13
  -4   9   7    1.67    0.21
   4  -9  -7    1.43    0.19
  -5   9   7    3.53    0.30
   5  -9  -7    3.86    0.29
  -6   9   7   -0.26    0.13
   6  -9  -7   -0.21    0.14
  -7   9   7    0.10    0.18
   7  -9  -7    0.26    0.18
  -8   9   7    3.07    0.33
   8  -9  -7    2.67    0.29
  -9   9   7    0.01    0.17
   9  -9  -7   -0.02    0.16
 -10   9   7   -0.02    0.17
  10  -9  -7   -0.07    0.15
  11  10   7   -0.12    0.20
  10  10   7    0.30    0.20
  10  10   7    0.22    0.10
   9  10   7    0.37    0.19
   9  10   7    0.58    0.12
   8  10   7    1.19    0.23
   8  10   7    0.97    0.15
   7  10   7    0.01    0.16
   7  10   7    0.02    0.11
   6  10   7   -0.04    0.15
   6  10   7   -0.02    0.11
   5  10   7   -0.08    0.10
   5  10   7    0.04    0.14
   4  10   7    0.80    0.17
   4  10   7    0.91    0.15
  -4 -10  -7    0.79    0.14
   3  10   7   -0.02    0.12
   3  10   7    0.02    0.12
  -3 -10  -7   -0.06    0.12
   2  10   7    3.61    0.29
   2  10   7    3.00    0.25
   2  10   7    3.50    0.28
  -2 -10  -7    3.73    0.27
   1  10   7    0.53    0.12
   1  10   7    0.61    0.14
   1  10   7    0.47    0.14
  -1 -10  -7    0.66    0.14
   0  10   7    3.23    0.20
   0  10   7    3.56    0.28
   0 -10  -7    4.00    0.27
  -1  10   7    0.18    0.13
   1 -10  -7    0.01    0.12
  -2  10   7    0.20    0.14
   2 -10  -7    0.49    0.14
  -3  10   7    3.52    0.29
   3 -10  -7    3.66    0.28
  -4  10   7    1.96    0.24
   4 -10  -7    1.99    0.23
  -5  10   7    1.78    0.23
   5 -10  -7    1.67    0.22
  -6  10   7   -0.33    0.14
   6 -10  -7   -0.10    0.15
  -7  10   7    0.11    0.19
   7 -10  -7    0.06    0.17
  -8  10   7    2.98    0.33
   8 -10  -7    4.01    0.36
  -9  10   7    0.25    0.20
   9 -10  -7    0.35    0.19
  11  11   7    0.06    0.22
  10  11   7    0.31    0.21
   9  11   7    0.05    0.11
   9  11   7    0.08    0.19
   8  11   7    2.50    0.30
   8  11   7    2.41    0.23
   7  11   7   -0.09    0.15
   7  11   7    0.10    0.12
   6  11   7    0.81    0.16
   6  11   7    0.66    0.19
   5  11   7    0.94    0.19
   5  11   7    0.80    0.16
   4  11   7    0.15    0.14
   4  11   7    0.18    0.13
   3  11   7   -0.06    0.12
   3  11   7   -0.19    0.11
  -3 -11  -7   -0.12    0.12
   2  11   7    0.04    0.13
   2  11   7    0.04    0.12
  -2 -11  -7    0.05    0.13
   1  11   7    0.65    0.16
   1  11   7    0.41    0.12
  -1 -11  -7    0.56    0.15
   0  11   7   -0.16    0.11
   0 -11  -7   -0.10    0.11
  -1  11   7    0.10    0.14
   1 -11  -7    0.13    0.13
  -2  11   7   13.30    0.57
   2 -11  -7   14.72    0.56
  -3  11   7    5.59    0.38
   3 -11  -7    6.44    0.38
  -4  11   7    0.27    0.17
   4 -11  -7    0.10    0.15
  -5  11   7    0.16    0.16
   5 -11  -7   -0.03    0.15
  -6  11   7    1.27    0.24
   6 -11  -7    1.13    0.22
  -7  11   7    0.07    0.18
   7 -11  -7    0.22    0.18
  -8  11   7    0.19    0.21
   8 -11  -7    0.29    0.19
  -9  11   7   -0.11    0.21
   9 -11  -7    0.13    0.21
  10  12   7    0.21    0.20
   9  12   7   -0.09    0.12
   9  12   7   -0.21    0.18
   8  12   7    0.70    0.23
   8  12   7    0.47    0.15
   7  12   7   -0.01    0.13
   7  12   7    0.25    0.18
   6  12   7    0.16    0.16
   6  12   7    0.05    0.13
   5  12   7    0.42    0.15
   5  12   7    0.58    0.17
   4  12   7   -0.19    0.12
   4  12   7   -0.01    0.14
   3  12   7    1.69    0.20
   3  12   7    2.00    0.22
   2  12   7    0.04    0.13
   2  12   7    0.07    0.12
  -2 -12  -7    0.10    0.13
   1  12   7    1.92    0.23
  -1 -12  -7    2.54    0.26
   0  12   7    0.52    0.17
   0 -12  -7    0.49    0.16
  -1  12   7   -0.04    0.14
   1 -12  -7    0.16    0.16
  -2  12   7    0.68    0.19
   2 -12  -7    0.84    0.19
  -3  12   7    8.39    0.46
   3 -12  -7    8.45    0.44
  -4  12   7    0.51    0.19
   4 -12  -7    0.79    0.19
  -5  12   7   -0.24    0.15
   5 -12  -7   -0.08    0.15
  -6  12   7   -0.39    0.16
   6 -12  -7    0.19    0.17
  -7  12   7   -0.12    0.18
   7 -12  -7   -0.15    0.18
  -8  12   7    0.03    0.20
   8 -12  -7   -0.03    0.20
  -9  12   7   -0.09    0.21
   9  13   7   -0.18    0.12
   9  13   7    0.00    0.20
   8  13   7    0.07    0.19
   8  13   7    0.23    0.15
   7  13   7    0.53    0.21
   7  13   7    0.36    0.16
   6  13   7    0.56    0.17
   6  13   7    0.40    0.18
   5  13   7   -0.14    0.14
   5  13   7    0.20    0.16
   4  13   7    0.15    0.15
   4  13   7    0.02    0.15
   3  13   7    0.39    0.17
   2  13   7   -0.17    0.14
   1  13   7    0.01    0.15
  -1 -13  -7    0.00    0.13
   0  13   7    0.22    0.17
   0 -13  -7    0.36    0.17
  -1  13   7   -0.17    0.15
   1 -13  -7   -0.01    0.15
  -2  13   7   -0.10    0.17
   2 -13  -7   -0.06    0.16
  -3  13   7    0.13    0.18
   3 -13  -7    0.40    0.18
  -4  13   7   -0.02    0.17
   4 -13  -7   -0.14    0.16
  -5  13   7   -0.12    0.16
   5 -13  -7   -0.09    0.16
  -6  13   7    0.00    0.18
   6 -13  -7    0.36    0.21
  -7  13   7    0.31    0.22
   7 -13  -7    1.02    0.24
  -8  13   7    0.78    0.27
   8 -13  -7    0.77    0.25
  -9  13   7    0.05    0.25
   8  14   7   -0.01    0.19
   7  14   7    1.52    0.23
   7  14   7    1.17    0.26
   6  14   7    0.07    0.17
   6  14   7   -0.02    0.15
   5  14   7    0.47    0.19
   5  14   7    0.53    0.19
   4  14   7    0.00    0.16
   3  14   7    5.09    0.39
   2  14   7   -0.03    0.17
   1  14   7    0.82    0.22
   0  14   7    0.39    0.19
   0 -14  -7    0.38    0.18
  -1  14   7    0.07    0.19
   1 -14  -7   -0.08    0.17
  -2  14   7    0.21    0.19
   2 -14  -7    0.24    0.19
  -3  14   7   -0.20    0.17
   3 -14  -7   -0.19    0.17
  -4  14   7   -0.05    0.18
   4 -14  -7    0.14    0.19
  -5  14   7    0.16    0.20
   5 -14  -7    0.45    0.22
  -6  14   7    0.20    0.22
   6 -14  -7    0.35    0.22
  -7  14   7    0.18    0.23
   7 -14  -7    0.38    0.24
  -8  14   7    0.11    0.23
   6  15   7   -0.09    0.16
   5  15   7    0.16    0.18
   4  15   7   -0.02    0.16
   3  15   7   -0.12    0.17
   2  15   7   -0.04    0.17
   1  15   7    0.38    0.21
   0  15   7   -0.26    0.17
  -1  15   7   -0.25    0.18
  -2  15   7    0.11    0.20
   2 -15  -7    0.09    0.20
  -3  15   7    0.04    0.22
   3 -15  -7    0.10    0.20
  -4  15   7    0.25    0.23
   4 -15  -7    0.24    0.21
  -5  15   7    0.11    0.21
   5 -15  -7    0.02    0.20
  -6  15   7   -0.30    0.21
   6 -15  -7    0.33    0.23
  -7  15   7   -0.02    0.23
   4  16   7    0.17    0.19
   3  16   7   -0.16    0.19
   2  16   7   -0.01    0.19
   1  16   7   -0.27    0.18
   0  16   7   -0.18    0.19
  -1  16   7    0.28    0.22
  -2  16   7   -0.08    0.19
  -3  16   7   -0.11    0.21
   3 -16  -7   -0.20    0.19
  -4  16   7    0.17    0.23
   4 -16  -7    0.13    0.21
  -5  16   7   -0.14    0.22
   5 -16  -7    0.34    0.23
  -4  16  -8    0.14    0.24
  -3  16  -8   -0.04    0.24
  -2  16  -8   -0.01    0.24
  -1  16  -8    0.45    0.25
   0  16  -8   -0.11    0.21
   1  16  -8   -0.14    0.20
   2  16  -8   -0.13    0.18
   3  16  -8    0.00    0.19
   4  16  -8    0.03    0.19
  -6  15  -8    0.19    0.25
  -5  15  -8    0.33    0.27
  -4  15  -8    0.21    0.25
  -3  15  -8    0.12    0.22
  -2  15  -8    0.79    0.27
  -1  15  -8    0.27    0.21
   0  15  -8    0.36    0.21
   1  15  -8    0.34    0.21
   2  15  -8   -0.16    0.17
   3  15  -8    0.38    0.20
   4  15  -8    1.33    0.24
   5  15  -8    0.63    0.19
   6  15  -8    0.84    0.18
  -7  14  -8    1.90    0.37
  -6  14  -8   -0.07    0.25
  -5  14  -8   -0.46    0.20
  -4  14  -8    0.37    0.24
  -3  14  -8    0.34    0.25
  -2  14  -8   -0.15    0.20
  -1  14  -8    0.07    0.20
   0  14  -8    1.76    0.29
   1  14  -8    0.06    0.19
   2  14  -8    0.40    0.19
   3  14  -8    0.14    0.18
   4  14  -8   -0.17    0.15
   5  14  -8    0.45    0.17
   6  14  -8    0.10    0.14
   7  14  -8    0.24    0.12
  -8  13  -8    0.08    0.25
  -7  13  -8    2.19    0.36
  -6  13  -8    0.71    0.26
  -5  13  -8   -0.07    0.21
  -4  13  -8    0.27    0.22
  -3  13  -8    2.88    0.35
  -2  13  -8    0.40    0.21
  -1  13  -8    0.79    0.23
   0  13  -8    0.78    0.22
   1  13  -8   -0.10    0.16
   2  13  -8    0.02    0.16
   3  13  -8    0.33    0.17
   4  13  -8    0.25    0.16
   5  13  -8   -0.13    0.14
   6  13  -8    1.19    0.17
   7  13  -8    0.01    0.11
  -9  12  -8    0.67    0.30
  -8  12  -8    0.23    0.26
  -7  12  -8    0.04    0.22
  -6  12  -8    0.10    0.23
  -5  12  -8    0.13    0.22
  -4  12  -8    1.20    0.27
  -3  12  -8    0.22    0.22
  -2  12  -8    1.17    0.25
  -1  12  -8    0.23    0.19
   0  12  -8    0.38    0.18
   1  12  -8    0.07    0.16
   2  12  -8    6.11    0.39
   3  12  -8    4.89    0.34
   4  12  -8   -0.14    0.13
   5  12  -8   -0.05    0.12
   6  12  -8    1.05    0.16
   7  12  -8    0.51    0.11
 -10  11  -8   -0.09    0.24
  -9  11  -8   -0.13    0.22
  -8  11  -8    2.84    0.37
  -7  11  -8    0.22    0.22
  -6  11  -8    0.17    0.21
  -5  11  -8    0.06    0.22
  -4  11  -8    2.00    0.31
  -3  11  -8    0.46    0.22
  -2  11  -8    0.62    0.21
  -1  11  -8    1.43    0.25
   0  11  -8    0.39    0.17
   1  11  -8    0.04    0.16
   2  11  -8    5.76    0.37
   3  11  -8   -0.03    0.14
   4  11  -8    1.17    0.18
   5  11  -8    0.20    0.12
   6  11  -8    1.16    0.15
   7  11  -8    0.18    0.10
  11 -10   8    0.06    0.21
  10 -10   8   -0.13    0.19
 -10  10  -8    0.08    0.22
  -9  10  -8    0.08    0.22
  -8  10  -8    0.27    0.23
  -7  10  -8    0.08    0.20
  -6  10  -8    4.73    0.41
  -5  10  -8    3.64    0.40
  -4  10  -8    1.23    0.27
  -3  10  -8   -0.06    0.19
  -2  10  -8   13.96    0.62
  -1  10  -8    8.72    0.46
   0  10  -8   -0.04    0.15
   1  10  -8    0.52    0.17
   2  10  -8    0.04    0.13
   3  10  -8    0.20    0.14
   4  10  -8    0.11    0.13
   5  10  -8    0.79    0.14
   6  10  -8    2.90    0.22
   7  10  -8    0.12    0.09
  11  -9   8    0.10    0.22
  10  -9   8    0.10    0.20
 -10   9  -8   -0.21    0.22
  -9   9  -8   -0.32    0.20
  -8   9  -8    0.23    0.21
  -7   9  -8    0.01    0.18
  -6   9  -8    4.77    0.40
  -5   9  -8    0.02    0.17
  -4   9  -8    0.04    0.19
  -3   9  -8   27.69    0.96
  -2   9  -8    4.88    0.38
  -1   9  -8    0.33    0.17
   0   9  -8    0.10    0.15
   1   9  -8   12.16    0.51
   2   9  -8    0.05    0.13
   3   9  -8   -0.08    0.11
   4   9  -8    0.04    0.11
   5   9  -8    0.88    0.14
   6   9  -8    0.15    0.10
   7   9  -8    4.54    0.20
  12  -8   8    0.10    0.23
  11  -8   8   -0.16    0.21
  10  -8   8   -0.11    0.19
 -10   8  -8    0.00    0.21
  -9   8  -8    0.08    0.20
  -8   8  -8    0.00    0.18
  -7   8  -8    0.79    0.24
  -6   8  -8    0.07    0.18
  -5   8  -8    1.66    0.27
  -4   8  -8    7.37    0.45
  -3   8  -8    0.71    0.21
  -2   8  -8    4.34    0.34
  -1   8  -8    6.86    0.38
   0   8  -8   15.36    0.58
   1   8  -8   -0.03    0.12
   2   8  -8    0.07    0.12
   2   8  -8    0.25    0.15
   3   8  -8    1.92    0.19
   3   8  -8    2.08    0.26
   4   8  -8    4.37    0.37
   4   8  -8    4.36    0.26
   5   8  -8    2.62    0.32
   5   8  -8    2.53    0.21
   6   8  -8    5.13    0.24
   6   8  -8    4.86    0.42
   6   8  -8    5.78    0.25
   7   8  -8    1.94    0.14
   7   8  -8    1.89    0.32
   7   8  -8    1.86    0.15
   8   8  -8    0.85    0.28
   9   8  -8    3.40    0.43
  10   8  -8   -0.11    0.25
  12  -7   8    0.19    0.24
  11  -7   8    0.45    0.24
  10  -7   8   -0.19    0.18
 -10   7  -8    0.18    0.21
  -9   7  -8   -0.07    0.20
  -8   7  -8    2.08    0.29
  -7   7  -8    0.16    0.18
  -6   7  -8    7.43    0.45
  -5   7  -8   -0.36    0.16
  -4   7  -8   13.28    0.57
  -3   7  -8    6.61    0.38
  -2   7  -8    0.15    0.15
  -1   7  -8    5.12    0.34
   0   7  -8   14.51    0.55
   0   7  -8   15.74    0.53
   1   7  -8   11.10    0.46
   1   7  -8   11.51    0.45
   2   7  -8    3.19    0.26
   2   7  -8    3.11    0.24
   3   7  -8    0.58    0.13
   3   7  -8    0.85    0.19
   4   7  -8   13.95    0.60
   4   7  -8   13.16    0.46
   5   7  -8   -0.16    0.08
   5   7  -8    0.09    0.18
   6   7  -8    9.28    0.32
   6   7  -8    8.33    0.54
   7   7  -8   17.69    0.47
   7   7  -8   16.64    0.77
   8   7  -8   -0.05    0.23
   9   7  -8    0.40    0.27
  10   7  -8    0.26    0.27
  11   7  -8    0.33    0.29
  12   7  -8    0.10    0.30
  13  -6   8    1.34    0.31
  12  -6   8    1.53    0.31
  11  -6   8    4.15    0.43
  10  -6   8   -0.23    0.19
 -10   6  -8   -0.29    0.17
   9  -6   8    1.53    0.27
  -9   6  -8    1.87    0.28
  -8   6  -8    1.98    0.27
  -7   6  -8    0.23    0.18
  -6   6  -8   -0.31    0.15
  -5   6  -8    5.45    0.37
  -4   6  -8    2.67    0.27
  -3   6  -8    1.91    0.22
  -2   6  -8   42.60    1.21
  -1   6  -8    4.83    0.30
  -1   6  -8    4.97    0.25
   0   6  -8    0.27    0.12
   0   6  -8    0.26    0.12
   1   6  -8    5.73    0.30
   1   6  -8    6.23    0.32
   2   6  -8    0.70    0.13
   2   6  -8    0.81    0.17
   3   6  -8    0.09    0.14
   3   6  -8    0.27    0.10
   4   6  -8    4.54    0.24
   4   6  -8    4.32    0.33
   5   6  -8    6.85    0.43
   5   6  -8    7.38    0.29
   6   6  -8   13.34    0.41
   6   6  -8   13.58    0.65
   7   6  -8    3.44    0.40
   7   6  -8    3.68    0.16
   8   6  -8    6.10    0.51
   9   6  -8    1.45    0.32
  10   6  -8    0.39    0.26
  11   6  -8    0.17    0.29
  12   6  -8    0.57    0.32
  13  -5   8    0.36    0.26
  12  -5   8   -0.13    0.22
  11  -5   8    1.03    0.27
  10  -5   8   -0.09    0.20
 -10   5  -8   -0.01    0.20
   9  -5   8   -0.10    0.17
  -9   5  -8   -0.05    0.18
  -8   5  -8    0.79    0.21
  -7   5  -8    7.64    0.46
  -6   5  -8    0.34    0.17
  -5   5  -8    0.26    0.15
  -4   5  -8    0.47    0.15
  -3   5  -8    1.02    0.17
  -2   5  -8   11.76    0.37
  -2   5  -8   11.89    0.48
  -1   5  -8    9.57    0.36
  -1   5  -8    9.93    0.42
   0   5  -8   -0.05    0.09
   0   5  -8    0.01    0.11
   1   5  -8    7.06    0.33
   1   5  -8    7.20    0.34
   2   5  -8   13.17    0.46
   2   5  -8   13.59    0.51
   3   5  -8    1.92    0.18
   3   5  -8    1.91    0.22
   4   5  -8    0.18    0.14
   4   5  -8    0.18    0.09
   5   5  -8    0.43    0.18
   5   5  -8    0.50    0.10
   6   5  -8    6.18    0.45
   6   5  -8    5.92    0.24
   7   5  -8    0.10    0.07
   7   5  -8   -0.19    0.19
   8   5  -8    1.56    0.10
   8   5  -8    0.73    0.29
   9   5  -8    1.38    0.30
  10   5  -8    1.50    0.33
  11   5  -8    0.12    0.26
  12   5  -8    0.38    0.31
  13   5  -8    0.39    0.32
  13  -4   8    0.52    0.25
  12  -4   8    0.36    0.23
  11  -4   8    8.79    0.53
  10  -4   8    1.06    0.26
 -10   4  -8    1.26    0.26
   9  -4   8    1.87    0.28
  -9   4  -8    2.02    0.26
  -8   4  -8    0.62    0.21
  -7   4  -8   -0.12    0.15
  -6   4  -8    1.16    0.20
  -5   4  -8   12.81    0.52
  -4   4  -8    3.84    0.28
  -3   4  -8    0.53    0.14
  -2   4  -8    0.09    0.08
  -2   4  -8    0.13    0.11
  -1   4  -8   28.04    0.78
  -1   4  -8   29.85    0.85
   0   4  -8   33.28    0.93
   0   4  -8   32.11    0.90
   1   4  -8    9.06    0.37
   1   4  -8    9.04    0.36
   2   4  -8    2.09    0.17
   2   4  -8    2.45    0.21
   3   4  -8    1.40    0.19
   3   4  -8    1.38    0.14
   4   4  -8    4.08    0.22
   4   4  -8    4.17    0.31
   5   4  -8   -0.06    0.07
   5   4  -8   -0.02    0.15
   6   4  -8    0.05    0.07
   6   4  -8    0.01    0.17
   7   4  -8   -0.10    0.06
   7   4  -8   -0.34    0.18
  -8  -4   8    0.95    0.09
   8   4  -8    0.37    0.24
   8   4  -8    1.02    0.09
   9   4  -8    0.83    0.27
  10   4  -8    0.78    0.28
  11   4  -8    0.46    0.28
  12   4  -8   -0.12    0.25
  13   4  -8    0.51    0.32
  14  -3   8    0.12    0.24
  13  -3   8    0.59    0.25
  12  -3   8    0.17    0.23
  11  -3   8    0.29    0.23
  10  -3   8    0.27    0.21
 -10   3  -8    0.23    0.19
   9  -3   8   -0.25    0.17
  -9   3  -8   -0.06    0.17
   8  -3   8   11.31    0.51
   8  -3   8   10.38    0.52
  -8   3  -8   10.68    0.52
   7  -3   8    4.68    0.33
  -7   3  -8    4.22    0.33
  -7   3  -8    4.33    0.23
   6  -3   8    0.16    0.13
  -6   3  -8    0.07    0.08
  -6   3  -8    0.02    0.13
   5  -3   8    0.55    0.14
  -5   3  -8    0.46    0.14
  -5   3  -8    0.46    0.08
   4  -3   8    1.14    0.16
  -4   3  -8    1.05    0.16
   3  -3   8    1.10    0.15
  -3   3  -8    0.60    0.13
   2  -3   8   37.98    1.04
  -2   3  -8   35.53    1.02
   1  -3   8    0.40    0.11
  -1   3  -8    0.33    0.11
   0  -3   8   -0.01    0.08
   0   3  -8    0.03    0.09
   1   3  -8    7.40    0.31
   2   3  -8    9.94    0.36
   3   3  -8    2.10    0.21
   3   3  -8    1.49    0.15
   4   3  -8   17.07    0.51
   4   3  -8   17.69    0.64
   5   3  -8    0.01    0.14
   5   3  -8    0.13    0.08
   6   3  -8   17.24    0.69
   6   3  -8   17.34    0.49
   7   3  -8    4.80    0.40
   7   3  -8    4.27    0.21
  -8  -3   8    0.76    0.10
   8   3  -8    0.72    0.09
   8   3  -8    0.56    0.25
   9   3  -8    0.40    0.08
   9   3  -8    0.28    0.25
  10   3  -8    0.63    0.26
  11   3  -8   -0.16    0.23
  12   3  -8    0.05    0.27
  13   3  -8   -0.09    0.30
  14  -2   8    0.34    0.27
  13  -2   8    0.94    0.29
  12  -2   8    0.17    0.21
  11  -2   8    2.63    0.33
  10  -2   8    1.61    0.28
 -10   2  -8    1.51    0.24
   9  -2   8    1.75    0.29
  -9   2  -8    2.07    0.26
   8  -2   8    3.03    0.29
   8  -2   8    2.65    0.30
  -8   2  -8    2.99    0.26
  -8   2  -8    2.91    0.31
   7  -2   8   12.25    0.52
   7  -2   8   11.98    0.54
  -7   2  -8   11.58    0.50
  -7   2  -8   11.36    0.43
   6  -2   8    1.33    0.18
  -6   2  -8    1.16    0.14
  -6   2  -8    1.09    0.18
   5  -2   8    2.85    0.24
  -5   2  -8    2.35    0.23
   4  -2   8    6.71    0.34
  -4   2  -8    6.31    0.32
   3  -2   8    8.06    0.36
  -3   2  -8    7.81    0.35
   2  -2   8   22.28    0.69
  -2   2  -8   22.63    0.69
   1  -2   8    1.24    0.14
  -1   2  -8    1.22    0.15
   0  -2   8    3.36    0.22
   0   2  -8    3.21    0.21
  -1  -2   8   -0.03    0.07
   1   2  -8    0.01    0.08
  -2  -2   8   33.17    0.89
   2   2  -8   32.12    0.87
   3   2  -8   34.37    0.91
   4   2  -8    0.32    0.09
   5   2  -8    4.05    0.20
   5   2  -8    4.36    0.32
   6   2  -8    5.79    0.23
   6   2  -8    5.61    0.38
   7   2  -8    0.07    0.18
   7   2  -8    0.04    0.08
  -8  -2   8    0.60    0.10
   8   2  -8    0.69    0.10
   8   2  -8    0.38    0.23
   9   2  -8    0.01    0.25
   9   2  -8    0.80    0.11
  10   2  -8    0.63    0.10
  10   2  -8    0.74    0.26
  11   2  -8    0.93    0.31
  12   2  -8    3.57    0.46
  13   2  -8    2.70    0.45
  14   2  -8    0.19    0.32
  14  -1   8    0.07    0.24
  13  -1   8    0.09    0.23
  12  -1   8   -0.09    0.20
  11  -1   8    1.59    0.28
  10  -1   8    0.78    0.24
   9  -1   8   -0.03    0.24
  -9   1  -8    0.60    0.19
  -9   1  -8    0.58    0.21
   8  -1   8    5.18    0.40
   8  -1   8    5.67    0.38
  -8   1  -8    5.82    0.38
  -8   1  -8    5.41    0.35
   7  -1   8   13.01    0.55
   7  -1   8   13.37    0.53
  -7   1  -8   12.85    0.51
  -7   1  -8   13.42    0.49
   6  -1   8    2.46    0.25
  -6   1  -8    2.39    0.25
   5  -1   8    0.24    0.12
  -5   1  -8    0.00    0.11
   4  -1   8    7.42    0.35
  -4   1  -8    7.68    0.34
   3  -1   8    4.01    0.26
  -3   1  -8    3.61    0.24
   2  -1   8    2.57    0.21
  -2   1  -8    2.74    0.21
   1  -1   8   44.39    1.17
  -1   1  -8   42.70    1.15
   0  -1   8    9.34    0.35
   0   1  -8    8.90    0.34
  -1  -1   8    1.14    0.13
   1   1  -8    1.04    0.12
  -2  -1   8    0.41    0.10
   2   1  -8    0.36    0.09
   3   1  -8    9.87    0.34
   4   1  -8    6.01    0.25
   5   1  -8   75.73    1.84
   6   1  -8    0.95    0.11
   6   1  -8    1.05    0.20
  -7  -1   8    9.72    0.33
   7   1  -8   10.12    0.52
  -8  -1   8   11.11    0.38
   8   1  -8   10.92    0.58
   8   1  -8   11.70    0.37
  -9  -1   8    1.03    0.13
   9   1  -8    0.94    0.28
   9   1  -8    1.26    0.14
  10   1  -8    0.32    0.11
  10   1  -8   -0.02    0.24
  11   1  -8    0.45    0.26
  12   1  -8    0.16    0.28
  13   1  -8    2.24    0.42
  14   1  -8   -0.01    0.28
  14   0   8    0.37    0.28
  13   0   8    0.17    0.23
  12   0   8    0.18    0.23
  11   0   8    0.15    0.20
  10   0   8    2.10    0.30
  -9   0  -8    0.20    0.22
   8   0   8   30.95    1.01
   8   0   8   31.64    0.96
  -8   0  -8   31.10    0.97
  -8   0  -8   30.86    0.95
   7   0   8    0.04    0.15
   7   0   8   -0.10    0.12
  -7   0  -8   -0.22    0.13
  -7   0  -8   -0.11    0.13
   6   0   8    0.76    0.15
   6   0   8    0.64    0.16
  -6   0  -8    0.87    0.15
   5   0   8    0.05    0.11
  -5   0  -8    0.00    0.10
   4   0   8   80.67    2.02
  -4   0  -8   78.45    2.00
   3   0   8    0.00    0.09
  -3   0  -8    0.08    0.10
   2   0   8    1.25    0.14
  -2   0  -8    1.30    0.14
   1   0   8    0.08    0.08
  -1   0  -8    0.15    0.09
   0   0   8   31.61    0.86
   0   0  -8   30.51    0.84
  -1   0   8   -0.07    0.06
   1   0  -8    0.03    0.07
  -2   0   8   26.47    0.72
   2   0  -8   24.23    0.70
   3   0  -8   -0.09    0.07
   4   0  -8   63.99    1.58
   5   0  -8   -0.13    0.07
   6   0  -8   29.76    0.80
  -7   0   8   -0.07    0.07
   7   0  -8   -0.17    0.14
   7   0  -8   -0.05    0.07
  -8   0   8    3.95    0.22
   8   0  -8    3.90    0.37
   8   0  -8    3.73    0.21
  -9   0   8    0.06    0.11
   9   0  -8    0.03    0.23
   9   0  -8    0.10    0.11
  10   0  -8    4.08    0.43
  10   0  -8    4.14    0.24
  11   0  -8   -0.22    0.21
  12   0  -8   16.84    0.86
  13   0  -8   -0.26    0.26
  14   0  -8    1.14    0.35
  14   1   8   -0.05    0.24
  13   1   8   -0.17    0.22
  12   1   8   -0.05    0.20
  11   1   8    1.43    0.28
  10   1   8    0.67    0.24
   9   1   8    0.74    0.24
  -9  -1  -8    0.69    0.19
   8   1   8    5.58    0.40
   8   1   8    4.69    0.35
  -8  -1  -8    5.02    0.39
  -8  -1  -8    4.76    0.33
   7   1   8   12.28    0.55
   7   1   8   13.40    0.52
  -7  -1  -8   13.33    0.55
  -7  -1  -8   13.77    0.51
   6   1   8    2.56    0.26
   6   1   8    3.19    0.26
  -6  -1  -8    2.22    0.22
   5   1   8    0.09    0.12
   5   1   8    0.25    0.11
  -5  -1  -8    0.13    0.11
   4   1   8    8.12    0.35
  -4  -1  -8    7.83    0.34
   3   1   8    3.98    0.25
  -3  -1  -8    4.08    0.23
   2   1   8    2.71    0.21
  -2  -1  -8    2.78    0.20
   1   1   8   44.37    1.15
  -1  -1  -8   42.16    1.13
   0   1   8    8.84    0.34
   0  -1  -8    8.37    0.32
  -1   1   8    1.04    0.12
   1  -1  -8    1.07    0.12
  -2   1   8    0.60    0.10
   2  -1  -8    0.48    0.09
   3  -1  -8    9.75    0.34
   4  -1  -8    5.66    0.25
   5  -1  -8   75.19    1.85
  -6   1   8    0.86    0.11
   6  -1  -8    0.67    0.11
  -7   1   8   10.35    0.37
   7  -1  -8   10.35    0.36
  -8   1   8   11.48    0.41
   8  -1  -8   11.82    0.41
   8  -1  -8   11.45    0.59
  -9   1   8    1.35    0.17
   9  -1  -8    1.26    0.16
   9  -1  -8    1.28    0.29
  10  -1  -8    0.05    0.12
  10  -1  -8    0.54    0.25
  11  -1  -8    0.40    0.27
  11  -1  -8    0.35    0.13
  12  -1  -8    0.43    0.27
  13  -1  -8    2.35    0.40
  14  -1  -8    0.18    0.28
  14   2   8   -0.01    0.26
  13   2   8    0.78    0.27
  12   2   8    0.05    0.22
  11   2   8    1.89    0.31
  10   2   8    1.12    0.26
   9   2   8    1.87    0.27
  -9  -2  -8    1.64    0.20
   8   2   8    3.21    0.29
   8   2   8    3.26    0.33
  -8  -2  -8    2.94    0.28
   7   2   8   11.41    0.47
   7   2   8   11.42    0.51
  -7  -2  -8   11.05    0.44
   6   2   8    1.47    0.20
   6   2   8    1.28    0.17
  -6  -2  -8    1.12    0.15
   5   2   8    2.77    0.24
   5   2   8    2.79    0.25
  -5  -2  -8    2.91    0.22
   4   2   8    6.09    0.30
   4   2   8    5.79    0.31
  -4  -2  -8    6.31    0.29
   3   2   8    8.06    0.34
  -3  -2  -8    8.18    0.33
   2   2   8   23.53    0.69
  -2  -2  -8   22.06    0.66
   1   2   8    1.68    0.17
  -1  -2  -8    1.53    0.16
   0   2   8    3.46    0.23
   0  -2  -8    3.41    0.20
  -1   2   8   -0.02    0.07
   1  -2  -8   -0.02    0.07
  -2   2   8   33.92    0.92
   2  -2  -8   34.08    0.90
   3  -2  -8   34.20    0.91
  -4   2   8    0.24    0.07
   4  -2  -8    0.44    0.10
   5  -2  -8    4.02    0.22
  -6   2   8    5.59    0.25
   6  -2  -8    5.66    0.26
  -7   2   8    0.16    0.10
   7  -2  -8    0.13    0.10
  -8   2   8    0.49    0.13
   8  -2  -8    0.39    0.12
  -9   2   8    0.53    0.15
   9  -2  -8    0.54    0.14
   9  -2  -8    0.67    0.25
  10  -2  -8    0.78    0.26
  10  -2  -8    0.42    0.14
  11  -2  -8    0.84    0.16
  11  -2  -8    0.58    0.28
  12  -2  -8    3.54    0.43
  13  -2  -8    3.10    0.44
  14  -2  -8    0.37    0.28
  14   3   8   -0.24    0.25
  13   3   8    0.31    0.27
  12   3   8    0.18    0.23
  11   3   8    0.16    0.22
  10   3   8    0.29    0.20
   9   3   8   -0.31    0.17
   8   3   8   10.85    0.54
  -8  -3  -8   11.13    0.43
   7   3   8    4.32    0.34
   7   3   8    4.78    0.31
  -7  -3  -8    4.65    0.28
   6   3   8    0.00    0.10
   6   3   8    0.21    0.14
  -6  -3  -8    0.07    0.10
   5   3   8    0.41    0.13
   5   3   8    0.54    0.12
  -5  -3  -8    0.41    0.11
   4   3   8    0.88    0.15
   4   3   8    1.03    0.14
  -4  -3  -8    0.81    0.12
   3   3   8    0.72    0.12
   3   3   8    0.59    0.11
  -3  -3  -8    0.60    0.11
   2   3   8   38.31    1.03
   2   3   8   37.90    1.02
  -2  -3  -8   37.04    1.00
   1   3   8    0.42    0.10
  -1  -3  -8    0.35    0.10
   0   3   8    0.06    0.08
   0  -3  -8    0.03    0.08
  -1   3   8    7.73    0.33
   1  -3  -8    6.96    0.29
  -2   3   8    9.66    0.37
   2  -3  -8   10.33    0.36
   3  -3  -8    1.60    0.15
  -4   3   8   17.75    0.48
   4  -3  -8   17.29    0.54
  -5   3   8    0.10    0.08
  -5   3   8    0.07    0.06
   5  -3  -8    0.11    0.09
  -6   3   8   16.95    0.54
   6  -3  -8   16.78    0.53
  -7   3   8    4.78    0.27
   7  -3  -8    4.45    0.26
  -8   3   8    0.42    0.13
   8  -3  -8    0.55    0.13
  -9   3   8    0.32    0.14
   9  -3  -8    0.16    0.13
  10  -3  -8    0.66    0.15
  10  -3  -8    0.56    0.25
  11  -3  -8    0.16    0.25
  11  -3  -8    0.18    0.14
  12  -3  -8   -0.17    0.23
  13  -3  -8    0.47    0.30
  14  -3  -8    0.01    0.26
  13   4   8   -0.01    0.25
  12   4   8    0.20    0.23
  11   4   8    8.89    0.54
  10   4   8    1.37    0.27
   9   4   8    1.70    0.26
   8   4   8    0.91    0.21
  -8  -4  -8    0.80    0.14
   7   4   8    0.18    0.16
   7   4   8    0.16    0.13
  -7  -4  -8    0.13    0.11
   6   4   8    1.14    0.19
   6   4   8    0.75    0.15
  -6  -4  -8    0.86    0.14
   5   4   8   12.65    0.47
   5   4   8   12.78    0.50
  -5  -4  -8   12.03    0.43
   4   4   8    3.95    0.24
   4   4   8    3.97    0.26
  -4  -4  -8    3.84    0.22
   3   4   8    0.57    0.12
   3   4   8    0.42    0.11
  -3  -4  -8    0.38    0.10
   2   4   8    0.11    0.09
   2   4   8   -0.06    0.09
  -2  -4  -8   -0.18    0.08
   1   4   8   28.49    0.79
   1   4   8   28.69    0.81
  -1  -4  -8   28.35    0.79
   0   4   8   34.65    0.95
   0   4   8   34.36    0.90
   0  -4  -8   33.69    0.92
  -1   4   8    8.29    0.33
   1  -4  -8    7.49    0.31
   2  -4  -8    2.27    0.17
   3  -4  -8    1.48    0.15
  -4   4   8    4.03    0.23
  -4   4   8    4.38    0.16
   4  -4  -8    3.86    0.24
  -5   4   8    0.03    0.05
  -5   4   8   -0.02    0.08
   5  -4  -8    0.02    0.08
  -6   4   8   -0.04    0.06
  -6   4   8   -0.03    0.09
   6  -4  -8   -0.01    0.09
  -7   4   8    0.00    0.07
  -7   4   8   -0.02    0.11
   7  -4  -8   -0.20    0.10
  -8   4   8    0.70    0.15
   8  -4  -8    0.55    0.15
  -9   4   8    0.54    0.16
   9  -4  -8    0.27    0.14
  10  -4  -8    0.75    0.26
  10  -4  -8    0.77    0.16
  11  -4  -8    0.26    0.22
  11  -4  -8    0.25    0.15
  12  -4  -8   -0.33    0.21
  13  -4  -8    0.49    0.29
  14  -4  -8    1.19    0.35
  13   5   8    0.37    0.27
  12   5   8   -0.09    0.23
  11   5   8    0.67    0.25
  10   5   8    0.26    0.20
   9   5   8   -0.03    0.16
   8   5   8    0.63    0.19
   7   5   8    9.00    0.40
   7   5   8    8.55    0.45
  -7  -5  -8    8.52    0.36
   6   5   8    0.50    0.16
   6   5   8    0.34    0.13
  -6  -5  -8    0.45    0.12
   5   5   8    0.47    0.12
   5   5   8    0.38    0.15
  -5  -5  -8    0.22    0.10
   4   5   8    0.41    0.14
   4   5   8    0.60    0.13
  -4  -5  -8    0.46    0.11
   3   5   8    1.00    0.15
   3   5   8    0.85    0.13
  -3  -5  -8    0.86    0.13
   2   5   8   11.13    0.42
   2   5   8   11.39    0.43
  -2  -5  -8   10.95    0.40
   1   5   8    9.50    0.36
   1   5   8    9.96    0.39
  -1  -5  -8    9.20    0.36
   0   5   8    0.15    0.09
   0   5   8   -0.13    0.07
   0  -5  -8   -0.05    0.09
  -1   5   8    7.74    0.33
  -1   5   8    7.23    0.26
   1  -5  -8    7.45    0.31
  -2   5   8   13.01    0.37
   2  -5  -8   13.24    0.45
  -3   5   8    1.79    0.16
  -3   5   8    1.81    0.09
   3  -5  -8    1.92    0.18
  -4   5   8    0.21    0.09
   4  -5  -8    0.12    0.09
  -5   5   8    0.31    0.11
   5  -5  -8    0.29    0.11
  -6   5   8    5.01    0.30
   6  -5  -8    5.28    0.28
  -7   5   8   -0.19    0.11
   7  -5  -8   -0.20    0.11
  -8   5   8    1.17    0.19
   8  -5  -8    1.03    0.17
  -9   5   8    0.86    0.18
   9  -5  -8    1.07    0.17
  10  -5  -8    1.59    0.20
  11  -5  -8    0.12    0.15
  11  -5  -8    0.07    0.22
  12  -5  -8    0.52    0.26
  13  -5  -8    0.21    0.26
  14  -5  -8    0.40    0.30
  13   6   8    1.06    0.30
  12   6   8    1.52    0.31
  11   6   8    3.11    0.38
  10   6   8   -0.02    0.20
   9   6   8    1.71    0.26
   8   6   8    1.81    0.26
   7   6   8    0.44    0.17
  -7  -6  -8    0.50    0.12
   6   6   8   -0.10    0.10
   6   6   8    0.00    0.14
  -6  -6  -8   -0.13    0.09
   5   6   8    5.73    0.32
   5   6   8    5.80    0.34
  -5  -6  -8    5.58    0.28
   4   6   8    3.47    0.26
   4   6   8    3.01    0.25
  -4  -6  -8    3.08    0.22
   3   6   8    2.26    0.23
   3   6   8    2.24    0.21
  -3  -6  -8    2.50    0.21
   2   6   8   44.41    1.19
   2   6   8   44.89    1.21
  -2  -6  -8   44.71    1.18
   1   6   8    5.23    0.26
   1   6   8    5.52    0.29
  -1  -6  -8    4.98    0.26
   0   6   8    0.26    0.11
   0   6   8    0.32    0.09
   0  -6  -8    0.10    0.10
  -1   6   8    6.63    0.24
   1  -6  -8    6.30    0.30
  -2   6   8    0.71    0.07
  -2   6   8    0.83    0.13
   2  -6  -8    0.61    0.12
  -3   6   8    0.14    0.09
   3  -6  -8    0.08    0.09
  -4   6   8    4.08    0.25
   4  -6  -8    4.15    0.25
  -5   6   8    6.96    0.34
   5  -6  -8    6.85    0.32
  -6   6   8   12.57    0.49
   6  -6  -8   12.20    0.46
  -7   6   8    2.96    0.27
   7  -6  -8    2.88    0.25
  -8   6   8    4.81    0.33
   8  -6  -8    5.12    0.33
  -9   6   8    1.12    0.19
   9  -6  -8    0.92    0.17
  10  -6  -8    0.11    0.15
  11  -6  -8    0.21    0.16
  11  -6  -8    0.28    0.23
  12  -6  -8    0.44    0.26
  13  -6  -8    0.18    0.25
  12   7   8    0.22    0.22
  11   7   8    0.22    0.24
  10   7   8   -0.22    0.19
   9   7   8    0.04    0.18
   8   7   8    2.50    0.29
   7   7   8    0.30    0.18
   6   7   8    7.75    0.41
  -6  -7  -8    7.43    0.33
   5   7   8    0.13    0.14
   5   7   8    0.11    0.12
  -5  -7  -8    0.00    0.10
   4   7   8   14.17    0.52
   4   7   8   13.80    0.54
  -4  -7  -8   14.19    0.49
   3   7   8    7.20    0.35
   3   7   8    6.75    0.33
  -3  -7  -8    6.28    0.30
   2   7   8    0.26    0.12
   2   7   8    0.22    0.11
  -2  -7  -8    0.15    0.11
   1   7   8    5.30    0.30
   1   7   8    5.56    0.27
  -1  -7  -8    5.45    0.28
   0   7   8   16.10    0.56
   0   7   8   16.30    0.49
   0   7   8   15.46    0.53
   0  -7  -8   15.56    0.53
  -1   7   8   11.01    0.34
  -1   7   8   11.08    0.42
   1  -7  -8   10.25    0.41
  -2   7   8    3.07    0.22
  -2   7   8    3.20    0.13
   2  -7  -8    3.11    0.22
  -3   7   8    0.70    0.14
   3  -7  -8    0.70    0.14
  -4   7   8   12.78    0.49
   4  -7  -8   12.70    0.47
  -5   7   8   -0.26    0.10
   5  -7  -8   -0.27    0.10
  -6   7   8    7.23    0.39
   6  -7  -8    7.67    0.37
  -7   7   8   16.29    0.63
   7  -7  -8   16.39    0.60
  -8   7   8   -0.01    0.14
   8  -7  -8   -0.14    0.13
  -9   7   8    0.26    0.18
   9  -7  -8    0.30    0.15
  10  -7  -8   -0.08    0.13
  11  -7  -8    0.05    0.16
  12  -7  -8    0.11    0.24
  13  -7  -8    0.06    0.25
  12   8   8   -0.12    0.22
  11   8   8    0.06    0.10
  11   8   8    0.16    0.20
  10   8   8   -0.12    0.18
  10   8   8    0.22    0.11
   9   8   8    0.01    0.20
   8   8   8   -0.03    0.16
   7   8   8    0.79    0.21
   6   8   8    0.38    0.18
  -6  -8  -8    0.16    0.11
   5   8   8    1.79    0.22
  -5  -8  -8    2.06    0.21
   4   8   8    7.82    0.41
   4   8   8    7.49    0.38
  -4  -8  -8    7.32    0.35
   3   8   8    0.84    0.16
   3   8   8    0.74    0.16
   3   8   8    1.03    0.15
  -3  -8  -8    0.91    0.16
   2   8   8    4.68    0.27
   2   8   8    4.95    0.31
   2   8   8    4.71    0.30
  -2  -8  -8    4.74    0.29
   1   8   8    7.52    0.35
   1   8   8    8.24    0.39
   1   8   8    8.51    0.34
  -1  -8  -8    7.74    0.36
   0   8   8   13.62    0.50
   0   8   8   14.42    0.44
  -1   8   8    0.03    0.06
  -1   8   8    0.07    0.10
   1  -8  -8    0.07    0.10
  -2   8   8    0.07    0.11
   2  -8  -8    0.03    0.10
  -3   8   8    2.17    0.22
   3  -8  -8    2.02    0.21
  -4   8   8    4.77    0.31
   4  -8  -8    4.50    0.29
  -5   8   8    2.44    0.25
   5  -8  -8    2.05    0.23
  -6   8   8    4.64    0.33
   6  -8  -8    4.33    0.30
  -7   8   8    1.54    0.23
   7  -8  -8    1.49    0.22
  -8   8   8    0.75    0.20
   8  -8  -8    0.67    0.18
  -9   8   8    2.64    0.30
   9  -8  -8    3.19    0.31
  10  -8  -8    0.08    0.16
  11  -8  -8    1.22    0.23
  12  -8  -8    0.35    0.26
  12   9   8   -0.12    0.22
  11   9   8    0.20    0.11
  11   9   8    0.08    0.20
  10   9   8    0.00    0.10
  10   9   8   -0.05    0.18
   9   9   8    0.00    0.10
   9   9   8   -0.24    0.17
   8   9   8    0.11    0.11
   8   9   8    0.03    0.17
   7   9   8   -0.04    0.16
   7   9   8    0.06    0.10
   6   9   8    4.52    0.33
   6   9   8    4.57    0.27
   5   9   8    0.27    0.11
   5   9   8    0.20    0.14
  -5  -9  -8    0.22    0.12
   4   9   8    0.41    0.15
   4   9   8    0.27    0.12
  -4  -9  -8    0.45    0.14
   3   9   8   27.55    0.84
   3   9   8   29.96    0.88
   3   9   8   29.15    0.88
  -3  -9  -8   28.24    0.86
   2   9   8    5.83    0.36
   2   9   8    4.95    0.31
   2   9   8    5.48    0.32
  -2  -9  -8    5.66    0.32
   1   9   8    0.69    0.15
   1   9   8    0.60    0.12
   1   9   8    0.56    0.14
  -1  -9  -8    0.68    0.14
   0   9   8    0.08    0.11
   0   9   8    0.19    0.08
   0  -9  -8    0.31    0.13
  -1   9   8   12.61    0.37
  -1   9   8   11.64    0.47
   1  -9  -8   11.67    0.46
  -2   9   8   -0.08    0.12
   2  -9  -8    0.09    0.11
  -3   9   8   -0.13    0.11
   3  -9  -8   -0.14    0.11
  -4   9   8   -0.04    0.12
   4  -9  -8    0.16    0.13
  -5   9   8    0.63    0.17
   5  -9  -8    0.76    0.17
  -6   9   8    0.08    0.16
   6  -9  -8   -0.25    0.13
  -7   9   8    4.07    0.35
   7  -9  -8    4.25    0.35
  -8   9   8    4.28    0.39
   8  -9  -8    4.01    0.35
  -9   9   8    0.07    0.18
   9  -9  -8    0.20    0.17
  10  -9  -8   -0.11    0.17
  12  -9  -8    0.86    0.30
  11  10   8    0.02    0.20
  10  10   8    0.04    0.11
  10  10   8   -0.08    0.19
   9  10   8   -0.03    0.17
   9  10   8   -0.10    0.11
   8  10   8    0.21    0.18
   8  10   8    0.26    0.13
   7  10   8    0.08    0.11
   7  10   8    0.11    0.16
   6  10   8    4.79    0.36
   6  10   8    4.44    0.28
   5  10   8    3.30    0.25
   5  10   8    3.54    0.29
   4  10   8    1.41    0.18
   4  10   8    1.75    0.21
  -4 -10  -8    1.81    0.19
   3  10   8    0.27    0.14
   3  10   8    0.07    0.13
  -3 -10  -8    0.10    0.13
   2  10   8   14.92    0.53
   2  10   8   14.17    0.54
  -2 -10  -8   15.43    0.54
   1  10   8    9.60    0.37
   1  10   8    9.09    0.41
  -1 -10  -8    9.86    0.41
   0  10   8   -0.01    0.12
   0  10   8    0.00    0.08
   0 -10  -8   -0.09    0.12
  -1  10   8    0.31    0.14
   1 -10  -8    0.46    0.15
  -2  10   8    0.01    0.13
   2 -10  -8   -0.04    0.12
  -3  10   8    0.15    0.14
   3 -10  -8    0.13    0.14
  -4  10   8    0.25    0.16
   4 -10  -8    0.21    0.14
  -5  10   8    0.67    0.18
   5 -10  -8    0.65    0.17
  -6  10   8    2.49    0.28
   6 -10  -8    2.63    0.28
  -7  10   8   -0.10    0.17
   7 -10  -8   -0.01    0.17
  -8  10   8    1.26    0.26
   8 -10  -8    2.03    0.26
  -9  10   8   -0.07    0.17
   9 -10  -8   -0.27    0.15
[truncated: 262,287 more chars]
