# Supplementary material for: Crystal structure of (4-chloro­phen­yl)[2-(10-hy­droxy­phenanthren-9-yl)phenanthro[9,10-b]furan-3-yl]methanone
Source: Acta Crystallogr Sect E Struct Rep Online. 2014 Oct 18;70(Pt 11):355–8. doi: 10.1107/S1600536814022338 (PMC4257253; doi:10.1107/S1600536814022338)
Supplement: Supplementary file 2 [file e-70-00355-3sup2.hkl]

#
# h,k,l, Fc-squared, Fo-squared, sigma(Fo-squared), status flag
#
data_3
_shelx_title ' SLU121 in P2(1)/n'
_shelx_refln_list_code          4
_shelx_F_calc_maximum      233.01
_exptl_crystal_F_000      1136.00
_reflns_d_resolution_high  0.7828

loop_
 _space_group_symop_operation_xyz
 'x, y, z'
 '-x+1/2, y+1/2, -z+1/2'
 '-x, -y, -z'
 'x-1/2, -y-1/2, z-1/2'

_cell_length_a    11.6682
_cell_length_b    13.4448
_cell_length_c    17.0708
_cell_angle_alpha  90.000
_cell_angle_beta   93.091
_cell_angle_gamma  90.000

_shelx_F_squared_multiplier     1.000

loop_
 _refln_index_h
 _refln_index_k
 _refln_index_l
 _refln_F_squared_calc
 _refln_F_squared_meas
 _refln_F_squared_sigma
 _refln_observed_status
   2   0   0        872.98        798.82        11.71 o
   4   0   0       2499.93       2545.24        25.83 o
   6   0   0       2454.52       2782.83        32.45 o
   8   0   0          9.78          6.42         2.20 o
  10   0   0        277.78        222.66         9.30 o
  12   0   0         62.14         63.88        11.81 o
  14   0   0         16.24         27.91        12.35 o
   1   1   0          0.13         -0.71         0.47 o
   2   1   0       2599.96       2455.30        21.86 o
   3   1   0      10590.73      10135.70        71.68 o
   4   1   0        788.13        745.54         6.79 o
   5   1   0        360.16        399.82         4.44 o
   6   1   0       5348.63       5767.87        44.06 o
   7   1   0       3219.53       3318.22        28.06 o
   8   1   0          0.38          0.99         0.92 o
   9   1   0        312.79        278.53         5.61 o
  10   1   0        305.46        283.20        11.38 o
  11   1   0        102.95        100.69         6.12 o
  12   1   0        159.06        155.94        10.06 o
  13   1   0         54.20         54.78         8.53 o
  14   1   0         22.99         17.15         7.94 o
   0   2   0       3128.34       1728.74        97.73 o
   1   2   0       4087.40       3524.35        67.80 o
   2   2   0      14045.66      13209.74        97.37 o
   3   2   0        985.63       1020.85         9.19 o
   4   2   0       1028.32       1048.62         9.02 o
   5   2   0       3348.53       3248.96        25.43 o
   6   2   0        123.44        138.45         2.62 o
   7   2   0        142.84        150.77         3.15 o
   8   2   0        113.90        124.04         3.35 o
   9   2   0       1851.36       1838.37        19.06 o
  10   2   0        737.66        706.50        16.09 o
  11   2   0          2.10          1.63         4.85 o
  12   2   0          3.59          6.22         5.47 o
  13   2   0          0.52          0.81         6.80 o
  14   2   0         46.37         32.78         8.53 o
   1   3   0       2639.03       2818.87        22.60 o
   2   3   0      27122.79      26647.60       188.14 o
   3   3   0       5683.53       5818.94        48.65 o
   4   3   0       2201.63       2555.16        26.53 o
   5   3   0        117.98        134.27         5.23 o
   6   3   0       3064.58       3042.20        32.04 o
   7   3   0         82.83         67.67         3.98 o
   8   3   0       1663.01       1725.41        19.54 o
   9   3   0        522.52        548.36        10.56 o
  10   3   0        175.45        156.33         9.88 o
  11   3   0          2.46          1.33         4.71 o
  12   3   0         16.31         24.53         6.06 o
  13   3   0          8.36          2.68         5.53 o
  14   3   0          1.86         -1.67         7.18 o
   0   4   0       3395.91       3282.20        35.29 o
   1   4   0        497.01        479.15         4.90 o
   2   4   0          6.73          6.09         1.29 o
   3   4   0       2715.82       2724.55        23.80 o
   4   4   0        329.89        339.69         4.18 o
   5   4   0       2007.10       1952.24        23.77 o
   6   4   0         37.17         30.73         2.49 o
   7   4   0        180.22        177.95         5.40 o
   8   4   0          4.13          8.66         2.77 o
   9   4   0        341.13        318.79        10.99 o
  10   4   0        289.74        261.01         8.98 o
  11   4   0         15.28         16.57         5.12 o
  12   4   0          1.28         -6.95         4.94 o
  13   4   0         11.40          5.90         6.80 o
  14   4   0          5.71          9.18         7.39 o
   1   5   0       5920.00       5783.10        45.80 o
   2   5   0       1384.52       1428.66        13.32 o
   3   5   0       1985.85       2134.27        21.58 o
   4   5   0        447.35        463.85         5.60 o
   5   5   0        138.39        139.98         4.31 o
   6   5   0        128.20        157.15         5.86 o
   7   5   0          8.95          6.95         2.43 o
   8   5   0         11.50          2.24         2.77 o
   9   5   0          8.84          8.17         3.21 o
  10   5   0          2.41         -3.62         3.76 o
  11   5   0          3.19          0.22         4.54 o
  12   5   0          3.83          2.80         5.20 o
  13   5   0          0.19         -4.39         6.63 o
  14   5   0          2.42         10.12         9.13 o
   0   6   0         75.31         65.32         2.91 o
   1   6   0         93.94         97.75         4.34 o
   2   6   0        552.84        532.75         6.30 o
   3   6   0         47.32         70.90         2.47 o
   4   6   0       2222.53       2199.04        21.67 o
   5   6   0        204.69        212.18         4.50 o
   6   6   0        261.76        249.52         7.09 o
   7   6   0         66.48         69.64         4.36 o
   8   6   0        318.46        322.37         7.92 o
   9   6   0         38.46         28.35         4.25 o
  10   6   0        217.50        224.20         8.82 o
  11   6   0          0.19         -0.61         4.95 o
  12   6   0         52.67         42.07         7.61 o
  13   6   0         17.99         27.09         7.94 o
   1   7   0         44.89         39.29         2.36 o
   2   7   0         88.11         77.68         3.43 o
   3   7   0        360.01        343.57         7.32 o
   4   7   0        127.67        146.01         4.43 o
   5   7   0         23.28         13.85         2.13 o
   6   7   0        250.52        240.01         6.54 o
   7   7   0        126.45        123.81         8.38 o
   8   7   0          5.23         -0.37         3.30 o
   9   7   0          5.88          3.65         3.77 o
  10   7   0         35.59         31.14         6.82 o
  11   7   0         79.00         89.68         8.77 o
  12   7   0         16.10         14.31         6.71 o
  13   7   0          0.57         -6.44        10.74 o
   0   8   0        309.78        299.75         8.05 o
   1   8   0         36.51         38.41         2.68 o
   2   8   0        426.94        465.90         7.89 o
   3   8   0          6.09          2.47         2.40 o
   4   8   0        142.42        137.61         5.20 o
   5   8   0          0.01         -3.17         2.11 o
   6   8   0         57.89         50.64         4.29 o
   7   8   0          3.51         -5.09         3.63 o
   8   8   0         12.59         11.06         4.63 o
   9   8   0         47.90         49.40         4.91 o
  10   8   0         34.29         28.53         5.69 o
  11   8   0        153.27        185.35        12.88 o
  12   8   0          0.52          1.07        10.20 o
  13   8   0         38.09         32.74        13.42 o
   1   9   0         64.89         60.70         3.91 o
   2   9   0          4.46          0.72         2.66 o
   3   9   0          1.94         -1.90         2.47 o
   4   9   0        635.24        617.23        30.63 o
   5   9   0         63.30         48.72         3.45 o
   6   9   0         65.22         59.41         4.60 o
   7   9   0          3.87          1.59         4.14 o
   8   9   0        447.40        497.71        13.79 o
   9   9   0          0.36          1.55         4.49 o
  10   9   0        104.56        106.35         7.80 o
  11   9   0         28.21         21.47        11.27 o
  12   9   0          8.86         12.88        11.81 o
   0  10   0        241.65        270.25        10.55 o
   1  10   0        197.86        188.56         7.13 o
   2  10   0        256.31        287.60        10.48 o
   3  10   0        117.79        106.64         6.92 o
   4  10   0          4.98          1.13         2.61 o
   5  10   0        136.72        126.87         7.51 o
   6  10   0        191.44        196.71         9.68 o
   7  10   0         32.91         27.30         4.80 o
   8  10   0         93.85         79.98         6.59 o
   9  10   0         16.79         20.99         7.56 o
  10  10   0         11.16         19.86         7.97 o
  11  10   0         42.84         52.07        13.42 o
  12  10   0         31.30         31.67        12.88 o
   1  11   0        245.38        261.38         7.87 o
   2  11   0        138.61        125.40        10.45 o
   3  11   0        185.23        183.48         8.36 o
   4  11   0         90.79         79.44         7.48 o
   5  11   0         41.28         35.01         9.66 o
   6  11   0        216.01        232.92        11.12 o
   7  11   0         19.93         19.12        10.74 o
   8  11   0         10.07         12.20         7.18 o
   9  11   0         15.05          4.94         7.18 o
  10  11   0          3.29          0.41         7.22 o
  11  11   0         20.93         28.45        11.81 o
   0  12   0         37.64         34.43         6.19 o
   1  12   0          9.83          5.81         5.49 o
   2  12   0         10.82          4.29         5.66 o
   3  12   0          2.45         -2.24         5.42 o
   4  12   0          0.92         -7.89         5.26 o
   5  12   0         79.63         90.59         8.34 o
   6  12   0        176.47        223.85        11.52 o
   7  12   0        160.63        181.71        10.22 o
   8  12   0        159.17        157.81        19.32 o
   9  12   0         32.86         20.93        12.88 o
  10  12   0         12.00         13.96        12.88 o
   1  13   0        155.41        166.73        11.77 o
   2  13   0        120.09        139.01        10.69 o
   3  13   0        121.56        110.97         9.78 o
   4  13   0          0.00          2.70         6.05 o
   5  13   0          1.04         -2.79         5.36 o
   6  13   0         35.62         33.91         6.74 o
   7  13   0        107.16        135.18        12.61 o
   8  13   0         74.57         76.22        16.64 o
   9  13   0         24.26         27.38        13.96 o
   0  14   0        263.41        323.14        22.01 o
   1  14   0        244.09        284.83        15.34 o
   2  14   0         79.21         83.10         9.67 o
   3  14   0          0.43         -5.95         6.05 o
   4  14   0         65.84         77.75         9.13 o
   5  14   0        125.06        140.43        11.46 o
   6  14   0         57.64         46.24        11.81 o
   7  14   0         28.17         30.09         6.49 o
   8  14   0         21.82         31.13        13.96 o
   1  15   0        362.80        412.62        18.59 o
   2  15   0        243.78        319.83        17.03 o
   3  15   0         73.55         86.26        10.01 o
   4  15   0          7.09          5.67         6.95 o
   5  15   0          9.78          3.57         6.65 o
   6  15   0         29.68         12.75         6.90 o
   7  15   0          1.27         -0.31         7.51 o
   0  16   0         18.45         33.28        13.42 o
   1  16   0         29.41         40.80         9.49 o
   2  16   0          2.23          7.51         7.97 o
   3  16   0          0.02         -3.33         7.22 o
   4  16   0          0.18          3.26         7.34 o
   5  16   0          6.98          4.72         7.05 o
   1  17   0          0.25         13.91         8.71 o
   2  17   0         25.00         22.04         9.25 o
 -13   0   1         48.81         41.87        11.27 o
 -11   0   1          0.00          7.67         6.44 o
  -9   0   1        174.06        185.39         5.90 o
  -7   0   1        540.36        593.57        10.18 o
  -5   0   1        826.00        809.45        10.26 o
  -3   0   1        313.52        283.39         3.85 o
   3   0   1       6579.75       6848.04        72.63 o
   5   0   1       1095.52       1089.83        15.73 o
   7   0   1        120.12        154.49         6.28 o
   9   0   1        485.81        435.29         9.41 o
  11   0   1        148.44        148.69        16.10 o
  13   0   1          5.59          6.98         9.66 o
 -14   1   1         21.56         12.28         7.77 o
 -13   1   1          4.45         10.43         5.87 o
 -12   1   1         26.91         26.98         5.98 o
 -11   1   1          0.10         -6.05         4.04 o
 -10   1   1        232.54        204.91         6.24 o
  -9   1   1         89.83         73.56         3.75 o
  -8   1   1        486.48        518.68         7.40 o
  -7   1   1        201.64        193.86         3.64 o
  -6   1   1         65.77         65.65         2.52 o
  -5   1   1       1633.23       1796.32        14.67 o
  -4   1   1         22.28         11.42         1.51 o
  -3   1   1        473.97        384.60         4.22 o
  -2   1   1      10303.29       9075.70        77.54 o
  -1   1   1       2056.40       1025.79        24.69 o
   1   1   1      11553.58       6167.34       210.09 o
   2   1   1        214.33        198.25         3.60 o
   3   1   1        452.47        483.89         5.41 o
   4   1   1         33.14         22.05         1.16 o
   5   1   1        485.61        554.01         6.51 o
   6   1   1         96.09        122.57         7.11 o
   7   1   1        106.44         96.52         4.28 o
   8   1   1        879.44        904.69        11.09 o
   9   1   1          1.15          0.99         2.85 o
  10   1   1          1.17         -1.76         2.03 o
  11   1   1        172.48        152.73        11.19 o
  12   1   1         15.31         12.58         6.80 o
  13   1   1          3.67          9.66         7.59 o
  14   1   1         73.29         82.85        10.23 o
 -14   2   1          4.64          9.87         7.39 o
 -13   2   1          1.23         -3.61         5.40 o
 -12   2   1          7.37          3.72         5.45 o
 -11   2   1         38.55         16.85         5.35 o
 -10   2   1        374.35        382.10         8.56 o
  -9   2   1         40.45         29.94         3.03 o
  -8   2   1        405.14        460.51         6.75 o
  -7   2   1        237.63        272.75         4.95 o
  -6   2   1        255.06        247.87         4.26 o
  -5   2   1       2997.71       2998.80        26.80 o
  -4   2   1          0.08          1.00         0.95 o
  -3   2   1         61.05         92.83         3.29 o
  -2   2   1      38422.00      38216.22       276.18 o
  -1   2   1       7751.62       6795.63        68.51 o
   0   2   1       2009.87       1478.23        64.42 o
   1   2   1       2337.17       2380.71        52.38 o
   2   2   1       6297.86       6472.80        62.19 o
   3   2   1         15.03         16.78         1.05 o
   4   2   1       1378.36       1266.44        11.95 o
   5   2   1        515.98        479.53         5.55 o
   6   2   1       2345.20       2504.37        22.77 o
   7   2   1         15.97          5.40         1.67 o
   8   2   1         24.61         24.69         2.03 o
   9   2   1        287.08        315.88         7.25 o
  10   2   1         67.27         58.92         3.19 o
  11   2   1         35.47         25.00         3.35 o
  12   2   1        321.34        322.89        15.34 o
  13   2   1          4.03          4.56         7.21 o
  14   2   1          7.09          3.06         7.77 o
 -14   3   1         10.67         18.16         7.77 o
 -13   3   1         21.00         19.17         6.34 o
 -12   3   1         82.17         83.95         7.56 o
 -11   3   1          3.67         -2.31         4.44 o
 -10   3   1         58.74         57.97         5.19 o
  -9   3   1        929.73        942.22        15.05 o
  -8   3   1        562.26        539.20        10.72 o
  -7   3   1        795.78        861.84        11.71 o
  -6   3   1        379.23        387.50         6.41 o
  -5   3   1       1264.19       1408.68        14.93 o
  -4   3   1        300.43        304.15         4.45 o
  -3   3   1          2.69          2.55         0.85 o
  -2   3   1      17651.62      17897.42       132.12 o
  -1   3   1       6340.70       6415.64        53.40 o
   0   3   1       1613.74       1947.93        15.84 o
   1   3   1       2454.68       2775.05        25.35 o
   2   3   1       3095.08       3157.13        28.88 o
   3   3   1        203.04        149.99         4.95 o
   4   3   1       8695.96       9019.65        75.28 o
   5   3   1         28.00         15.51         1.26 o
   6   3   1       1437.70       1618.24        15.53 o
   7   3   1         88.35         98.85         3.00 o
   8   3   1        117.72        107.83         4.32 o
   9   3   1        381.33        388.58         7.07 o
  10   3   1        246.32        215.00         8.31 o
  11   3   1         32.52         40.05         5.87 o
  12   3   1         82.52         59.53         8.35 o
  13   3   1          6.07          5.61         6.63 o
  14   3   1          0.51         -6.88         7.39 o
 -14   4   1          0.66         -1.62         7.01 o
 -13   4   1          3.17          2.34         5.47 o
 -12   4   1          6.34          0.62         4.90 o
 -11   4   1        119.89        105.57         7.46 o
 -10   4   1         12.78         -5.28         3.52 o
  -9   4   1        157.81        171.34        10.49 o
  -8   4   1          1.28          1.05         2.65 o
  -7   4   1          0.56          0.68         2.13 o
  -6   4   1         37.62         34.62         2.79 o
  -5   4   1        137.15        149.50         4.74 o
  -4   4   1       3338.62       3362.09        31.77 o
  -3   4   1         69.82         89.19         2.36 o
  -2   4   1         90.60         44.75         2.83 o
  -1   4   1       7688.04       7939.65        70.57 o
   0   4   1       3193.39       3294.75        29.22 o
   1   4   1        513.31        531.99         6.07 o
   2   4   1       2433.51       2413.60        22.68 o
   3   4   1        525.88        595.83         9.39 o
   4   4   1         37.92         44.81         1.88 o
   5   4   1       2945.99       3239.27        28.38 o
   6   4   1         14.79         11.92         1.76 o
   7   4   1         39.03         33.53         2.06 o
   8   4   1         12.74         11.42         3.02 o
   9   4   1         26.09         17.67         3.39 o
  10   4   1        130.28        109.79         8.99 o
  11   4   1          0.07         -0.94         4.63 o
  12   4   1        103.40         93.72         7.85 o
  13   4   1          8.52          7.78         7.21 o
  14   4   1         12.09         24.84         8.48 o
 -14   5   1          4.85          0.76         7.09 o
 -13   5   1          9.57          3.80         6.57 o
 -12   5   1         22.51         12.35         5.29 o
 -11   5   1          1.69         -2.80         4.66 o
 -10   5   1         38.92         26.00         4.37 o
  -9   5   1        107.91         86.82         5.41 o
  -8   5   1          0.48         -3.82         2.54 o
  -7   5   1         96.23         76.94         4.42 o
  -6   5   1          0.46         -3.07         2.29 o
  -5   5   1        638.10        696.56        10.80 o
  -4   5   1         36.73         28.93         2.21 o
  -3   5   1         67.26         55.97         1.96 o
  -2   5   1       1262.63       1348.12        13.76 o
  -1   5   1        783.36        824.89         8.39 o
   0   5   1         16.56         12.83         1.38 o
   1   5   1        208.53        174.36         5.75 o
   2   5   1       1026.13        990.61        11.40 o
   3   5   1       2610.63       2543.92        24.07 o
   4   5   1       3178.08       3610.03        31.59 o
   5   5   1         27.17         22.39         1.46 o
   6   5   1        438.86        492.68         6.40 o
   7   5   1        459.51        511.13         9.36 o
   8   5   1        154.91        146.78         5.82 o
   9   5   1         69.39         55.59         4.31 o
  10   5   1         66.56         56.79         5.28 o
  11   5   1          0.00         -2.25         4.58 o
  12   5   1         22.89         15.85         6.80 o
  13   5   1         42.86         42.80         8.48 o
  14   5   1         47.18         64.63        10.16 o
 -13   6   1         13.04         12.13         7.22 o
 -12   6   1         22.42         27.72         6.95 o
 -11   6   1          1.14         -6.52         4.58 o
 -10   6   1         61.83         58.66         5.73 o
  -9   6   1         70.21         58.63         4.90 o
  -8   6   1        381.65        364.25         9.09 o
  -7   6   1         23.53         16.70         3.16 o
  -6   6   1         30.73         33.07         3.16 o
  -5   6   1        295.74        318.64         8.67 o
  -4   6   1       2689.06       2628.75        25.71 o
  -3   6   1       1879.99       2023.04        17.64 o
  -2   6   1        223.34        228.27         5.89 o
  -1   6   1       2631.28       2655.93        23.48 o
   0   6   1       1829.68       1878.52        17.17 o
   1   6   1        404.96        398.41         5.47 o
   2   6   1         15.34         11.85         1.60 o
   3   6   1        149.40        122.30         3.55 o
   4   6   1        799.54        831.77         9.70 o
   5   6   1          1.00          1.34         1.38 o
   6   6   1         45.91         41.02         1.92 o
   7   6   1          4.91          1.05         2.51 o
   8   6   1        303.49        292.37         8.23 o
   9   6   1         59.10         50.63         4.75 o
  10   6   1         53.53         37.48         4.94 o
  11   6   1          4.35          6.86         6.04 o
  12   6   1          0.19         -2.93         6.19 o
  13   6   1          0.12         -2.55         6.95 o
 -13   7   1          4.33          5.37        11.81 o
 -12   7   1         57.68         64.95        13.96 o
 -11   7   1        362.24        386.97        12.70 o
 -10   7   1          3.60          2.24         3.82 o
  -9   7   1        349.09        333.11        12.01 o
  -8   7   1         53.36         43.24         4.95 o
  -7   7   1          5.59          1.87         3.44 o
  -6   7   1         73.16         76.64         9.52 o
  -5   7   1         13.53         13.57         3.10 o
  -4   7   1        398.47        440.20         7.56 o
  -3   7   1       1077.06       1096.18        15.05 o
  -2   7   1         44.18         46.60         2.62 o
  -1   7   1        148.39        165.74         3.96 o
   0   7   1         43.62         37.03         2.33 o
   1   7   1         96.99        103.78         3.83 o
   2   7   1        362.70        374.38         5.99 o
   3   7   1        237.62        237.71         5.29 o
   4   7   1          1.20         -2.28         2.13 o
   5   7   1         26.04         32.68         2.23 o
   6   7   1        138.22        145.74         4.03 o
   7   7   1          0.83         -5.05         3.38 o
   8   7   1          2.53         -3.62         3.21 o
   9   7   1        139.25        114.73         6.41 o
  10   7   1        112.64        111.42         6.55 o
  11   7   1         90.60        100.80        14.76 o
  12   7   1          2.92         10.97         6.71 o
  13   7   1          2.58          8.59        11.27 o
 -13   8   1          0.37         -6.44        11.81 o
 -12   8   1         70.44         88.03        15.03 o
 -11   8   1          4.95          2.15         9.66 o
 -10   8   1          2.33          4.54         4.01 o
  -9   8   1        142.85        138.84         8.24 o
  -8   8   1        177.19        150.92         9.60 o
  -7   8   1          1.67          1.02         3.57 o
  -6   8   1          0.05          3.30         3.23 o
  -5   8   1        720.99        725.88        11.87 o
  -4   8   1        504.85        551.73        11.17 o
  -3   8   1        229.93        257.13         8.13 o
  -2   8   1        398.48        428.92         6.59 o
  -1   8   1        200.38        160.15         4.78 o
   0   8   1        136.10        152.75         4.73 o
   1   8   1        733.42        759.56        12.56 o
   2   8   1        242.50        259.37         5.91 o
   3   8   1        163.87        140.93         5.11 o
   4   8   1        259.68        255.49         5.71 o
   5   8   1         35.55         31.81         2.62 o
   6   8   1         14.95         18.22         2.16 o
   7   8   1          5.11          0.50         5.11 o
   8   8   1        124.38        134.21         6.74 o
   9   8   1        186.71        218.90         8.30 o
  10   8   1        173.67        197.17        10.37 o
  11   8   1        108.87         97.93         9.29 o
  12   8   1         42.43         37.57        12.35 o
  13   8   1          0.69          0.00        11.27 o
 -12   9   1          0.20          7.51        10.74 o
 -11   9   1          4.85          1.61        10.74 o
 -10   9   1        222.05        253.83        15.17 o
  -9   9   1          0.95          3.37         4.49 o
  -8   9   1          5.43         10.00         4.46 o
  -7   9   1        253.90        285.26        10.08 o
  -6   9   1        111.26         85.08         4.10 o
  -5   9   1        106.17         87.67         4.63 o
  -4   9   1         14.37          6.02         3.02 o
  -3   9   1        584.18        617.62        13.88 o
  -2   9   1        602.94        636.20        10.27 o
  -1   9   1        772.49        840.17        12.40 o
   0   9   1         11.21          7.29         2.43 o
   1   9   1         59.42         52.40         3.39 o
   2   9   1        542.21        554.57         9.37 o
   3   9   1        108.96        119.57         7.44 o
   4   9   1        179.57        185.27         6.15 o
   5   9   1         38.93         46.85         3.03 o
   6   9   1        152.35        150.78         5.59 o
   7   9   1          1.56         -3.19         2.13 o
   8   9   1          1.26         -1.28         3.57 o
   9   9   1          0.03         -0.85         4.55 o
  10   9   1          5.57          0.45         5.13 o
  11   9   1          8.54         23.62        11.81 o
  12   9   1          3.95          6.44        10.74 o
 -12  10   1          0.57          3.22        10.74 o
 -11  10   1          9.05         16.10        10.74 o
 -10  10   1          3.61         10.83         7.56 o
  -9  10   1          5.97          5.44         6.57 o
  -8  10   1         30.58         35.21         7.86 o
  -7  10   1          0.12          0.54         4.63 o
  -6  10   1          0.38         -0.31         8.15 o
  -5  10   1        614.09        651.20        13.66 o
  -4  10   1        263.19        238.50        25.64 o
  -3  10   1        605.88        564.08        37.09 o
  -2  10   1        271.57        285.01         7.85 o
  -1  10   1        220.07        232.39         6.33 o
   0  10   1          6.66         -3.87         2.58 o
   1  10   1          8.91         13.83         2.95 o
   2  10   1        113.18        128.30         5.93 o
   3  10   1        238.73        250.07         7.29 o
   4  10   1        134.89        128.34        13.42 o
   5  10   1         30.93         25.37         3.43 o
   6  10   1          0.39         -3.97         2.65 o
   7  10   1        336.07        321.37         7.72 o
   8  10   1         25.77         32.92         5.33 o
   9  10   1         42.88         30.56         5.57 o
  10  10   1          3.63          2.48         7.34 o
  11  10   1          3.51         -2.68        10.20 o
  12  10   1          0.27          2.68        10.74 o
 -10  11   1         13.01         11.81        11.81 o
  -9  11   1          7.81         10.20        11.27 o
  -8  11   1         30.51         37.04        12.35 o
  -7  11   1         38.68         27.67         8.05 o
  -6  11   1          6.18          4.91         4.69 o
  -5  11   1         89.51         83.02         7.45 o
  -4  11   1         49.95         43.27         6.44 o
  -3  11   1        111.53        130.99         7.34 o
  -2  11   1         29.76         21.30         4.34 o
  -1  11   1         91.80         95.52         6.51 o
   0  11   1        422.16        445.62         9.13 o
   1  11   1        178.66        204.74         6.48 o
   2  11   1          0.04         -5.69         3.80 o
   3  11   1         14.68         12.77         4.42 o
   4  11   1         22.75         13.47         5.54 o
   5  11   1          2.01         -3.84         4.55 o
   6  11   1         51.18         51.32         5.49 o
   7  11   1        125.17        151.70         8.18 o
   8  11   1        100.21         97.69         7.32 o
   9  11   1          4.11         -1.10         7.18 o
  10  11   1          1.71         -5.35         7.22 o
  11  11   1          1.34         -2.15        10.20 o
 -10  12   1         50.23         64.95        15.57 o
  -9  12   1          5.86         24.16        12.88 o
  -8  12   1         82.30         99.84        16.10 o
  -7  12   1        148.34        146.30         8.84 o
  -6  12   1          0.23          0.67         4.96 o
  -5  12   1        438.84        497.91        17.02 o
  -4  12   1         13.31          7.29         5.66 o
  -3  12   1        168.43        192.00        11.46 o
  -2  12   1         76.03         63.00         8.05 o
  -1  12   1         34.09         34.27         6.80 o
   0  12   1        140.13        128.60         9.49 o
   1  12   1          0.60         -4.21         5.11 o
   2  12   1         57.14         45.12         7.18 o
   3  12   1        196.05        164.84        11.31 o
   4  12   1         44.95         36.65         6.71 o
   5  12   1          2.43          0.57         6.44 o
   6  12   1          0.16         -1.20         5.11 o
   7  12   1        214.44        234.67        11.46 o
   8  12   1          3.40        -10.74        10.74 o
   9  12   1          0.95         -0.74         7.56 o
  10  12   1          3.55         -7.18         7.34 o
  -9  13   1        198.12        267.32        25.23 o
  -8  13   1         40.10         34.35        14.49 o
  -7  13   1          1.81         -3.52         5.10 o
  -6  13   1          0.35         -3.38         6.44 o
  -5  13   1        111.61        131.72        10.45 o
  -4  13   1         24.77         26.13         6.71 o
  -3  13   1        445.44        461.42        17.41 o
  -2  13   1        781.39        840.18        24.05 o
  -1  13   1          1.35         -0.86         5.66 o
   0  13   1         32.02         37.30         7.01 o
   1  13   1        138.85        148.98        11.39 o
   2  13   1         31.38         20.21         7.01 o
   3  13   1         26.93         22.42         7.25 o
   4  13   1        166.23        145.90        11.08 o
   5  13   1          7.92         13.10         6.16 o
   6  13   1         57.38         53.58         7.80 o
   7  13   1        132.38        137.98        10.00 o
   8  13   1        200.70        207.20        22.54 o
   9  13   1         32.35          5.37        12.88 o
  -8  14   1          1.59         -3.76        11.81 o
  -7  14   1          4.54          1.53         5.23 o
  -6  14   1          3.95         -5.03         5.59 o
  -5  14   1          4.87          3.19         6.16 o
  -4  14   1          2.96          4.22         6.32 o
  -3  14   1         52.10         54.67         8.63 o
  -2  14   1        140.84        152.69        14.76 o
  -1  14   1         21.18         37.48         8.15 o
   0  14   1          1.13          9.24         7.51 o
   1  14   1          0.59         -0.17         6.57 o
   2  14   1         17.46         12.11         7.01 o
   3  14   1          0.44         -3.49         6.32 o
   4  14   1         40.60         38.13         7.61 o
   5  14   1        118.53        131.43        11.22 o
   6  14   1          0.74          5.79         6.34 o
   7  14   1          7.06         -2.10         8.05 o
   8  14   1          0.02         -4.29        12.35 o
  -7  15   1         13.86         18.42         6.19 o
  -6  15   1          5.93          0.49         6.44 o
  -5  15   1          6.28          9.80         6.95 o
  -4  15   1          7.75          7.01         6.95 o
  -3  15   1          0.72         -8.23         6.71 o
  -2  15   1          3.29         17.98         7.59 o
  -1  15   1         70.88         88.94        10.43 o
   0  15   1         37.93         61.46         9.49 o
   1  15   1         73.16         65.23         9.67 o
   2  15   1         41.59         41.41         8.71 o
   3  15   1          5.77          0.31         6.95 o
   4  15   1          0.35         -2.22         6.44 o
   5  15   1         58.33         64.43         9.02 o
   6  15   1          4.55          3.12         6.65 o
   7  15   1          0.09          1.34         6.29 o
  -5  16   1          7.25          0.63         7.34 o
  -4  16   1         51.62         53.79         9.25 o
  -3  16   1         10.44          7.83         7.72 o
  -2  16   1         52.23         61.97        13.69 o
  -1  16   1        161.73        188.03        20.93 o
   0  16   1        161.74        219.01        16.32 o
   1  16   1          6.52         11.05         8.32 o
   2  16   1          9.28         13.42         8.25 o
   3  16   1         38.19         36.49         9.01 o
   4  16   1         24.28         23.37         8.25 o
   5  16   1          0.69         -2.42         7.09 o
  -2  17   1         16.54         30.60         9.63 o
  -1  17   1          1.32          5.62         8.48 o
   0  17   1          0.82         14.76         9.11 o
   1  17   1         79.26         89.13        11.77 o
 -14   0   2        182.78        179.82        19.32 o
 -12   0   2         52.51         15.94         7.48 o
 -10   0   2        226.28        197.38         8.49 o
  -8   0   2         21.38         17.46         3.19 o
  -6   0   2       1177.57       1457.32        17.44 o
  -4   0   2      14533.58      14773.41       141.30 o
  -2   0   2       3193.68       2804.64        33.41 o
   2   0   2      11584.24      11995.46       278.59 o
   4   0   2       1217.07       1183.87        18.89 o
   6   0   2        298.69        275.11         7.73 o
   8   0   2          0.06         -0.93         1.43 o
  10   0   2       3180.73       3326.77        50.02 o
  12   0   2        105.49         71.93        12.88 o
  14   0   2         60.63         58.51        13.96 o
 -14   1   2         31.43         63.01         8.11 o
 -13   1   2          0.00         -1.82         5.06 o
 -12   1   2         17.07         18.08         5.17 o
 -11   1   2         76.23         62.66         7.13 o
 -10   1   2         90.27         82.77         4.23 o
  -9   1   2        429.58        419.52        10.94 o
  -8   1   2        120.98        120.66         4.60 o
  -7   1   2        592.71        538.12         7.20 o
  -6   1   2        314.97        304.03         4.42 o
  -5   1   2          3.08          6.28         0.99 o
  -4   1   2        211.14        217.84         5.46 o
  -3   1   2         98.66         97.26         1.58 o
  -2   1   2          9.34          2.93         0.89 o
  -1   1   2        314.13        254.97        12.35 o
   0   1   2          0.04         -0.81         0.54 o
   1   1   2       4275.95       3272.77       140.62 o
   2   1   2       5363.62       5583.45        53.94 o
   3   1   2        367.25        472.59         6.10 o
   4   1   2        143.17        115.28         2.82 o
   5   1   2       1828.32       1794.86        16.89 o
   6   1   2        266.40        308.07         4.60 o
   7   1   2        259.81        281.45         6.07 o
   8   1   2         63.57         54.23         2.78 o
   9   1   2          6.68          1.17         2.76 o
  10   1   2          0.08          1.19         2.16 o
  11   1   2         37.40         53.94         7.97 o
  12   1   2          0.38         -2.97         9.93 o
  13   1   2         92.05         95.89        10.61 o
  14   1   2          2.48         -4.18         7.77 o
 -14   2   2         27.88         28.47         7.04 o
 -13   2   2         19.36          9.19         5.96 o
 -12   2   2         14.13         12.23         5.08 o
 -11   2   2        106.33        109.03         6.82 o
 -10   2   2        294.52        252.64         7.72 o
  -9   2   2         50.96         43.28         2.92 o
  -8   2   2         90.24         82.29         3.18 o
  -7   2   2        180.83        177.91         3.28 o
  -6   2   2       1900.49       2035.86        17.78 o
  -5   2   2        571.52        710.36         6.37 o
  -4   2   2        558.96        570.73         5.98 o
  -3   2   2       1999.83       2069.55        14.79 o
  -2   2   2      10542.65      10399.62        73.30 o
  -1   2   2       1788.89       1647.45        21.17 o
   0   2   2      23359.20      21407.32       324.48 o
   1   2   2       6318.92       6258.41        66.10 o
   2   2   2        358.43        374.76         6.16 o
   3   2   2        238.78        244.34         6.51 o
   4   2   2        326.29        399.88         5.32 o
   5   2   2       2386.21       2517.57        22.69 o
   6   2   2         88.06         95.53         2.99 o
   7   2   2         18.41         17.97         1.80 o
   8   2   2        143.36        143.77         4.07 o
   9   2   2        184.34        166.17         5.49 o
  10   2   2        528.88        501.65         9.28 o
  11   2   2          3.42          1.35         6.25 o
  12   2   2        106.10         96.25        10.23 o
  13   2   2          2.50          2.95         7.21 o
  14   2   2          0.37         -6.33        16.64 o
 -14   3   2          7.33         11.65         6.52 o
 -13   3   2         16.18         16.54         5.91 o
 -12   3   2         14.22          4.45         5.26 o
 -11   3   2         13.97         11.98         4.66 o
 -10   3   2        317.88        347.95        11.23 o
  -9   3   2        174.29        168.68         6.03 o
  -8   3   2        529.65        546.58         9.18 o
  -7   3   2        262.85        300.77         6.19 o
  -6   3   2         34.03         31.56         2.26 o
  -5   3   2          0.90         -0.20         1.29 o
  -4   3   2        637.70        627.01         7.12 o
  -3   3   2       4425.37       4511.51        32.52 o
  -2   3   2      15083.89      15322.83       119.10 o
  -1   3   2       7564.21       7667.79        60.05 o
   0   3   2       3517.61       3430.07        52.88 o
   1   3   2       7158.09       7469.68        71.80 o
   2   3   2       3709.97       3660.61        39.74 o
   3   3   2       1082.18       1027.39        26.52 o
   4   3   2        204.38        243.98         5.43 o
   5   3   2         13.16         36.68         1.93 o
   6   3   2        111.25         90.77         3.15 o
   7   3   2        137.96        130.15         3.45 o
   8   3   2         33.75         30.11         2.20 o
   9   3   2         90.52         84.19         3.37 o
  10   3   2         34.50         20.63         4.73 o
  11   3   2          2.43          5.84         5.87 o
  12   3   2          1.91          0.69         6.44 o
  13   3   2         10.20         15.20         7.77 o
  14   3   2          0.04         -3.48        11.00 o
 -14   4   2          0.37         -3.79         6.80 o
 -13   4   2          8.76          3.68         5.51 o
 -12   4   2          0.81         -3.23         4.88 o
 -11   4   2         88.14         73.76         6.78 o
 -10   4   2        152.07        143.57         8.91 o
  -9   4   2        192.34        209.82         7.24 o
  -8   4   2         83.35         83.99         4.02 o
  -7   4   2          5.42          1.11         2.20 o
  -6   4   2        442.06        460.02         7.19 o
  -5   4   2        179.31        171.75         4.15 o
  -4   4   2        632.91        715.10         7.35 o
  -3   4   2       1934.42       1942.40        14.92 o
  -2   4   2       6074.67       6205.48        55.70 o
  -1   4   2       2083.87       2174.70        20.42 o
   0   4   2       2556.99       2788.05        24.10 o
   1   4   2         12.53          8.33         2.17 o
   2   4   2        517.72        635.36         8.49 o
   3   4   2        974.54        837.57        19.06 o
   4   4   2        740.25        801.52         8.99 o
   5   4   2        728.05        812.22        13.77 o
   6   4   2        450.67        511.48         6.54 o
   7   4   2        152.34        148.96         3.63 o
   8   4   2        250.35        240.61         4.59 o
   9   4   2         23.59         12.00         2.31 o
  10   4   2        605.53        584.77        13.19 o
  11   4   2          0.12         -0.92         5.87 o
  12   4   2          7.25         12.30         7.01 o
  13   4   2         12.76          2.99         8.59 o
  14   4   2          9.87         16.09         8.53 o
 -14   5   2          0.03         -5.90        10.20 o
 -13   5   2         28.84         25.50         7.18 o
 -12   5   2         19.11         10.04         5.52 o
 -11   5   2        239.36        224.59        10.27 o
 -10   5   2          2.13         -3.43         5.50 o
  -9   5   2        536.37        525.24        16.88 o
  -8   5   2        488.66        518.22         9.96 o
  -7   5   2          5.62          9.27         2.58 o
  -6   5   2        320.03        313.44         6.56 o
  -5   5   2        240.21        275.13         5.61 o
  -4   5   2        258.53        333.22         5.16 o
  -3   5   2       7720.96       7680.97        64.36 o
  -2   5   2         85.12         91.51         6.16 o
  -1   5   2       1955.11       2018.40        17.06 o
   0   5   2        816.10        818.33         7.41 o
   1   5   2        247.85        255.13         3.73 o
   2   5   2        277.37        247.38         4.37 o
   3   5   2       2555.04       2864.25        29.32 o
   4   5   2       4500.62       4946.06        45.33 o
   5   5   2        258.05        276.18         4.26 o
   6   5   2       1291.58       1319.85        13.74 o
   7   5   2        317.60        296.97         4.45 o
   8   5   2          1.02         -1.81         1.88 o
   9   5   2        105.42         91.96         5.10 o
  10   5   2        279.37        252.98         9.20 o
  11   5   2          1.15         -3.57         5.87 o
  12   5   2         10.92          8.18         7.01 o
  13   5   2          0.42         -8.93         6.80 o
  14   5   2          1.93          4.01         8.10 o
 -13   6   2          7.76         13.96        11.27 o
 -12   6   2          1.01         -4.62         6.15 o
 -11   6   2         32.62         38.43         5.76 o
 -10   6   2          0.97         -2.16         3.60 o
  -9   6   2        106.26         93.88         5.74 o
  -8   6   2          7.11          3.32         3.26 o
  -7   6   2         19.87         15.22         3.18 o
  -6   6   2          8.62          8.43         2.86 o
  -5   6   2        264.16        240.07        11.62 o
  -4   6   2       1350.57       1323.94        13.95 o
  -3   6   2        230.90        253.25         4.22 o
  -2   6   2        209.79        224.31         3.84 o
  -1   6   2         12.94         17.68         1.40 o
   0   6   2        742.90        790.51         8.37 o
   1   6   2          8.17         11.85         1.38 o
   2   6   2         14.44         15.91         1.55 o
   3   6   2         36.86         54.07         2.78 o
   4   6   2        343.06        350.66         7.56 o
   5   6   2        109.65         99.58         4.36 o
   6   6   2        259.78        269.88         4.52 o
   7   6   2        551.32        525.03         6.43 o
   8   6   2        348.11        387.26        10.12 o
   9   6   2        135.14        147.45        10.38 o
  10   6   2          4.01          7.32         4.25 o
  11   6   2          9.13         18.25         6.71 o
  12   6   2          0.02         -3.85         6.42 o
  13   6   2          0.70         -0.51         7.18 o
 -13   7   2          6.52          4.83        11.27 o
 -12   7   2          4.02          3.76        10.20 o
 -11   7   2          4.43          7.58         4.81 o
 -10   7   2          2.96          4.74         3.70 o
  -9   7   2         93.41         86.22         6.84 o
  -8   7   2         38.62         18.82         9.36 o
  -7   7   2        571.11        591.19        18.14 o
  -6   7   2        154.55        156.51        11.81 o
  -5   7   2        436.90        383.56         6.02 o
  -4   7   2         40.09         33.70         2.80 o
  -3   7   2        801.62        800.89        12.01 o
  -2   7   2        122.25        141.14         4.80 o
  -1   7   2        127.17        166.06         3.85 o
   0   7   2          6.00          1.03         1.72 o
   1   7   2        241.12        273.80         5.15 o
   2   7   2        529.18        597.46         8.27 o
   3   7   2        117.58        121.12         4.13 o
   4   7   2        115.94        142.70         5.48 o
   5   7   2        290.73        303.06         5.83 o
   6   7   2        141.91        143.49         4.02 o
   7   7   2          2.56         -0.51         1.45 o
   8   7   2          2.28         -3.47         3.27 o
   9   7   2        225.73        231.98         8.59 o
  10   7   2        233.81        243.76        11.26 o
  11   7   2         42.66         33.66         7.34 o
  12   7   2         21.21         28.12         7.72 o
  13   7   2          0.07          0.56         7.48 o
 -13   8   2         25.28         25.23        12.88 o
 -12   8   2          6.49          6.44        10.20 o
 -11   8   2          0.20        -10.74         9.13 o
 -10   8   2          0.32          0.89         4.96 o
  -9   8   2          0.27          1.60         4.17 o
  -8   8   2        104.47         97.36         6.85 o
  -7   8   2        284.09        275.35        18.22 o
  -6   8   2        203.83        159.14        25.88 o
  -5   8   2        250.63        236.83         9.41 o
  -4   8   2        236.46        246.17         9.68 o
  -3   8   2        614.99        678.15        10.51 o
  -2   8   2        355.34        355.65         5.93 o
  -1   8   2         34.22         28.20         3.02 o
   0   8   2         58.97         48.16         2.96 o
   1   8   2         14.61         10.18         4.73 o
   2   8   2        282.13        302.52         5.80 o
   3   8   2        111.66        112.08         4.91 o
   4   8   2        587.24        595.38        10.60 o
   5   8   2          0.59          0.96         1.92 o
   6   8   2         65.54         58.87         3.03 o
   7   8   2          0.23         -2.29         1.64 o
   8   8   2        231.43        203.69         7.80 o
   9   8   2          0.81         -2.21         4.72 o
  10   8   2         43.75         44.82         6.45 o
  11   8   2         70.63         65.80         8.63 o
  12   8   2          4.79         -1.38         6.95 o
  13   8   2          0.02         -3.76        10.74 o
 -12   9   2          5.46          0.00        10.74 o
 -11   9   2          9.13          9.66        10.74 o
 -10   9   2          1.70         -8.71         6.42 o
  -9   9   2          2.85         -6.02         6.25 o
  -8   9   2          9.60         18.02         4.25 o
  -7   9   2        278.16        295.84        11.30 o
  -6   9   2        198.42        169.60         5.89 o
  -5   9   2         17.15          6.29         3.37 o
  -4   9   2        306.18        327.59         6.72 o
  -3   9   2        511.59        509.73         9.81 o
  -2   9   2         29.73         28.87         3.11 o
  -1   9   2          4.02          3.64         2.35 o
   0   9   2         48.00         55.57         3.28 o
   1   9   2          1.45         -0.14         2.48 o
   2   9   2        357.80        341.12         7.19 o
   3   9   2        293.41        279.72         6.98 o
   4   9   2         80.53         76.75         4.39 o
   5   9   2          0.92         -2.57         2.17 o
   6   9   2         45.95         50.22         3.26 o
   7   9   2         33.16         27.90         4.57 o
   8   9   2        139.76        117.15         7.93 o
   9   9   2         47.34         40.35         6.06 o
  10   9   2         35.85         43.55         6.55 o
  11   9   2         95.93         92.82         9.78 o
  12   9   2          3.02         15.03        11.81 o
 -10  10   2         41.27         54.21        12.88 o
  -9  10   2         56.75         75.69        13.96 o
  -8  10   2        209.77        236.72        20.40 o
  -7  10   2        666.61        759.55        34.35 o
  -6  10   2        377.00        387.62        11.08 o
  -5  10   2         89.76         84.86         5.29 o
  -4  10   2        524.72        539.05        16.31 o
  -3  10   2        212.47        214.76        10.38 o
  -2  10   2         25.03         18.66         3.32 o
  -1  10   2         32.40         33.05         3.32 o
   0  10   2        540.09        547.08         9.37 o
   1  10   2        370.01        389.40         8.08 o
   2  10   2        126.30        132.36         5.89 o
   3  10   2         27.12         12.46         3.41 o
   4  10   2        139.60        149.26         6.14 o
   5  10   2         22.29         24.95         2.99 o
   6  10   2         37.16         23.23         3.34 o
   7  10   2          1.85         -5.57         3.81 o
   8  10   2          1.02         -3.16         6.25 o
   9  10   2          1.59         -3.16         4.78 o
  10  10   2          0.30         -4.22         5.04 o
  11  10   2         26.44         18.25        11.27 o
 -10  11   2          1.99         10.20        11.81 o
  -9  11   2        139.26        138.49        18.25 o
  -8  11   2         26.78         22.54        11.27 o
  -7  11   2        122.26        123.46        16.10 o
  -6  11   2          0.05          2.86         4.63 o
  -5  11   2        112.75        123.35         9.15 o
  -4  11   2          9.58         13.99         6.44 o
  -3  11   2        246.54        236.34         7.90 o
  -2  11   2          2.91         -3.97         3.21 o
  -1  11   2         16.20         15.03         3.63 o
   0  11   2         46.76         59.78         4.19 o
   1  11   2         85.45         80.14         4.43 o
   2  11   2        338.70        355.55        10.30 o
   3  11   2         17.69         14.71         4.82 o
   4  11   2          0.04         -5.20         3.71 o
   5  11   2         87.37         75.50         5.96 o
   6  11   2          0.21         -5.72         3.81 o
   7  11   2         45.69         36.91         4.92 o
   8  11   2         50.74         48.73         8.63 o
   9  11   2         94.91         82.20        18.79 o
  10  11   2         52.74         50.24         9.47 o
  11  11   2          8.81          4.83        10.74 o
 -10  12   2          5.12         25.77        12.88 o
  -9  12   2         72.69         99.30        16.64 o
  -8  12   2        361.91        326.90        25.23 o
  -7  12   2        118.56        121.80         8.00 o
  -6  12   2         49.23         38.92         6.25 o
  -5  12   2        102.27        106.55         9.40 o
  -4  12   2        115.20        121.76         9.78 o
  -3  12   2        331.75        347.13        14.79 o
  -2  12   2         24.82         19.59         5.12 o
  -1  12   2         33.93         26.67         5.16 o
   0  12   2         42.58         42.56         5.33 o
   1  12   2          3.39         -0.26         4.21 o
   2  12   2        276.57        284.83        10.67 o
   3  12   2         48.79         31.96         5.51 o
   4  12   2          9.99         -2.68         5.36 o
   5  12   2         49.04         34.18         6.34 o
   6  12   2         39.45         38.34         6.42 o
   7  12   2         55.59         59.62         6.01 o
   8  12   2         26.67         25.69         4.43 o
   9  12   2          5.76          4.06         7.61 o
  10  12   2          0.01          3.44         7.56 o
  -9  13   2         45.12         64.41        16.64 o
  -8  13   2         43.18         70.86        16.10 o
  -7  13   2         66.79         56.01         6.24 o
  -6  13   2         10.59          4.83         5.37 o
  -5  13   2          0.39         -5.94         5.26 o
  -4  13   2         78.90         66.05         8.12 o
  -3  13   2         15.45         19.03         6.95 o
  -2  13   2         19.30         30.34         7.39 o
  -1  13   2         89.93         90.86         9.29 o
   0  13   2         38.90         34.26         7.01 o
   1  13   2         97.97        100.40         7.42 o
   2  13   2         26.62         22.04         7.18 o
   3  13   2        238.66        242.65        22.28 o
   4  13   2        128.62        125.65        10.77 o
   5  13   2         58.79         63.21         8.04 o
   6  13   2        190.08        208.09        12.31 o
   7  13   2         48.68         47.76         7.31 o
   8  13   2         11.97          9.39         5.33 o
   9  13   2         13.48          6.98        12.88 o
  -8  14   2          0.01         -5.90        12.35 o
  -7  14   2          0.27         -7.20         4.80 o
  -6  14   2         10.38         14.87         6.42 o
  -5  14   2         21.81         25.23         7.15 o
  -4  14   2          3.26          4.89         6.32 o
  -3  14   2          5.07          2.68         6.44 o
  -2  14   2          2.07          8.05         6.95 o
  -1  14   2        208.87        246.95        14.61 o
   0  14   2        121.79        138.20        11.19 o
   1  14   2          5.16         15.71         7.51 o
   2  14   2         84.78        102.66        10.01 o
   3  14   2         36.54         34.63         7.86 o
   4  14   2          0.06          6.36         6.44 o
   5  14   2         37.05         34.40         7.73 o
   6  14   2         43.77         35.97         7.64 o
   7  14   2         22.42         31.78         6.97 o
   8  14   2          2.85          2.68        12.88 o
  -7  15   2         63.98         68.78         7.58 o
  -6  15   2          0.16          0.86         6.25 o
  -5  15   2          0.66         -2.46         6.44 o
  -4  15   2         83.32         79.85        11.27 o
  -3  15   2         73.38         62.08         9.25 o
  -2  15   2         41.95         40.49         8.87 o
  -1  15   2         30.45         53.70         9.93 o
   0  15   2         36.63         39.26         8.53 o
   1  15   2        211.22        232.36        14.58 o
   2  15   2         13.67         13.96         7.77 o
   3  15   2          6.43          8.56         7.09 o
   4  15   2         28.03         32.14         8.23 o
   5  15   2         39.74         52.20         8.93 o
   6  15   2          0.01         -1.00         6.42 o
   7  15   2          8.19          2.25         9.39 o
  -5  16   2          0.03         -6.98         6.55 o
  -4  16   2          7.25         17.87         7.48 o
  -3  16   2          1.45          2.95         7.21 o
  -2  16   2          5.04         22.04         8.48 o
  -1  16   2        214.34        270.49        19.32 o
   0  16   2        190.38        209.91        15.34 o
   1  16   2         13.59         14.04         8.53 o
   2  16   2         26.12         33.83         8.87 o
   3  16   2         18.03         15.57         8.00 o
   4  16   2          6.61          9.81         7.84 o
   5  16   2          2.51         -2.25         6.83 o
  -1  17   2         13.32         26.06        11.81 o
   0  17   2         13.81         37.84         9.87 o
   1  17   2          4.27         16.80         9.01 o
 -13   0   3          6.64         -0.66         7.34 o
 -11   0   3         28.89         23.66         7.34 o
  -9   0   3         13.43          4.54         3.86 o
  -7   0   3        491.96        574.73        11.97 o
  -5   0   3       1149.85       1447.38        16.99 o
  -3   0   3       5759.63       5615.01        66.35 o
  -1   0   3        341.70        213.39         5.31 o
   1   0   3      11431.43      11598.75       311.60 o
   3   0   3        327.47        261.22         6.07 o
   5   0   3          1.18         -2.66         1.77 o
   7   0   3        785.66        788.25        15.64 o
   9   0   3       2832.10       2975.18        46.64 o
  11   0   3        126.66        119.70        14.49 o
  13   0   3        117.25        133.66        16.64 o
 -14   1   3         25.47         18.88         6.23 o
 -13   1   3         16.88          9.86         5.21 o
 -12   1   3         44.35         39.41         5.80 o
 -11   1   3         55.51         43.28         7.28 o
 -10   1   3          5.94         -1.51         2.67 o
  -9   1   3         10.28          1.22         2.37 o
  -8   1   3        315.90        304.16         6.14 o
  -7   1   3        445.88        429.07         6.23 o
  -6   1   3       1171.01       1277.32        11.06 o
  -5   1   3         42.84         64.64         2.43 o
  -4   1   3       2957.14       2613.84        20.22 o
  -3   1   3         19.95         21.81         0.94 o
  -2   1   3       1465.57       1822.57        19.87 o
  -1   1   3       5082.48       5191.55        60.98 o
   0   1   3      13326.28      12010.76       287.36 o
   1   1   3       2102.45       2118.37        26.11 o
   2   1   3        865.39        807.58        22.52 o
   3   1   3         85.72         75.54         2.66 o
   4   1   3         23.45         37.75         2.02 o
   5   1   3          7.47          4.44         1.72 o
   6   1   3       1675.13       1636.85        17.25 o
   7   1   3        134.79        141.27         4.25 o
   8   1   3          4.53          0.47         1.83 o
   9   1   3         12.35         11.37         2.62 o
  10   1   3        378.01        425.08        11.32 o
  11   1   3        374.34        404.27        16.48 o
  12   1   3         20.38         14.15         7.72 o
  13   1   3          6.25          1.07         7.59 o
  14   1   3          0.81          0.82        11.54 o
 -14   2   3          0.02          5.76         6.16 o
 -13   2   3          0.15          2.75         5.13 o
 -12   2   3         37.78         27.62         5.55 o
 -11   2   3        104.58         99.95         6.90 o
 -10   2   3         17.85         10.68         2.85 o
  -9   2   3        128.39        110.27         4.41 o
  -8   2   3          1.32         -1.89         1.26 o
  -7   2   3         73.59         58.48         2.12 o
  -6   2   3       1411.38       1595.56        14.94 o
  -5   2   3        146.08        141.34         2.09 o
  -4   2   3        914.64        863.89         7.62 o
  -3   2   3       1137.22       1119.66        10.33 o
  -2   2   3       1227.26       1273.14        10.92 o
  -1   2   3       2164.80       2108.82        23.23 o
   0   2   3      37845.58      37063.29       354.13 o
   1   2   3        452.46        503.73        12.80 o
   2   2   3          2.03          2.16         1.17 o
   3   2   3       4316.83       4490.40        48.28 o
   4   2   3       2846.55       2788.37        53.07 o
   5   2   3        206.85        267.40         4.76 o
   6   2   3        354.73        389.46         6.12 o
   7   2   3        180.73        170.23         4.40 o
   8   2   3          4.80         -1.38         1.95 o
   9   2   3        165.79        143.62         5.16 o
  10   2   3         42.31         34.62         5.50 o
  11   2   3        127.01        138.04        31.13 o
  12   2   3         14.80         23.54         7.77 o
  13   2   3          0.62          7.05         7.56 o
  14   2   3         27.42         37.64         9.85 o
 -14   3   3         30.52         27.39         6.84 o
 -13   3   3         36.33         44.31         6.79 o
 -12   3   3         18.78         17.36         5.15 o
 -11   3   3         10.74          8.87         4.55 o
 -10   3   3        296.81        303.61         8.72 o
  -9   3   3        315.14        256.16         6.68 o
  -8   3   3         35.22         21.13         2.76 o
  -7   3   3          0.23         -0.19         1.79 o
  -6   3   3         15.94         21.54         2.01 o
  -5   3   3        253.33        277.11         4.48 o
  -4   3   3       1749.06       1755.32        14.35 o
  -3   3   3       2521.71       2580.59        21.27 o
  -2   3   3       7424.79       7742.04        68.97 o
  -1   3   3         61.23         46.79         4.15 o
   0   3   3      35094.06      35312.16       293.22 o
   1   3   3      54293.37      51944.73       496.45 o
   2   3   3       1727.73       1777.53        20.58 o
   3   3   3       1562.15       1590.78        21.17 o
   4   3   3         18.03         21.44         3.22 o
   5   3   3        309.09        305.84         5.56 o
   6   3   3         78.89         96.50         3.28 o
   7   3   3         87.96         75.00         3.24 o
   8   3   3         88.18         78.33         4.04 o
   9   3   3         18.60         15.97         2.54 o
  10   3   3        326.82        315.98        12.71 o
  11   3   3          0.40         -2.29         6.25 o
  12   3   3         15.38         13.15         7.59 o
  13   3   3          0.18         -2.42         7.21 o
  14   3   3          2.97          3.26        16.91 o
 -14   4   3         21.08         26.88         7.77 o
 -13   4   3          0.55          0.36         5.36 o
 -12   4   3         58.26         69.25         7.00 o
 -11   4   3          3.12          0.61         4.33 o
 -10   4   3        235.81        189.87         7.62 o
  -9   4   3        103.70         81.97         4.45 o
  -8   4   3        539.17        516.51         9.06 o
  -7   4   3         61.20         57.51         3.05 o
  -6   4   3       3713.91       3767.79        38.91 o
  -5   4   3        563.87        610.24         8.04 o
  -4   4   3        691.84        721.71         7.82 o
  -3   4   3        190.42        207.69         7.00 o
  -2   4   3        429.75        351.95         7.21 o
  -1   4   3         59.92         70.74         2.11 o
   0   4   3          3.13          4.71         1.17 o
   1   4   3         33.86         54.27         2.14 o
   2   4   3        400.81        435.69        10.03 o
   3   4   3        571.43        663.63        10.68 o
   4   4   3        788.27        667.02        10.98 o
   5   4   3        136.12        146.04         3.61 o
   6   4   3         72.62         67.84         2.84 o
   7   4   3        124.44        127.41         4.08 o
   8   4   3        321.44        344.78         6.46 o
   9   4   3          0.03         -2.60         2.00 o
  10   4   3         16.31         11.78         3.72 o
  11   4   3          9.54          9.83         6.63 o
  12   4   3        237.68        274.87        15.18 o
  13   4   3          4.96          1.82         7.39 o
  14   4   3         13.24         13.96         8.73 o
 -14   5   3          6.40         14.49        11.27 o
 -13   5   3         13.99         13.29         5.83 o
 -12   5   3        114.87        112.70         7.96 o
 -11   5   3        264.40        249.71        10.56 o
 -10   5   3        155.55        162.38         7.56 o
  -9   5   3        301.94        313.86        11.80 o
  -8   5   3         38.10         52.37         5.51 o
  -7   5   3        307.92        310.84         6.57 o
  -6   5   3         32.23         40.22         2.56 o
  -5   5   3       1950.66       1956.16        18.58 o
  -4   5   3       3917.59       3968.04        30.76 o
  -3   5   3       1987.45       2142.30        18.51 o
  -2   5   3       3923.70       3735.48        32.27 o
  -1   5   3       7269.67       7613.71        68.24 o
   0   5   3       3389.17       3267.42        28.36 o
   1   5   3        102.74        102.88         2.56 o
   2   5   3        679.03        693.97         8.14 o
   3   5   3        442.54        479.59         8.94 o
   4   5   3         11.41          9.73         3.13 o
   5   5   3       1051.84       1015.40        13.62 o
   6   5   3        677.62        670.25         9.00 o
   7   5   3          0.00         -2.46         1.64 o
   8   5   3         38.34         45.46         2.75 o
   9   5   3         42.40         52.69         3.71 o
  10   5   3          1.98         -0.93         6.80 o
  11   5   3        103.40         81.93         9.09 o
  12   5   3          5.85         18.05         7.18 o
  13   5   3         47.05         74.50         9.85 o
 -13   6   3          0.33         -0.54        10.74 o
 -12   6   3          0.01         -1.44         7.01 o
 -11   6   3          1.46         -0.64         4.56 o
 -10   6   3          0.23         -4.15         3.47 o
  -9   6   3        980.45       1018.03        20.36 o
  -8   6   3        470.03        474.63        27.08 o
  -7   6   3       1622.46       1663.07        24.27 o
  -6   6   3        333.51        323.28         6.72 o
  -5   6   3       4087.04       4136.23        37.83 o
  -4   6   3       7995.00       8428.90        75.78 o
  -3   6   3       1062.39        993.21        12.27 o
  -2   6   3       2648.19       2788.41        24.92 o
  -1   6   3         34.92         53.75         2.01 o
   0   6   3         84.14         67.42         2.96 o
   1   6   3        197.73        206.00         5.19 o
   2   6   3       1644.09       1712.01        16.09 o
   3   6   3        931.11        902.26        13.15 o
   4   6   3        293.17        302.66         6.08 o
   5   6   3         13.05          9.15         1.84 o
   6   6   3         30.92         28.51         1.87 o
   7   6   3        408.34        404.57         6.02 o
   8   6   3          9.02         11.28         1.73 o
   9   6   3        241.80        294.33        11.46 o
  10   6   3        165.36        149.48        16.13 o
  11   6   3         40.59         48.28        13.15 o
  12   6   3          6.93         14.67         7.56 o
  13   6   3         19.44         28.20         8.48 o
 -13   7   3          2.36          0.54        10.74 o
 -12   7   3         45.66         52.07        12.35 o
 -11   7   3          0.52         -4.86         6.42 o
 -10   7   3         11.40          9.94         3.88 o
  -9   7   3        124.58        108.99         6.79 o
  -8   7   3        352.35        311.64        31.56 o
  -7   7   3        396.24        347.21        13.56 o
  -6   7   3        185.93        199.70        14.67 o
  -5   7   3        539.79        492.32         9.71 o
  -4   7   3        329.75        353.01         9.14 o
  -3   7   3        348.51        394.58         6.97 o
  -2   7   3        723.16        788.22        16.26 o
  -1   7   3       1476.20       1614.10        16.70 o
   0   7   3        237.82        251.02         4.74 o
   1   7   3         41.26         39.16         2.91 o
   2   7   3       2147.67       2197.21        21.69 o
   3   7   3          1.01         -0.75         1.52 o
   4   7   3          2.67          0.96         1.27 o
   5   7   3         96.33         85.14         3.63 o
   6   7   3          0.03          0.84         1.56 o
   7   7   3          0.09         -0.49         1.53 o
   8   7   3        208.57        208.04         4.68 o
   9   7   3        116.44        113.24         7.71 o
  10   7   3        221.18        263.35        11.70 o
  11   7   3         12.41          7.44         7.25 o
  12   7   3         17.78         10.21         7.56 o
  13   7   3          6.63         12.07         8.10 o
 -13   8   3         80.91         88.03        16.10 o
 -12   8   3         21.62         25.77        11.81 o
 -11   8   3          2.38         -5.74         6.63 o
 -10   8   3         51.28         53.56         6.80 o
  -9   8   3         46.41         43.48         8.32 o
  -8   8   3          1.43          5.55         5.90 o
  -7   8   3        844.51        834.35        19.26 o
  -6   8   3        477.44        394.28        10.15 o
  -5   8   3       1896.54       1894.23        25.61 o
  -4   8   3        215.77        233.68         4.97 o
  -3   8   3         30.10         28.96         2.38 o
  -2   8   3       1987.79       2055.99        20.90 o
  -1   8   3       1277.27       1306.21        14.35 o
   0   8   3        288.62        295.38         6.11 o
   1   8   3       1248.85       1301.04        14.26 o
   2   8   3        256.85        234.70         4.84 o
   3   8   3         54.54         61.39         3.25 o
   4   8   3         36.30         32.57         3.11 o
   5   8   3        443.31        449.17         8.00 o
   6   8   3         76.41         84.07         3.32 o
   7   8   3        103.65        109.03         4.17 o
   8   8   3          5.49         12.02         2.45 o
   9   8   3        317.43        267.30        11.43 o
  10   8   3          9.30          6.14         5.43 o
  11   8   3          1.51          6.72         6.57 o
  12   8   3         50.68         60.05        12.35 o
 -10   9   3          0.01          1.07         9.66 o
  -9   9   3          2.15          0.54         9.13 o
  -8   9   3         58.79         79.44        12.88 o
  -7   9   3       2701.73       2751.09        51.26 o
  -6   9   3        381.54        361.34        19.29 o
  -5   9   3       1664.11       1745.52        21.21 o
  -4   9   3         50.61         53.38         2.85 o
  -3   9   3         54.15         55.21         4.18 o
  -2   9   3         14.98          6.06         2.14 o
  -1   9   3        383.95        412.94         7.66 o
   0   9   3        439.94        475.01         8.14 o
   1   9   3          0.14          0.31         2.19 o
   2   9   3        432.58        443.81         7.04 o
   3   9   3         91.23         79.63         3.97 o
   4   9   3        324.72        330.65         8.00 o
   5   9   3        243.53        256.53         6.15 o
   6   9   3         37.81         30.07         2.76 o
   7   9   3          4.78          4.80         2.83 o
   8   9   3        104.57         77.29         4.53 o
   9   9   3          0.62         -1.43         4.71 o
  10   9   3         87.58         94.50         8.05 o
  11   9   3         56.48         59.41        11.54 o
  12   9   3          2.58         -5.90        10.20 o
 -10  10   3          5.89         15.57        10.74 o
  -9  10   3          1.68         -4.83         9.13 o
  -8  10   3          2.25         -5.90         9.66 o
  -7  10   3         91.17        101.99        14.49 o
  -6  10   3          0.33          0.74         3.80 o
  -5  10   3        974.73       1005.79        16.43 o
  -4  10   3        369.78        324.79        20.06 o
  -3  10   3         11.07          2.74         3.38 o
  -2  10   3         49.07         47.80         5.04 o
  -1  10   3        334.97        366.40         9.04 o
   0  10   3        674.63        697.96        12.92 o
   1  10   3          5.82          3.94         2.44 o
   2  10   3        255.67        247.81         7.80 o
   3  10   3        786.78        798.04        12.56 o
   4  10   3         10.90          7.64         2.59 o
   5  10   3          1.10         -2.93         2.23 o
   6  10   3        179.53        160.37         7.80 o
   7  10   3        157.35        135.74         7.33 o
   8  10   3         59.39         61.75         4.92 o
   9  10   3         71.00         59.92         7.07 o
  10  10   3          0.21          1.98         5.60 o
  11  10   3         54.34         55.83        13.42 o
 -10  11   3         14.62         24.69        12.35 o
  -9  11   3         34.25         47.24        13.96 o
  -8  11   3        165.93        189.48        19.86 o
  -7  11   3          6.42         16.64        10.20 o
  -6  11   3         91.63        100.43         8.13 o
  -5  11   3         31.07         27.24         4.87 o
  -4  11   3        243.81        248.25        10.06 o
  -3  11   3        283.17        297.72        10.54 o
  -2  11   3         19.31         14.18         3.62 o
  -1  11   3          5.76          6.81         3.38 o
   0  11   3        123.76        124.82         5.32 o
   1  11   3         69.78         69.38         3.99 o
   2  11   3        522.66        520.93        11.03 o
   3  11   3         13.31          3.19         5.51 o
   4  11   3         56.56         48.59         4.47 o
   5  11   3         20.64         21.46         4.73 o
   6  11   3          1.65          1.97         5.40 o
   7  11   3          0.00          1.16         4.16 o
   8  11   3          0.56         -3.34         3.55 o
   9  11   3          2.71         -4.96         5.21 o
  10  11   3         35.71         26.09         8.71 o
  11  11   3         17.68          2.68        10.20 o
 -10  12   3          0.58          8.05        12.88 o
  -9  12   3         19.26         39.19        13.42 o
  -8  12   3        235.59        246.38        22.54 o
  -7  12   3         62.11         43.82         5.33 o
  -6  12   3         47.27         38.05         6.07 o
  -5  12   3          1.52         -1.79         5.64 o
  -4  12   3          0.03          1.93         4.49 o
  -3  12   3        415.60        442.14        13.41 o
  -2  12   3        184.31        188.95        15.69 o
  -1  12   3         44.38         52.05         5.97 o
   0  12   3         19.32         13.49         4.72 o
   1  12   3         99.02         95.37         6.89 o
   2  12   3         25.59         15.54         5.57 o
   3  12   3        393.75        414.43        13.02 o
   4  12   3        225.46        226.21        12.25 o
   5  12   3        243.56        249.89        10.36 o
   6  12   3          0.53          1.56         4.35 o
   7  12   3         10.57          6.33         4.60 o
   8  12   3          2.46          0.18         3.99 o
   9  12   3         26.00         25.33         8.25 o
  10  12   3          0.64          5.74         7.86 o
  -9  13   3          0.01         16.10        12.35 o
  -8  13   3          3.85          3.22        11.27 o
  -7  13   3         39.98         30.72         5.71 o
  -6  13   3         21.89         16.80         5.93 o
  -5  13   3         60.66         56.14         7.45 o
  -4  13   3         19.36         13.53         6.05 o
  -3  13   3         90.27         99.80         7.74 o
  -2  13   3        131.42        146.44         9.30 o
  -1  13   3          7.47         12.64         5.16 o
   0  13   3          4.65          6.07         4.81 o
   1  13   3         51.18         51.58         6.37 o
   2  13   3        140.41        140.24         8.80 o
   3  13   3         93.41         93.12        10.74 o
   4  13   3         50.76         35.80         7.22 o
   5  13   3         18.82          8.16         6.25 o
   6  13   3         23.19         29.54         6.90 o
   7  13   3         11.40         12.99         6.07 o
   8  13   3         49.45         52.52         5.93 o
   9  13   3         12.37         13.13         8.12 o
  -8  14   3          2.25         -5.90        11.27 o
  -7  14   3          1.27         -4.57         4.85 o
  -6  14   3          0.71         -8.04         5.36 o
  -5  14   3         21.76         25.23         6.98 o
  -4  14   3         50.06         44.96         7.73 o
  -3  14   3         42.76         53.63         8.48 o
  -2  14   3        290.12        318.91        15.55 o
  -1  14   3         26.92         37.70         6.61 o
   0  14   3          0.22          0.19         5.02 o
   1  14   3         55.93         55.76         8.87 o
   2  14   3        139.50        134.40        11.15 o
   3  14   3         42.22         36.35         8.86 o
   4  14   3          3.83          2.24         6.55 o
   5  14   3         20.80         14.25         9.13 o
   6  14   3         65.11         87.95         9.33 o
   7  14   3          0.04         -1.79         6.01 o
   8  14   3          0.11          0.54         5.76 o
  -7  15   3          0.19         -6.20         5.71 o
  -6  15   3         26.17         24.04         7.05 o
  -5  15   3          5.03          8.14         6.55 o
  -4  15   3          6.32         13.84         7.34 o
  -3  15   3         15.53         21.92         7.77 o
  -2  15   3         76.79         80.11         9.85 o
  -1  15   3         53.43         52.37        13.69 o
   0  15   3          0.45          3.68         7.01 o
   1  15   3          0.94        -10.74         9.66 o
   2  15   3          5.00          1.03         7.34 o
   3  15   3          2.15         -0.37         7.22 o
   4  15   3          5.02         -3.79        15.30 o
   5  15   3          1.45         -2.19         6.55 o
   6  15   3          8.45         17.94         7.31 o
  -5  16   3         27.36         26.47         8.12 o
  -4  16   3         15.49         16.26         7.73 o
  -3  16   3          2.71          7.14         7.34 o
  -2  16   3         55.90         57.43         9.78 o
  -1  16   3         92.43        101.65        11.37 o
   0  16   3        114.10        104.60        11.39 o
   1  16   3          3.52          2.95        11.27 o
   2  16   3         39.58         33.64         9.25 o
   3  16   3          2.05          5.67         7.73 o
   4  16   3          0.22         -0.36         7.22 o
   0  17   3          6.97          4.74         8.53 o
 -14   0   4         22.91         11.50        15.57 o
 -12   0   4          1.54         -7.96         6.55 o
 -10   0   4         81.90         85.54         6.27 o
  -8   0   4        614.21        682.87        14.16 o
  -6   0   4       5400.17       5988.10        64.42 o
  -4   0   4       4862.32       4978.83        81.65 o
  -2   0   4        667.85        657.83        12.91 o
   0   0   4         52.99         20.41         3.76 o
   2   0   4       8808.50       8862.58       147.46 o
   4   0   4          0.48          1.45         2.57 o
   6   0   4        329.83        313.98         7.46 o
   8   0   4          0.48         -2.25         2.82 o
  10   0   4       1661.22       1733.87        37.27 o
  12   0   4          6.30         12.35        10.20 o
  14   0   4          6.27         -3.22        11.27 o
 -14   1   4         28.04         31.95         6.53 o
 -13   1   4         16.78         26.91         6.00 o
 -12   1   4         17.60          9.26         5.04 o
 -11   1   4          1.08         -4.68         4.27 o
 -10   1   4          2.21          1.94         2.69 o
  -9   1   4        161.25        166.80         5.10 o
  -8   1   4          9.31          9.71         2.00 o
  -7   1   4         48.58         49.90         2.21 o
  -6   1   4          0.45         -0.08         1.22 o
  -5   1   4         45.60         40.44         1.46 o
  -4   1   4       5291.23       5419.88        48.78 o
  -3   1   4        969.44        967.29        10.51 o
  -2   1   4       2094.88       2124.95        26.10 o
  -1   1   4        233.38        154.29         4.80 o
   0   1   4       1056.25       1111.42        14.68 o
   1   1   4      10314.16      10417.36       121.85 o
   2   1   4       1372.33       1368.47        18.11 o
   3   1   4       2086.44       2072.37        23.76 o
   4   1   4        282.45        314.54         5.26 o
   5   1   4         53.33         37.84         2.16 o
   6   1   4         78.00         78.58         3.20 o
   7   1   4        583.53        554.08         8.29 o
   8   1   4          5.19          1.73         1.32 o
   9   1   4          1.00         -3.99         2.66 o
  10   1   4        377.81        411.65        13.09 o
  11   1   4        288.16        283.76        14.80 o
  12   1   4         23.57         22.01         7.97 o
  13   1   4         58.67         53.85         9.67 o
  14   1   4          3.56          0.70         8.91 o
 -14   2   4          0.54         -3.08         5.77 o
 -13   2   4          0.39         -3.97         5.03 o
 -12   2   4         13.72         22.82         5.28 o
 -11   2   4          0.85          0.10         4.63 o
 -10   2   4          0.30         -4.70         3.13 o
  -9   2   4         22.78          9.36         2.45 o
  -8   2   4         12.47          8.95         1.95 o
  -7   2   4        908.33        916.23         9.90 o
  -6   2   4         33.37         19.02         1.31 o
  -5   2   4        213.13        235.60         3.37 o
  -4   2   4         16.08         16.45         2.66 o
  -3   2   4        257.17        258.00         4.76 o
  -2   2   4        100.88         95.83         3.46 o
  -1   2   4        970.42       1020.18        12.33 o
   0   2   4       2338.02       2378.25        29.44 o
   1   2   4        353.26        286.42        18.93 o
   2   2   4        911.88        985.83        12.36 o
   3   2   4        930.26        851.69        11.15 o
   4   2   4       2081.14       2254.59        25.98 o
   5   2   4       3135.57       3348.22        37.56 o
   6   2   4        920.01       1006.79        13.19 o
   7   2   4        297.01        308.61         6.68 o
   8   2   4          2.47          0.33         2.25 o
   9   2   4        161.45        141.59         5.21 o
  10   2   4         95.35         93.48         8.52 o
  11   2   4         23.11         31.15         7.77 o
  12   2   4          1.63          7.65         8.05 o
  13   2   4         32.91         31.94         8.73 o
  14   2   4         48.14         39.72         9.87 o
 -14   3   4         23.11         40.82         7.45 o
 -13   3   4          2.81          2.88         5.20 o
 -12   3   4         30.14         32.49         5.63 o
 -11   3   4        114.62        125.73         7.53 o
 -10   3   4        138.13        144.77         6.81 o
  -9   3   4         71.88         58.83         4.44 o
  -8   3   4        195.21        188.52         5.62 o
  -7   3   4         22.38         19.51         2.51 o
  -6   3   4        150.35        143.34         3.63 o
  -5   3   4         73.78         67.92         2.06 o
  -4   3   4        548.65        514.85         5.92 o
  -3   3   4        316.22        319.30         4.08 o
  -2   3   4        168.14        149.47         4.16 o
  -1   3   4       2785.71       2905.15        32.01 o
   0   3   4      20458.56      20903.15       199.17 o
   1   3   4       7293.53       7767.87        74.90 o
   2   3   4        711.16        742.83         9.95 o
   3   3   4         84.72         71.96         3.22 o
   4   3   4       2642.08       2808.50        35.85 o
   5   3   4        423.27        420.75         8.41 o
   6   3   4         98.42         90.93         5.69 o
   7   3   4        164.90        164.36         4.79 o
   8   3   4        994.18       1002.58        13.28 o
   9   3   4        443.82        432.05         8.11 o
  10   3   4          4.74          1.15         5.87 o
  11   3   4         91.75         92.50         9.87 o
  12   3   4          1.46          9.58         7.18 o
  13   3   4         24.63         22.62         8.53 o
  14   3   4         34.73         33.82         9.49 o
 -14   4   4          3.41         -0.89         7.86 o
 -13   4   4          1.59          3.83         5.68 o
 -12   4   4         72.34         81.56         6.69 o
 -11   4   4        116.14        143.27         8.23 o
 -10   4   4        253.36        218.49         9.13 o
  -9   4   4        745.28        778.45        13.78 o
  -8   4   4         92.85         89.88         4.52 o
  -7   4   4         26.42         26.31         2.83 o
  -6   4   4         28.33         22.78         3.46 o
  -5   4   4        277.63        280.07         5.77 o
  -4   4   4        372.20        342.70         5.41 o
  -3   4   4       9042.85       9204.33        82.37 o
  -2   4   4        505.08        584.55         7.26 o
  -1   4   4        685.10        613.60        15.64 o
   0   4   4       2241.44       2358.09        22.39 o
   1   4   4       5395.22       5550.32        54.45 o
   2   4   4       2773.75       2964.54        33.15 o
   3   4   4        580.06        587.76        10.02 o
   4   4   4        790.17        878.29        13.79 o
   5   4   4        124.00        121.37         4.87 o
   6   4   4         49.38         48.22         2.81 o
   7   4   4         16.39         15.90         2.33 o
   8   4   4         36.12         33.81         2.86 o
   9   4   4        125.77        116.84         4.60 o
  10   4   4          0.42         -1.82         5.35 o
  11   4   4         37.52         39.58         7.97 o
  12   4   4         10.80         19.36         8.15 o
  13   4   4          0.17         -0.34         7.77 o
  14   4   4         29.61         35.36         9.67 o
 -14   5   4          0.79         -6.44        10.20 o
 -13   5   4          3.08          2.98         7.48 o
 -12   5   4          0.37          1.93         5.13 o
 -11   5   4        203.06        201.39         8.96 o
 -10   5   4         90.06         92.84         5.43 o
  -9   5   4       2486.53       2548.32        32.66 o
  -8   5   4         70.09         64.69         3.83 o
  -7   5   4          0.26          2.03         2.33 o
  -6   5   4        178.51        177.28         4.96 o
  -5   5   4       1227.95       1257.75        11.59 o
  -4   5   4         43.50         50.13         7.11 o
  -3   5   4        102.38        107.38         3.40 o
  -2   5   4         89.35        109.10         3.37 o
  -1   5   4       2623.63       2871.80        23.88 o
   0   5   4        109.23        152.78         3.13 o
   1   5   4        277.48        341.35         4.69 o
   2   5   4        439.70        391.99         9.26 o
   3   5   4        225.86        246.39         7.03 o
   4   5   4        776.59        776.63        12.71 o
   5   5   4        775.44        798.03        13.33 o
   6   5   4        545.38        586.37         9.61 o
   7   5   4        133.21        124.90         4.73 o
   8   5   4          0.14          1.64         2.19 o
   9   5   4        768.74        807.34        14.77 o
  10   5   4        598.28        626.52        12.66 o
  11   5   4         30.08         33.00         7.77 o
  12   5   4         31.95         14.99         9.39 o
  13   5   4         16.75         21.28         8.71 o
 -13   6   4          6.91          8.05        10.74 o
 -12   6   4         75.81         97.15        10.93 o
 -11   6   4         10.92         11.53         5.13 o
 -10   6   4         17.84         14.85         3.84 o
  -9   6   4         16.37         16.76         4.56 o
  -8   6   4        952.02       1004.23        21.32 o
  -7   6   4        455.60        455.07         8.98 o
  -6   6   4        106.57         91.49         3.76 o
  -5   6   4        340.49        364.74         5.68 o
  -4   6   4         23.77         14.14         3.75 o
  -3   6   4         28.21         32.83         2.38 o
  -2   6   4       3116.36       3022.60        40.81 o
  -1   6   4       1084.34       1192.96        12.84 o
   0   6   4        848.24        924.55         9.66 o
   1   6   4        269.31        323.13         6.01 o
   2   6   4        301.05        252.30         4.56 o
   3   6   4        282.99        319.95         5.76 o
   4   6   4        304.01        339.57         7.59 o
   5   6   4          0.18          1.92         1.99 o
   6   6   4        522.84        522.97        10.23 o
   7   6   4          7.60          1.20         2.43 o
   8   6   4         72.73         69.92         3.95 o
   9   6   4         73.29         74.47         4.04 o
  10   6   4          0.03         -2.81         2.39 o
  11   6   4         72.30         87.99        13.42 o
  12   6   4         35.02         51.33         8.91 o
  13   6   4         77.36         88.63        10.99 o
 -12   7   4          6.11          4.67         7.39 o
 -11   7   4          3.62         -3.49         6.45 o
 -10   7   4         21.37         16.49         6.80 o
  -9   7   4         27.20         19.49         4.69 o
  -8   7   4          4.37          5.63         8.16 o
  -7   7   4       1375.46       1427.33        23.93 o
  -6   7   4        164.79        190.01        10.81 o
  -5   7   4       1708.22       1676.34        22.58 o
  -4   7   4        107.55        119.17         7.21 o
  -3   7   4       1199.40       1367.74        20.25 o
  -2   7   4        264.14        318.34         5.34 o
  -1   7   4       5526.88       5821.07        68.10 o
   0   7   4       1594.61       1614.38        15.54 o
   1   7   4       1815.93       1919.68        20.92 o
   2   7   4         55.23         59.74         3.28 o
   3   7   4         49.38         59.23         2.68 o
   4   7   4        148.05        167.63         9.50 o
   5   7   4         32.71         23.76         2.35 o
   6   7   4         86.47         84.09         4.33 o
   7   7   4        521.04        506.76         9.28 o
   8   7   4        180.49        150.34         6.42 o
   9   7   4          1.90          3.70         2.20 o
  10   7   4         90.00         86.41         7.70 o
  11   7   4          0.00          2.15         6.83 o
  12   7   4          4.21          0.25         7.34 o
  13   7   4          5.91          3.12         8.15 o
 -11   8   4         15.40         17.18        11.27 o
 -10   8   4         21.84         18.79        10.20 o
  -9   8   4          5.52          4.83         8.59 o
  -8   8   4         43.30         54.75        11.27 o
  -7   8   4        144.25        152.78        23.08 o
  -6   8   4       2460.67       2439.91        31.61 o
  -5   8   4         28.50         23.28         3.25 o
  -4   8   4        118.41        117.01         8.29 o
  -3   8   4       1276.88       1355.95        20.68 o
  -2   8   4          0.73         -2.44         1.63 o
  -1   8   4         99.03         92.47         3.43 o
   0   8   4       1856.81       1859.63        20.90 o
   1   8   4        434.21        446.34         6.89 o
   2   8   4        720.75        746.08         9.58 o
   3   8   4         38.61         35.94         2.42 o
   4   8   4        273.96        315.44         6.57 o
   5   8   4         24.64         19.50         2.33 o
   6   8   4         11.57         12.65         2.31 o
   7   8   4        321.15        301.26         6.88 o
   8   8   4        312.42        308.71        12.78 o
   9   8   4          1.78         -0.45         2.73 o
  10   8   4          3.35          3.21         5.43 o
  11   8   4         33.89         27.72         9.13 o
  12   8   4         14.97         18.05         7.77 o
 -10   9   4         41.43         43.48        12.88 o
  -9   9   4          0.02          0.00         9.13 o
  -8   9   4        159.32        164.79        17.18 o
  -7   9   4        641.22        646.35        20.87 o
  -6   9   4        308.38        308.04        13.09 o
  -5   9   4         29.91         31.46         3.50 o
  -4   9   4         56.86         54.71         3.83 o
  -3   9   4        141.37        142.26        12.71 o
  -2   9   4        305.89        295.49         5.98 o
  -1   9   4         62.85         57.57         2.97 o
   0   9   4        246.73        264.43         6.32 o
   1   9   4        105.88        120.83         4.18 o
   2   9   4          6.38          7.03         2.16 o
   3   9   4          0.27          0.57         2.07 o
   4   9   4         15.84         14.63         2.26 o
   5   9   4         51.93         47.26         3.74 o
   6   9   4          3.35          0.24         2.25 o
   7   9   4         46.70         33.09         4.46 o
   8   9   4          2.69          2.29         3.96 o
   9   9   4         62.83         67.65         7.07 o
  10   9   4         37.00         53.34         7.11 o
  11   9   4         22.40         32.40         8.15 o
  12   9   4         14.22         19.06         7.97 o
 -10  10   4         40.92         31.13        11.81 o
  -9  10   4         19.04         12.35        10.20 o
  -8  10   4       1134.56       1061.75        42.41 o
  -7  10   4        247.20        270.82        15.17 o
  -6  10   4        216.61        224.63        11.54 o
  -5  10   4        319.38        350.75         8.59 o
  -4  10   4          0.09          0.32         3.41 o
  -3  10   4         41.75         39.64         2.89 o
  -2  10   4        268.04        260.82         6.54 o
  -1  10   4         30.46         29.33         3.49 o
   0  10   4        110.44        122.70         4.87 o
   1  10   4         35.64         41.12         3.22 o
   2  10   4         47.56         42.01         3.14 o
   3  10   4        845.02        871.95        12.14 o
   4  10   4         19.82         22.88         3.02 o
   5  10   4        150.60        147.68         6.23 o
   6  10   4         55.31         58.14         6.03 o
   7  10   4        418.27        387.84        11.65 o
   8  10   4         13.66          0.01         3.84 o
   9  10   4         26.93         20.43         6.06 o
  10  10   4         81.47         98.29         8.40 o
  11  10   4         35.42         45.48         8.71 o
 -10  11   4          0.01          3.22        10.74 o
  -9  11   4         50.91         49.92        13.96 o
  -8  11   4        114.59        103.60        15.57 o
  -7  11   4          1.52         12.88        10.74 o
  -6  11   4          0.00          2.89         5.11 o
  -5  11   4         25.12         27.52         6.87 o
  -4  11   4        169.09        179.01         9.22 o
  -3  11   4        226.42        240.18        11.96 o
  -2  11   4        408.91        406.76        13.83 o
  -1  11   4        219.68        217.99         8.91 o
   0  11   4         47.29         42.60         3.68 o
   1  11   4         73.57         75.39         4.52 o
   2  11   4         70.37         58.50         4.37 o
   3  11   4        282.20        271.98         7.52 o
   4  11   4        300.68        312.13         8.89 o
   5  11   4         10.37          8.94         4.41 o
   6  11   4         26.87         22.50         4.88 o
   7  11   4         24.18         17.65         4.73 o
   8  11   4          4.52          2.49         3.94 o
   9  11   4         33.28         15.79         6.25 o
  10  11   4         12.26         12.62         8.59 o
 -10  12   4         21.37         38.11        13.96 o
  -9  12   4        147.64        113.80        17.18 o
  -8  12   4         23.62         24.69        12.35 o
  -7  12   4         24.99         16.00         4.41 o
  -6  12   4         10.84          3.98         5.04 o
  -5  12   4         26.64         27.80         7.44 o
  -4  12   4         77.37         72.42         6.71 o
  -3  12   4        323.43        354.14        12.14 o
  -2  12   4         35.31         36.52         5.64 o
  -1  12   4          0.35         -6.19         4.12 o
   0  12   4        138.86        152.00         8.25 o
   1  12   4         82.30         74.78         5.69 o
   2  12   4        388.05        389.90        12.19 o
   3  12   4         60.39         62.50         6.16 o
   4  12   4          2.84         -0.88         4.25 o
   5  12   4         14.39          8.34         4.68 o
   6  12   4         14.43          9.93         4.69 o
   7  12   4         18.68          8.05         4.88 o
   8  12   4         10.55          7.06         4.60 o
   9  12   4          5.65         -6.67         7.18 o
  10  12   4         11.26         20.46         8.38 o
  -9  13   4          0.03         -7.51        11.27 o
  -8  13   4          1.06          1.61        11.27 o
  -7  13   4          1.55          0.72         4.41 o
  -6  13   4         29.05         25.48         6.07 o
  -5  13   4          0.01          1.77         4.62 o
  -4  13   4         21.41         24.07         5.57 o
  -3  13   4         78.28         81.22         7.51 o
  -2  13   4        100.50         82.37         7.23 o
  -1  13   4         14.34          8.74         5.06 o
   0  13   4         19.48          8.59         4.94 o
   1  13   4        115.82        117.78         7.90 o
   2  13   4          0.08          3.38         4.91 o
   3  13   4         87.73         81.10         9.15 o
   4  13   4         29.26         21.88         7.09 o
   5  13   4         45.44         33.87         7.45 o
   6  13   4         14.77          8.28         5.16 o
   7  13   4         82.18         77.77         6.92 o
   8  13   4         28.35         19.35         5.26 o
   9  13   4         15.13         14.56         8.48 o
  -8  14   4          0.09         -4.83        11.27 o
  -7  14   4          7.16          0.33         4.85 o
  -6  14   4         18.06         24.15         6.65 o
  -5  14   4         59.09         62.62         9.66 o
  -4  14   4         13.66         11.89         6.98 o
  -3  14   4         25.60         19.17         6.42 o
  -2  14   4          0.61          0.85         7.39 o
  -1  14   4         28.88         27.74         9.78 o
   0  14   4         17.35         12.41         5.47 o
   1  14   4         13.08         11.39         7.51 o
   2  14   4          2.73         -2.08         6.42 o
   3  14   4         21.20         18.98         7.48 o
   4  14   4         12.51          1.13         6.71 o
   5  14   4          0.17         -2.91         6.44 o
   6  14   4         31.20         36.31         7.72 o
   7  14   4          7.14         10.72         8.86 o
   8  14   4         13.15         17.51         6.56 o
  -6  15   4          9.89         13.84         6.65 o
  -5  15   4          0.90          0.08         6.44 o
  -4  15   4         49.63         51.67         8.63 o
  -3  15   4        142.77        168.03        30.06 o
  -2  15   4          0.03          1.74         7.01 o
  -1  15   4          1.88         -0.13         5.56 o
   0  15   4          0.66        -10.49        10.74 o
   1  15   4          9.55          4.98         7.56 o
   2  15   4          9.09          3.60         7.48 o
   3  15   4          6.15          6.45         7.61 o
   4  15   4          0.39          2.39         9.93 o
   5  15   4          2.31         -4.29         6.44 o
   6  15   4          2.28          2.93        12.08 o
  -4  16   4          4.69          0.06         7.09 o
  -3  16   4          0.12          3.34         7.22 o
  -2  16   4         24.94         19.44         8.38 o
  -1  16   4         32.37         37.32         8.91 o
   0  16   4          0.68        -12.36        11.00 o
   1  16   4         29.16         16.39        11.81 o
   2  16   4         21.48         18.30         8.32 o
   3  16   4          8.00          8.88         7.72 o
   4  16   4          2.15         -2.97         6.95 o
 -13   0   5         28.59         45.69         9.29 o
 -11   0   5        198.46        190.60        12.64 o
  -9   0   5          3.56          1.13         3.15 o
  -7   0   5        549.09        576.92         9.98 o
  -5   0   5        752.04        941.34        15.14 o
  -3   0   5       2089.46       2066.22        29.65 o
  -1   0   5        488.05        572.39        12.33 o
   1   0   5       5463.30       5646.13        95.46 o
   3   0   5       2628.68       2439.46        44.03 o
   5   0   5        764.44        860.79        13.81 o
   7   0   5         17.92         17.03         3.19 o
   9   0   5       1025.01       1018.67        17.83 o
  11   0   5         18.90         19.32        10.74 o
  13   0   5         36.05         44.55        13.42 o
 -14   1   5          9.64         10.84         6.14 o
 -13   1   5         38.19         41.88         6.45 o
 -12   1   5         31.26         22.85         5.67 o
 -11   1   5        212.67        226.70         9.51 o
 -10   1   5         28.67         35.11         4.05 o
  -9   1   5          0.01         -3.33         2.22 o
  -8   1   5          7.19         10.66         1.78 o
  -7   1   5        265.41        268.94         4.53 o
  -6   1   5        252.14        229.72         3.91 o
  -5   1   5       1808.56       2069.31        21.61 o
  -4   1   5       2210.95       2249.40        23.13 o
  -3   1   5         32.00         26.83         2.09 o
  -2   1   5        145.01        123.65         3.35 o
  -1   1   5         53.10         55.66         2.54 o
   0   1   5       3038.15       3108.79        38.17 o
   1   1   5        339.31        315.13        12.63 o
   2   1   5         11.87         12.15         1.80 o
   3   1   5       3085.41       3168.63        35.55 o
   4   1   5        608.84        591.47         9.11 o
   5   1   5        104.94        138.79         4.21 o
   6   1   5          0.81         -1.44         1.76 o
   7   1   5        491.11        460.48         7.10 o
   8   1   5        102.41         91.31         3.65 o
   9   1   5          0.02         -4.25         2.96 o
  10   1   5        293.22        234.63        13.40 o
  11   1   5         46.52         50.73         8.71 o
  12   1   5          0.06          2.83         7.01 o
  13   1   5          0.02          0.54         7.59 o
  14   1   5          0.18        -11.57         8.32 o
 -14   2   5          0.84         -0.95         5.82 o
 -13   2   5         11.81          4.66         6.04 o
 -12   2   5         17.51         26.09         5.46 o
 -11   2   5        182.18        180.97         8.90 o
 -10   2   5          4.98          9.11         3.75 o
  -9   2   5          3.05          4.35         2.24 o
  -8   2   5          0.15          0.47         1.86 o
  -7   2   5         26.87         22.25         1.70 o
  -6   2   5         70.19         78.81         4.08 o
  -5   2   5       1194.35       1276.56        14.15 o
  -4   2   5         11.07          8.01         1.22 o
  -3   2   5       1085.46       1103.85        12.27 o
  -2   2   5        631.40        700.54         9.36 o
  -1   2   5       2901.63       3033.29        37.17 o
   0   2   5        485.62        541.49         8.71 o
   1   2   5       1603.89       1581.53        20.87 o
   2   2   5         53.23         68.22         6.02 o
   3   2   5       1166.11       1151.03        14.81 o
   4   2   5       1429.52       1602.03        17.77 o
   5   2   5        514.59        535.44         7.92 o
   6   2   5        519.11        488.67         7.41 o
   7   2   5        305.72        316.03         6.34 o
   8   2   5        100.36         85.35         4.64 o
   9   2   5         44.59         34.89         4.36 o
  10   2   5         47.85         49.86         8.21 o
  11   2   5         91.93         93.30        11.27 o
  12   2   5          6.58          3.74         7.39 o
  13   2   5         13.03          8.58        13.96 o
  14   2   5          0.24        -13.69        12.61 o
 -14   3   5         12.40          9.84         7.44 o
 -13   3   5         10.57         10.07         5.64 o
 -12   3   5         12.96          8.71         5.00 o
 -11   3   5        186.70        141.23        12.47 o
 -10   3   5        160.05        178.94         7.58 o
  -9   3   5         38.10         43.27         3.79 o
  -8   3   5        656.30        662.18         9.43 o
  -7   3   5        264.64        253.66         4.77 o
  -6   3   5         40.78         48.47         2.01 o
  -5   3   5        144.05        130.90         3.19 o
  -4   3   5        782.15        795.00         8.88 o
  -3   3   5        131.55        137.63         3.15 o
  -2   3   5       1489.89       1536.37        27.20 o
  -1   3   5        267.18        259.15         8.01 o
   0   3   5       1174.97       1143.37        12.81 o
   1   3   5       3241.02       3446.20        34.58 o
   2   3   5       1873.25       1961.62        23.04 o
   3   3   5       2687.42       2883.87        32.72 o
   4   3   5       1089.39       1196.64        15.69 o
   5   3   5        886.40        888.28        14.33 o
   6   3   5        109.33         99.98         4.93 o
   7   3   5         62.99         59.21         3.67 o
   8   3   5          4.30         -1.12         2.40 o
   9   3   5         46.99         53.92         4.48 o
  10   3   5        584.92        621.30        19.43 o
  11   3   5         34.55         53.59         9.66 o
  12   3   5         72.98         84.33        10.63 o
  13   3   5          0.01         -2.42         7.97 o
  14   3   5         21.56         19.07         9.47 o
 -14   4   5          2.90          3.83         8.63 o
 -13   4   5          0.05          2.72         5.31 o
 -12   4   5          2.36          2.63         4.85 o
 -11   4   5         23.74          9.67         4.59 o
 -10   4   5          0.01          2.82         3.77 o
  -9   4   5        267.38        291.96        13.64 o
  -8   4   5       1706.96       1673.15        24.62 o
  -7   4   5          1.07          2.88         2.50 o
  -6   4   5        144.28        136.02         4.66 o
  -5   4   5        391.38        380.86         6.51 o
  -4   4   5         84.07        107.58         4.44 o
  -3   4   5         33.33         31.02         2.08 o
  -2   4   5          0.49         -2.26         1.51 o
  -1   4   5       3302.88       3359.08        33.85 o
   0   4   5       1522.02       1654.05        23.88 o
   1   4   5          4.66          3.83         1.45 o
   2   4   5        734.12        845.23        11.64 o
   3   4   5        951.31       1013.12        13.64 o
   4   4   5         98.33        133.75         4.39 o
   5   4   5        240.77        257.31         7.07 o
   6   4   5         15.19         14.01         2.81 o
   7   4   5        155.91        151.16         5.23 o
   8   4   5        178.16        194.54         5.55 o
   9   4   5        257.48        276.68         7.33 o
  10   4   5        395.48        421.33        18.33 o
  11   4   5        201.84        242.09        14.74 o
  12   4   5        152.82        183.63        13.98 o
  13   4   5          0.90          6.29         8.53 o
 -13   5   5         52.26         57.97        15.57 o
 -12   5   5          0.10         -1.76         6.22 o
 -11   5   5          7.61          3.09         4.50 o
 -10   5   5          0.30          1.54         3.36 o
  -9   5   5        633.29        629.51        13.27 o
  -8   5   5       1199.94       1229.36        19.62 o
  -7   5   5       1270.41       1245.49        19.16 o
  -6   5   5         29.05         32.22         4.96 o
  -5   5   5        946.01        837.17        16.40 o
  -4   5   5        127.87        117.45         6.68 o
  -3   5   5        469.81        439.99         6.61 o
  -2   5   5       1338.27       1511.69        22.35 o
  -1   5   5       5383.61       5229.87        47.92 o
   0   5   5         49.02         61.06         4.49 o
   1   5   5       2074.49       2022.68        23.76 o
   2   5   5        277.54        271.82         5.79 o
   3   5   5          2.10          3.31         1.94 o
   4   5   5        245.40        235.87         6.74 o
   5   5   5       1474.91       1539.58        26.81 o
   6   5   5         96.94         58.74        10.07 o
   7   5   5          0.06         -0.74         2.27 o
   8   5   5         80.66         77.79         3.98 o
   9   5   5         12.49         16.32         5.42 o
  10   5   5          1.37          0.33         5.47 o
  11   5   5         31.66         26.57         7.97 o
  12   5   5        280.59        330.24        18.79 o
  13   5   5          1.23         -0.81         8.35 o
 -13   6   5         27.79         37.04        14.49 o
 -12   6   5          7.85          0.54        11.27 o
 -11   6   5         53.42         53.14        13.42 o
 -10   6   5          1.08         -0.14         3.54 o
  -9   6   5         44.94         54.40         4.57 o
  -8   6   5         28.30         54.92         8.60 o
  -7   6   5        557.41        519.89        14.07 o
  -6   6   5        829.88        744.83        12.32 o
  -5   6   5          3.96         12.05         2.20 o
  -4   6   5          0.13         -3.25         2.17 o
  -3   6   5          2.51         -3.26         2.17 o
  -2   6   5       2064.02       2109.23        23.27 o
  -1   6   5          0.44          6.76         1.72 o
   0   6   5        421.96        481.36         7.14 o
   1   6   5        103.84         84.20         3.41 o
   2   6   5       2799.15       3017.98        38.64 o
   3   6   5         82.00         59.48         3.41 o
   4   6   5         13.60         17.64         2.62 o
   5   6   5        378.16        390.72        10.00 o
   6   6   5        403.29        405.44        20.17 o
   7   6   5          0.06          2.13         2.72 o
   8   6   5         54.76         50.63         3.87 o
   9   6   5         17.18         10.21         3.76 o
  10   6   5          5.99         -4.38         5.12 o
  11   6   5          3.76          4.66         7.18 o
  12   6   5         33.08         42.88         9.11 o
  13   6   5         27.88         52.50         9.87 o
 -12   7   5          2.33          0.00        10.74 o
 -11   7   5          4.04         14.49        10.74 o
 -10   7   5         11.15         14.49         8.59 o
  -9   7   5         52.05         33.00         7.01 o
  -8   7   5        102.52        115.51         9.25 o
  -7   7   5         65.76         62.85         6.80 o
  -6   7   5        160.56        168.05         4.50 o
  -5   7   5          2.21         -0.06         2.37 o
  -4   7   5         11.79         22.95         2.81 o
  -3   7   5         61.41         65.83         4.16 o
  -2   7   5          4.16          5.20         2.36 o
  -1   7   5       1409.31       1460.51        19.68 o
   0   7   5        871.13        864.10        10.19 o
   1   7   5        594.16        611.42         8.76 o
   2   7   5          1.34         -0.83         1.88 o
   3   7   5         26.84         22.56         2.45 o
   4   7   5        376.01        404.76         7.69 o
   5   7   5         91.73         84.42         4.53 o
   6   7   5        165.15        163.89         8.12 o
   7   7   5          3.53          2.96         2.32 o
   8   7   5        454.32        397.69         9.76 o
   9   7   5         10.01         -0.33         2.99 o
  10   7   5         12.31          9.89         3.15 o
  11   7   5         16.72         16.64         7.39 o
  12   7   5         23.36         26.03         8.35 o
 -11   8   5         38.29         39.19        12.88 o
 -10   8   5          6.50          2.15         9.13 o
  -9   8   5          0.08         -4.83         8.59 o
  -8   8   5        690.96        710.05        21.60 o
  -7   8   5        234.27        229.96        17.18 o
  -6   8   5         18.62          8.54         3.89 o
  -5   8   5        448.39        426.16         8.71 o
  -4   8   5         18.62         16.07         2.94 o
  -3   8   5        186.45        171.20         6.97 o
  -2   8   5        298.54        293.91         7.33 o
  -1   8   5        481.61        476.40        16.17 o
   0   8   5          3.91          0.25         1.87 o
   1   8   5        893.26        919.48        11.06 o
   2   8   5         43.42         40.51         2.48 o
   3   8   5        806.75        796.92        10.53 o
   4   8   5        197.86        211.51         5.88 o
   5   8   5         40.99         34.57         3.41 o
   6   8   5        372.92        341.44        12.46 o
   7   8   5        106.10        133.48        11.18 o
   8   8   5        137.09        131.10         6.86 o
   9   8   5         22.41         12.36         3.35 o
  10   8   5         36.98         23.59         6.15 o
  11   8   5          3.47         11.25         7.56 o
  12   8   5         17.88          6.15         7.72 o
 -10   9   5         16.37         18.25        11.27 o
  -9   9   5         15.44          6.44         9.66 o
  -8   9   5         78.20        114.45        10.23 o
  -7   9   5         78.19         88.29         9.66 o
  -6   9   5        498.37        521.28         9.87 o
  -5   9   5        276.33        277.21         9.60 o
  -4   9   5        331.43        299.45        17.07 o
  -3   9   5         35.53         35.42         3.60 o
  -2   9   5          6.81          9.17         2.12 o
  -1   9   5        177.70        188.71         4.89 o
   0   9   5        644.92        682.72        10.38 o
   1   9   5        189.56        189.61         4.89 o
   2   9   5          0.53         -3.02         2.02 o
   3   9   5         45.04         44.64         3.65 o
   4   9   5        144.27        140.07         6.55 o
   5   9   5          9.58          4.50         3.05 o
   6   9   5          2.43          2.13         2.85 o
   7   9   5         23.80         20.66         4.41 o
   8   9   5         73.75         68.70         5.57 o
   9   9   5          2.67          6.58         3.40 o
  10   9   5         15.26         23.33         6.47 o
  11   9   5         11.72          1.07         7.21 o
  12   9   5          5.13         -8.51         9.13 o
 -10  10   5         15.83          3.22        10.20 o
  -9  10   5         19.10         31.13        11.27 o
  -8  10   5        390.98        414.18        17.62 o
  -7  10   5       1363.96       1323.82        32.62 o
  -6  10   5        107.73        111.13         6.13 o
  -5  10   5        194.32        190.61        10.09 o
  -4  10   5          0.28         -2.40         2.50 o
  -3  10   5        128.30        122.09         6.12 o
  -2  10   5         56.94         55.44         3.69 o
  -1  10   5          3.01         -3.52         2.89 o
   0  10   5          1.85         -1.22         2.51 o
   1  10   5        336.36        337.61         7.22 o
   2  10   5          0.79         -0.11         2.34 o
   3  10   5        255.04        271.22         8.20 o
   4  10   5          4.16          1.15         3.47 o
   5  10   5        135.15        126.84         6.07 o
   6  10   5         18.77          9.59         6.98 o
   7  10   5          1.21         -1.91         4.05 o
   8  10   5          9.98         12.97         4.46 o
   9  10   5         67.11         65.09         5.91 o
  10  10   5          1.58          5.18         6.06 o
  11  10   5          4.28          5.49         7.34 o
 -10  11   5          9.78         17.18        12.88 o
  -9  11   5         76.33         69.24        14.49 o
  -8  11   5         45.73         46.16        12.88 o
  -7  11   5        127.26        143.30        28.72 o
  -6  11   5         45.17         48.77         5.24 o
  -5  11   5        302.85        316.84        10.72 o
  -4  11   5         23.08         29.29         5.20 o
  -3  11   5          8.38         -1.55         4.44 o
  -2  11   5         13.93         15.03         4.65 o
  -1  11   5        378.53        387.69        18.09 o
   0  11   5        252.95        259.67         7.73 o
   1  11   5          0.04         -0.31         3.01 o
   2  11   5         11.12          8.13         4.29 o
   3  11   5        182.86        197.27         7.66 o
   4  11   5         88.35         73.15         5.14 o
   5  11   5         71.52         59.30         5.85 o
   6  11   5         68.93         49.89         5.63 o
   7  11   5         72.16         57.01         6.01 o
   8  11   5          1.06          0.66         4.12 o
   9  11   5          1.64          1.54         4.08 o
  10  11   5          1.03         -6.24         5.72 o
 -10  12   5          3.95         -4.83        11.81 o
  -9  12   5          3.55         -6.44        10.74 o
  -8  12   5         60.67         70.32        15.03 o
  -7  12   5         37.34         35.56         4.48 o
  -6  12   5        116.02        123.06         7.87 o
  -5  12   5         54.98         58.13         5.98 o
  -4  12   5          8.48          5.38         4.66 o
  -3  12   5         22.89         15.42         5.35 o
  -2  12   5         22.94         13.86         5.25 o
  -1  12   5         12.71          7.64         4.54 o
   0  12   5          2.86          0.50         4.21 o
   1  12   5        424.09        421.72        12.77 o
   2  12   5        657.35        729.90        17.81 o
   3  12   5         65.32         56.43         6.09 o
   4  12   5         17.89          9.49         4.71 o
   5  12   5          3.57          2.20         4.68 o
   6  12   5          5.24          9.86         4.88 o
   7  12   5          2.59         -0.76         4.43 o
   8  12   5          0.28          0.11         4.65 o
   9  12   5          1.71         -0.85         4.41 o
  -9  13   5        106.32        100.91        17.71 o
  -8  13   5         48.03         48.31        15.03 o
  -7  13   5          5.83          6.86         4.85 o
  -6  13   5         21.13         21.40         5.38 o
  -5  13   5          1.87          0.17         4.81 o
  -4  13   5          0.18         -7.42         4.95 o
  -3  13   5         36.80         26.27         6.07 o
  -2  13   5         17.49         17.19         5.68 o
  -1  13   5         64.34         75.42         6.99 o
   0  13   5         16.93         15.35         5.16 o
   1  13   5        306.48        353.07        20.27 o
   2  13   5         53.98         43.05         6.21 o
   3  13   5         32.47         35.36         7.72 o
   4  13   5         59.63         49.73         8.12 o
   5  13   5         43.85         45.20         6.39 o
   6  13   5         34.71         26.11         5.70 o
   7  13   5          8.48          1.64         5.16 o
   8  13   5         18.93         16.49         5.60 o
  -8  14   5          1.15          1.61        11.81 o
  -7  14   5         45.12         44.78         6.24 o
  -6  14   5          3.02         -8.29         5.52 o
  -5  14   5          1.55         -7.32         4.88 o
  -4  14   5         36.92         35.36         6.45 o
  -3  14   5        296.28        317.45        12.79 o
  -2  14   5        103.16        117.22         8.65 o
  -1  14   5          5.63          0.85         5.16 o
   0  14   5          5.50          5.38         5.22 o
   1  14   5          2.36         -7.78         6.07 o
   2  14   5         12.22          6.95         7.09 o
   3  14   5          0.08         -7.70         6.42 o
   4  14   5         60.81         43.16         8.38 o
   5  14   5          5.58          6.07         6.83 o
   6  14   5          0.21         -1.71         6.74 o
   7  14   5         17.63         18.66         6.22 o
  -6  15   5          0.51         -3.93         6.01 o
  -5  15   5          0.64         -2.68         6.44 o
  -4  15   5          0.00          3.14         5.60 o
  -3  15   5          4.38         -2.09         5.64 o
  -2  15   5          6.39         10.81         6.47 o
  -1  15   5         10.03          9.15         5.87 o
   0  15   5         10.45         10.20        11.00 o
   1  15   5          8.19          3.97         7.56 o
   2  15   5         35.34         31.99         8.87 o
   3  15   5          0.18          5.20         8.32 o
   4  15   5         27.31         26.96        12.61 o
   5  15   5         15.56          7.76         7.55 o
   6  15   5          0.38          2.11         8.05 o
  -4  16   5          9.44          5.16         7.61 o
  -3  16   5          0.11         -0.40         7.18 o
  -2  16   5         22.53         15.84         9.93 o
  -1  16   5          6.30         -8.19        12.88 o
   0  16   5          0.33        -10.77         7.18 o
   1  16   5          0.80         -7.45        14.76 o
   2  16   5          2.36         -1.88         7.48 o
   3  16   5         69.91         82.23        10.93 o
   4  16   5          0.48         -3.02         7.18 o
 -14   0   6         18.56          1.95         8.44 o
 -12   0   6        554.11        664.15        22.52 o
 -10   0   6         22.59         22.08        11.27 o
  -8   0   6         10.33         12.85         2.88 o
  -6   0   6        987.55       1095.92        18.49 o
  -4   0   6         30.09         19.63         2.83 o
  -2   0   6       4631.48       4922.34        83.50 o
   0   0   6         19.55         21.77         2.66 o
   2   0   6        506.08        479.76        12.53 o
   4   0   6        249.17        246.36        14.22 o
   6   0   6       2357.05       2427.87        32.86 o
   8   0   6        107.22         90.42         5.54 o
  10   0   6       1617.98       1622.15        54.21 o
  12   0   6          1.40          3.76        10.74 o
  14   0   6          4.28         -6.44        11.27 o
 -14   1   6         25.52         22.56         7.90 o
 -13   1   6         62.73         70.41         7.14 o
 -12   1   6          4.45         12.23         5.19 o
 -11   1   6         21.43         26.69         5.43 o
 -10   1   6        418.44        437.01        11.71 o
  -9   1   6        324.65        287.68         5.37 o
  -8   1   6        265.26        272.59         6.60 o
  -7   1   6        461.05        476.71         7.35 o
  -6   1   6       1307.96       1345.16        16.51 o
  -5   1   6       2063.12       1996.33        26.22 o
  -4   1   6       2404.92       2612.62        29.04 o
  -3   1   6       1219.82       1291.76        25.34 o
  -2   1   6        133.96        119.43         4.11 o
  -1   1   6        702.80        732.65        11.00 o
   0   1   6        750.74        782.12        14.02 o
   1   1   6       2931.41       3215.74        40.05 o
   2   1   6        374.75        409.58        15.19 o
   3   1   6         61.90         40.53         2.93 o
   4   1   6        117.67        133.01         4.61 o
   5   1   6          2.50          4.93         2.20 o
   6   1   6        552.37        592.47         8.13 o
   7   1   6         87.42         77.54         4.18 o
   8   1   6          1.69         -0.26         2.53 o
   9   1   6         13.78          6.97         5.52 o
  10   1   6          0.57          1.13         7.36 o
  11   1   6          1.33          5.77         7.56 o
  12   1   6         41.49         58.35         9.47 o
  13   1   6          6.53         -6.17         7.59 o
  14   1   6         61.78         75.59        11.95 o
 -14   2   6          0.00         -4.81         6.74 o
 -13   2   6        102.06        111.59         9.75 o
 -12   2   6         94.19        108.53        10.26 o
 -11   2   6        313.41        304.25        11.59 o
 -10   2   6       1505.98       1472.42        24.16 o
  -9   2   6         41.73         46.29         3.20 o
  -8   2   6        196.90        209.89         4.92 o
  -7   2   6         31.28         36.74         2.34 o
  -6   2   6         20.83         22.71         2.42 o
  -5   2   6         90.13         95.04         3.12 o
  -4   2   6       1091.11       1013.76        11.86 o
  -3   2   6       3075.42       3222.44        43.82 o
  -2   2   6        161.22        137.28         8.75 o
  -1   2   6         51.93         38.30         2.34 o
   0   2   6        200.44        208.03         5.23 o
   1   2   6       1017.39        997.67        14.61 o
   2   2   6        971.88       1040.72        15.36 o
   3   2   6        865.09        892.66        12.46 o
   4   2   6       1888.40       2081.34        25.08 o
   5   2   6         53.11         59.15         2.97 o
   6   2   6          4.59         -0.55         1.99 o
   7   2   6        442.50        460.15         7.25 o
   8   2   6        887.89        902.22        13.08 o
   9   2   6         73.43         64.84         5.61 o
  10   2   6         10.30         15.87         9.16 o
  11   2   6        461.33        434.24        18.60 o
  12   2   6          0.63          3.77         7.39 o
  13   2   6          4.32         -3.96         8.15 o
 -14   3   6          5.70          5.42        10.61 o
 -13   3   6         34.95         33.39         7.57 o
 -12   3   6         29.26         27.84         6.53 o
 -11   3   6          0.55         -4.63         5.90 o
 -10   3   6        596.92        679.08        12.82 o
  -9   3   6       1243.86       1254.03        18.44 o
  -8   3   6         33.89         29.96         2.28 o
  -7   3   6         37.17         32.65         3.12 o
  -6   3   6        304.52        294.82         5.78 o
  -5   3   6        148.07        168.99         3.82 o
  -4   3   6       2422.63       2478.00        25.75 o
  -3   3   6       5027.81       5510.95        59.63 o
  -2   3   6         10.03          5.74         1.77 o
  -1   3   6       3055.27       3140.60        35.05 o
   0   3   6        142.24        178.17         5.03 o
   1   3   6        246.19        345.71         6.32 o
   2   3   6        719.92        867.72        13.34 o
   3   3   6       2945.71       3198.56        36.42 o
   4   3   6         16.76         20.61         2.20 o
   5   3   6        470.85        499.66         7.61 o
   6   3   6          7.48          4.69         2.37 o
   7   3   6          1.22          3.52         2.24 o
   8   3   6         10.10          6.13         1.78 o
   9   3   6        107.05         99.85         5.59 o
  10   3   6        592.34        688.58        18.39 o
  11   3   6       1049.03       1104.26        30.51 o
  12   3   6          8.79         14.54         8.71 o
  13   3   6         81.93         79.06        11.19 o
 -14   4   6          5.30          7.86        10.16 o
 -13   4   6         33.82         42.07        11.20 o
 -12   4   6          5.50          0.22         5.63 o
 -11   4   6          1.17         -6.47         4.77 o
 -10   4   6         26.29         30.28         4.03 o
  -9   4   6        975.42        956.12        20.61 o
  -8   4   6        326.53        313.37        10.85 o
  -7   4   6       1976.57       1946.27        23.53 o
  -6   4   6         14.97         17.23         2.10 o
  -5   4   6        211.95        250.18         4.63 o
  -4   4   6        364.77        435.06         6.21 o
  -3   4   6       2949.28       3140.51        32.01 o
  -2   4   6        942.83        977.72        21.13 o
  -1   4   6       3163.24       3426.12        34.75 o
   0   4   6       2017.24       2007.60        21.49 o
   1   4   6        867.29        770.59         9.83 o
   2   4   6       1206.35       1276.37        14.61 o
   3   4   6         27.95         19.84         2.38 o
   4   4   6        474.99        532.98         9.06 o
   5   4   6        451.77        479.22        10.72 o
   6   4   6        200.04        193.05         6.76 o
   7   4   6        185.40        187.72         6.97 o
   8   4   6        151.73        140.20         6.18 o
   9   4   6        199.02        196.55        10.64 o
  10   4   6         60.98         67.52         7.42 o
  11   4   6         12.27         37.33         8.91 o
  12   4   6         16.40         21.73         8.77 o
  13   4   6         57.74         61.50        10.81 o
 -13   5   6         65.96         71.43        12.61 o
 -12   5   6         35.19         48.09        13.42 o
 -11   5   6          9.72          0.84         9.66 o
 -10   5   6          5.59          4.85         4.50 o
  -9   5   6        361.89        397.18        12.83 o
  -8   5   6          3.01          2.88         5.05 o
  -7   5   6         24.27         15.63         4.49 o
  -6   5   6        194.18        179.87         5.37 o
  -5   5   6        479.46        468.25         9.17 o
  -4   5   6        458.82        452.98        10.36 o
  -3   5   6          1.34         -3.37         2.25 o
  -2   5   6       2104.75       2410.03        30.95 o
  -1   5   6       1689.42       1850.16        18.68 o
   0   5   6       3016.94       3182.48        56.78 o
   1   5   6       6400.60       6594.70        64.91 o
   2   5   6        137.30        144.43         4.90 o
   3   5   6        870.64        906.33        13.03 o
   4   5   6         88.77         58.85         3.51 o
   5   5   6        183.26        184.17         6.19 o
   6   5   6        184.73        199.96         7.62 o
   7   5   6        181.30        194.95         7.87 o
   8   5   6        185.12        169.17         6.65 o
   9   5   6         48.37         37.07         6.40 o
  10   5   6         41.88         36.04         6.61 o
  11   5   6          0.64          1.84         7.86 o
  12   5   6          0.04          7.30         9.66 o
  13   5   6         56.79         56.38        10.63 o
 -13   6   6         12.56         28.99        13.96 o
 -12   6   6         51.90         54.21        15.03 o
 -11   6   6         33.53         32.68        10.20 o
 -10   6   6          5.94          8.61         5.21 o
  -9   6   6        193.41        181.44         9.95 o
  -8   6   6        881.94        884.83        20.21 o
  -7   6   6        382.19        368.69        12.18 o
  -6   6   6        407.51        397.18         8.66 o
  -5   6   6        591.32        594.38        11.24 o
  -4   6   6         77.29         74.36         6.04 o
  -3   6   6         29.17         38.13         3.07 o
  -2   6   6        313.72        278.64         5.91 o
  -1   6   6        209.63        186.53         4.58 o
   0   6   6        283.14        334.07         6.02 o
   1   6   6       3321.55       3597.91        45.36 o
   2   6   6       3907.93       3921.36        49.31 o
   3   6   6         10.41         20.54         3.49 o
   4   6   6        179.92        173.83         5.98 o
   5   6   6         39.80         36.81         3.41 o
   6   6   6         62.61         54.87         4.96 o
   7   6   6        208.91        197.10         8.60 o
   8   6   6        222.03        221.57        11.16 o
   9   6   6         28.50         28.30         6.20 o
  10   6   6          2.08         -3.17         5.47 o
  11   6   6         23.50          9.64         7.72 o
  12   6   6         10.03          8.05         8.35 o
  13   6   6         75.45         79.04        15.30 o
 -12   7   6          9.81         -0.54        11.81 o
 -11   7   6          1.48         -5.90        10.74 o
 -10   7   6         29.05         28.45        10.74 o
  -9   7   6         84.95         78.27         7.57 o
  -8   7   6        132.02        149.09         9.77 o
  -7   7   6       3078.61       3062.00        49.62 o
  -6   7   6        213.50        211.27         7.06 o
  -5   7   6       1209.02       1233.84        16.62 o
  -4   7   6        123.37        122.21         5.68 o
  -3   7   6         27.18         21.90         2.95 o
  -2   7   6        180.12        178.93         5.79 o
  -1   7   6        978.22        960.62        12.13 o
   0   7   6        764.11        810.53        10.81 o
   1   7   6          5.29          0.33         2.33 o
   2   7   6         66.20         78.36         3.86 o
   3   7   6        309.28        305.45         6.79 o
   4   7   6        523.32        515.50        10.61 o
   5   7   6          3.52          3.78         2.68 o
   6   7   6        120.91        121.85         6.94 o
   7   7   6         13.46         17.97         3.34 o
   8   7   6         77.23         53.71         8.15 o
   9   7   6         37.91         28.46         5.99 o
  10   7   6         11.81         11.95         3.73 o
  11   7   6          4.66          0.86         3.35 o
  12   7   6         23.60         18.52        10.47 o
 -12   8   6          4.90        -15.30        10.20 o
 -10   8   6          1.37          9.66         9.13 o
  -9   8   6          0.76         -7.97         5.31 o
  -8   8   6         40.21         58.04         7.97 o
  -7   8   6        365.31        378.16        15.34 o
  -6   8   6        281.02        264.12         6.71 o
  -5   8   6        162.36        162.75        11.73 o
  -4   8   6        310.57        264.20        35.02 o
  -3   8   6        252.43        268.25         9.45 o
  -2   8   6       1506.96       1457.86        33.01 o
  -1   8   6        822.23        856.47        14.89 o
   0   8   6         98.72         76.79         3.41 o
   1   8   6          0.00         -2.87         1.92 o
   2   8   6         80.15         71.99         3.71 o
   3   8   6         49.69         47.44         3.39 o
   4   8   6         93.01        103.37         4.84 o
   5   8   6         71.18         66.23         3.87 o
   6   8   6        113.96        117.15        10.46 o
   7   8   6        283.15        265.51         9.37 o
   8   8   6         21.29         14.89         4.33 o
   9   8   6         20.28         11.04         4.01 o
  10   8   6         91.68         91.88         5.80 o
  11   8   6          0.33         -9.95         6.63 o
  12   8   6          4.40         -1.43         7.94 o
 -10   9   6         14.98          9.66        10.74 o
  -9   9   6        148.50        134.63        10.93 o
  -8   9   6         22.23         25.04         7.01 o
  -7   9   6        510.90        541.63        19.14 o
  -6   9   6          1.51         -2.66         4.18 o
  -5   9   6        104.80         90.59         5.32 o
  -4   9   6         31.89         26.51         5.36 o
  -3   9   6         89.96         75.53         4.51 o
  -2   9   6          4.73          5.43         2.89 o
  -1   9   6         66.82         59.75         3.98 o
   0   9   6          2.07          0.54         2.02 o
   1   9   6         37.28         42.93         2.85 o
   2   9   6        164.84        184.74         6.24 o
   3   9   6          2.43          5.34         3.44 o
   4   9   6        656.49        673.29        11.45 o
   5   9   6         33.90         33.03         3.30 o
   6   9   6         80.81         86.52         6.44 o
   7   9   6        304.20        295.29        10.26 o
   8   9   6          1.23         -2.81         3.86 o
   9   9   6          6.57          5.21         4.03 o
  10   9   6        156.99        191.34         7.62 o
  11   9   6         11.42         18.51         8.15 o
 -10  10   6          0.00          1.07        10.74 o
  -9  10   6          2.70         -6.63         6.42 o
  -8  10   6          0.95        -10.06         6.71 o
  -7  10   6          3.24          1.70         2.91 o
  -6  10   6          2.07         -3.35         4.84 o
  -5  10   6          8.73          2.91         4.02 o
  -4  10   6        315.29        295.91        10.35 o
  -3  10   6        423.06        453.64        10.43 o
  -2  10   6         39.68         32.48         4.01 o
  -1  10   6          4.04          2.14         3.03 o
   0  10   6         47.16         35.64         3.55 o
   1  10   6         12.46         12.78         2.54 o
   2  10   6        509.70        536.75         9.20 o
   3  10   6        192.95        177.53         9.09 o
   4  10   6         12.84         -0.89         4.21 o
   5  10   6         15.18          9.17         3.41 o
   6  10   6         10.93          5.68         4.09 o
   7  10   6          3.52         -2.32         4.07 o
   8  10   6          0.02         -1.90         4.21 o
   9  10   6         21.25         22.16         4.83 o
  10  10   6         13.11         21.30         6.79 o
  11  10   6          4.91         16.24         8.15 o
 -10  11   6          7.66          3.76        11.27 o
  -9  11   6         28.22         28.99        12.35 o
  -8  11   6         21.64          8.55        14.49 o
  -7  11   6         38.48         43.31         4.47 o
  -6  11   6          4.31         -2.73         3.96 o
  -5  11   6         16.31         10.63         4.72 o
  -4  11   6         70.06         70.88         6.21 o
  -3  11   6         18.89         12.32         4.85 o
  -2  11   6         50.44         63.34         5.97 o
  -1  11   6        164.08        156.38         8.46 o
   0  11   6         43.20         52.22         4.88 o
   1  11   6          2.32          3.43         3.55 o
   2  11   6        614.87        667.82        13.53 o
   3  11   6         14.49         16.40         3.93 o
   4  11   6          0.87         -4.53         3.25 o
   5  11   6          5.08         -0.59         7.22 o
   6  11   6          1.35         -3.29         4.02 o
   7  11   6         56.82         59.81         7.16 o
   8  11   6          1.21         -3.41         4.21 o
   9  11   6         43.41         50.88         7.62 o
  10  11   6          4.40          5.03         6.37 o
  -9  12   6         43.55         26.30        12.88 o
  -8  12   6         62.90         57.44         9.63 o
  -7  12   6         67.05         62.64         5.33 o
  -6  12   6          3.35         -1.27         4.07 o
  -5  12   6          0.49         -1.56         4.49 o
  -4  12   6         32.26         36.38         5.74 o
  -3  12   6          1.54         -4.34         4.85 o
  -2  12   6          0.71         -6.81         4.54 o
  -1  12   6         33.00         38.05         5.58 o
   0  12   6         21.74         26.60         5.33 o
   1  12   6        158.83        174.89         9.37 o
   2  12   6         52.02         42.19         5.91 o
   3  12   6         12.65          6.54         3.91 o
   4  12   6          0.23         -3.36         4.25 o
   5  12   6        107.27         99.30         9.36 o
   6  12   6          4.37          6.06         4.72 o
   7  12   6          1.85          5.12         4.97 o
   8  12   6          0.03         -3.30         4.80 o
   9  12   6          7.70          8.44         5.11 o
  -9  13   6         55.57         39.19        15.03 o
  -8  13   6         22.61          2.15        11.27 o
  -7  13   6         33.65         34.26        10.78 o
  -6  13   6          3.49         -6.19         4.52 o
  -5  13   6          0.21         -6.51         4.34 o
  -4  13   6          8.04          3.28         5.04 o
  -3  13   6        102.84         98.49         7.90 o
  -2  13   6          2.60          3.70         5.06 o
  -1  13   6          3.89         -6.08         6.62 o
   0  13   6          0.01         -3.49         4.71 o
   1  13   6          5.68          1.37         4.83 o
   2  13   6         68.60         39.05         7.72 o
   3  13   6         43.19         23.52         9.13 o
   4  13   6          8.37          8.73         5.08 o
   5  13   6         63.83         58.61         6.81 o
   6  13   6          0.88         -5.05         4.89 o
   7  13   6         66.78         80.45         7.62 o
   8  13   6          0.48         -4.02         5.22 o
  -7  14   6         13.30          5.07        11.00 o
  -6  14   6         15.93         13.45         5.46 o
  -5  14   6          1.10          1.45         5.27 o
  -4  14   6          0.60         -4.66         5.21 o
  -3  14   6         14.44          7.07         5.64 o
  -2  14   6         46.45         37.01         6.66 o
  -1  14   6          0.90         -7.27         4.85 o
   0  14   6          7.16          5.67         7.52 o
   1  14   6          1.79         -5.69         6.57 o
   2  14   6         10.23         12.02         7.34 o
   3  14   6         40.06         42.28         8.38 o
   4  14   6         21.65         22.48         7.61 o
   5  14   6         71.27         55.46         9.02 o
   6  14   6          1.59         -8.67        10.39 o
   7  14   6          2.09          0.63         5.67 o
  -6  15   6          1.64         -6.98         6.98 o
  -5  15   6         96.75         86.36         8.13 o
  -4  15   6         27.47         13.94         6.06 o
  -3  15   6          5.74          0.46         5.40 o
  -2  15   6         11.10          5.01         6.16 o
  -1  15   6          0.63         -9.95         6.63 o
   0  15   6         32.13         27.11         8.35 o
   1  15   6          0.19         -6.92         6.71 o
   2  15   6          4.14         -4.21         8.86 o
   3  15   6         16.83         11.31         9.66 o
   4  15   6         17.72         22.90         8.23 o
   5  15   6          0.21         -0.85         6.95 o
  -3  16   6          1.74         -3.43         5.91 o
  -2  16   6         11.41          0.18         7.77 o
  -1  16   6         14.52         10.20        10.20 o
   0  16   6          3.56         -5.64         7.25 o
   1  16   6          3.90         -4.97         7.56 o
   2  16   6         17.42          2.04         7.86 o
   3  16   6         67.66         69.02        10.55 o
 -13   0   7         85.72        100.38        19.86 o
 -11   0   7        272.09        323.68        27.91 o
  -9   0   7        586.22        654.53        14.09 o
  -7   0   7        818.26        821.03        15.38 o
  -5   0   7        347.35        416.54        15.03 o
  -3   0   7        630.29        534.74        12.71 o
  -1   0   7       2059.90       1763.39        51.80 o
   1   0   7       1569.47       1505.83        33.55 o
   3   0   7       1397.77       1466.38        43.21 o
   5   0   7       2129.39       2241.55        35.52 o
   7   0   7       2564.55       2577.24        35.54 o
   9   0   7       7949.44       8270.64       118.57 o
  11   0   7        324.98        390.24        25.23 o
  13   0   7         16.16         21.47        12.88 o
 -14   1   7         50.74         65.02        13.47 o
 -13   1   7         39.27         68.55        13.09 o
 -12   1   7         23.63         19.54        10.43 o
 -11   1   7         18.24         21.74         9.49 o
 -10   1   7        424.67        450.45        13.84 o
  -9   1   7         98.44         76.60         4.90 o
  -8   1   7         17.81         18.01         2.35 o
  -7   1   7         48.56         50.27         2.92 o
  -6   1   7         52.59         54.43         3.23 o
  -5   1   7         75.82         67.17         4.93 o
  -4   1   7         85.44         93.60         7.16 o
  -3   1   7       3843.64       3989.49        62.95 o
  -2   1   7       1194.46       1338.81        18.38 o
  -1   1   7         15.84         17.08         2.79 o
   0   1   7        870.57        819.23        12.61 o
   1   1   7        789.95        862.95        13.48 o
   2   1   7       6188.05       6429.00        77.69 o
   3   1   7       4670.10       5075.86        75.46 o
   4   1   7       1302.65       1387.41        22.94 o
   5   1   7        914.96       1001.56        14.49 o
   6   1   7       1090.57       1094.32        13.34 o
   7   1   7        498.46        503.81         7.96 o
   8   1   7          5.20          6.35         2.90 o
   9   1   7        329.20        375.53        10.21 o
  10   1   7        274.86        347.21        26.17 o
  11   1   7          0.71          4.64         7.39 o
  12   1   7         26.24         28.45         9.11 o
  13   1   7         50.80         67.38        10.77 o
 -14   2   7         37.04         38.26        12.07 o
 -13   2   7         48.40         70.03        12.68 o
 -12   2   7         33.44         41.66        11.19 o
 -11   2   7        243.13        281.90        33.28 o
 -10   2   7        446.40        424.88        14.10 o
  -9   2   7        256.42        250.67         6.20 o
  -8   2   7       1391.47       1413.17        18.12 o
  -7   2   7        924.91        913.75        12.53 o
  -6   2   7         99.27         80.96         4.13 o
  -5   2   7        135.98        151.97         5.05 o
  -4   2   7        328.01        387.35         7.16 o
  -3   2   7       3922.65       4257.82        60.51 o
  -2   2   7          0.04          4.29         1.88 o
  -1   2   7       4117.27       4152.89        51.05 o
   0   2   7       1179.65       1112.77        16.17 o
   1   2   7        981.03        930.39        14.36 o
   2   2   7       2215.22       2166.42        31.69 o
   3   2   7        383.60        450.32         8.23 o
   4   2   7        217.29        209.53         5.78 o
   5   2   7          6.59         -0.29         2.49 o
   6   2   7        319.89        309.48         6.54 o
   7   2   7       1193.15       1202.03        13.79 o
   8   2   7        198.87        198.19         6.30 o
   9   2   7        144.97        153.16         6.73 o
  10   2   7        672.84        770.89        20.39 o
  11   2   7        231.52        283.17        24.96 o
  12   2   7          2.61          3.49         8.35 o
  13   2   7         20.12         30.38         9.63 o
 -14   3   7         29.38         35.57        12.37 o
 -13   3   7          1.77          9.04         9.67 o
 -12   3   7         31.35         26.98        10.23 o
 -11   3   7        103.13         92.94        12.13 o
 -10   3   7        135.30        140.94         9.47 o
  -9   3   7        149.18        124.35         5.53 o
  -8   3   7         88.39         79.18         3.72 o
  -7   3   7        352.02        253.60        78.89 o
  -6   3   7          0.40         -0.74         1.77 o
  -5   3   7        521.64        516.77         8.06 o
  -4   3   7       1145.82       1332.77        16.59 o
  -3   3   7       1243.35       1227.49        15.83 o
  -2   3   7          9.21          7.78         2.07 o
  -1   3   7        483.73        440.04         9.22 o
   0   3   7        378.50        408.18        10.07 o
   1   3   7         14.13         13.18         2.39 o
   2   3   7       1348.77       1432.13        24.69 o
   3   3   7       1868.74       1763.46        21.88 o
   4   3   7         62.97         61.54         3.38 o
   5   3   7       1067.58       1114.19        13.95 o
   6   3   7        297.64        315.98         6.35 o
   7   3   7       1183.62       1208.23        15.52 o
   8   3   7        155.40        140.97         6.24 o
   9   3   7        436.20        474.38        11.90 o
  10   3   7         67.01         74.88         7.82 o
  11   3   7        960.57       1084.38        30.55 o
  12   3   7        188.42        254.69        16.10 o
  13   3   7          3.57          6.32         8.71 o
 -13   4   7          3.07        -12.95         8.63 o
 -12   4   7          0.25          4.60         8.90 o
 -11   4   7          9.11          6.09         8.91 o
 -10   4   7        101.39        102.00         6.67 o
  -9   4   7          1.38         -6.73         4.49 o
  -8   4   7         82.75         69.50         4.34 o
  -7   4   7         24.42         34.03         4.03 o
  -6   4   7         45.65         38.78         2.55 o
  -5   4   7          9.07          5.54         2.29 o
  -4   4   7       1057.69       1066.47        13.80 o
  -3   4   7        312.92        317.50         7.29 o
  -2   4   7        272.29        279.71         6.93 o
  -1   4   7       5234.35       5929.28        64.38 o
   0   4   7       1610.21       1716.52        19.05 o
   1   4   7        372.64        400.70         8.16 o
   2   4   7       2204.02       2218.83        23.91 o
   3   4   7         89.60         75.33         3.62 o
   4   4   7        219.62        182.88         5.75 o
   5   4   7        886.22        983.56        14.51 o
   6   4   7        191.70        190.53         6.55 o
   7   4   7         30.51         24.87         3.30 o
   8   4   7        290.75        262.78         7.94 o
   9   4   7         15.40          4.96         6.04 o
  10   4   7         13.13         17.59         6.30 o
  11   4   7         89.12        107.67        11.57 o
  12   4   7         20.99         27.11         9.49 o
  13   4   7         21.64         21.33         9.40 o
 -13   5   7          1.50         17.74        10.70 o
 -12   5   7         21.59         30.24        18.25 o
 -11   5   7         43.20         62.74        10.83 o
 -10   5   7         16.71         15.58         5.34 o
  -9   5   7         32.93         37.50         5.74 o
  -8   5   7          5.00         -9.13        11.27 o
  -7   5   7         70.60         57.16         4.26 o
  -6   5   7         64.62         73.82         4.31 o
  -5   5   7         62.34         65.91         4.03 o
  -4   5   7          0.45         -3.20         2.13 o
  -3   5   7        107.79        124.49        12.63 o
  -2   5   7        433.67        440.27         7.12 o
  -1   5   7       1032.42       1142.93        15.06 o
   0   5   7        696.99        648.66         9.94 o
   1   5   7       1727.42       1720.90        21.09 o
   2   5   7        870.07        872.39        12.20 o
   3   5   7        632.36        624.92        11.41 o
   4   5   7          2.63         -2.39         2.33 o
   5   5   7         64.82         66.20         4.49 o
   6   5   7          1.91         -2.08         2.86 o
   7   5   7        298.62        277.09        13.13 o
   8   5   7        200.58        214.18        14.55 o
   9   5   7          0.93         -7.09         4.72 o
  10   5   7         70.52         66.22         7.74 o
  11   5   7         16.60         26.52         8.91 o
  12   5   7         18.30         15.84         8.73 o
  13   5   7         35.80         39.38        10.01 o
 -13   6   7          4.04         28.45        14.49 o
 -12   6   7         16.70         15.64        10.01 o
 -11   6   7         48.28         51.56        12.35 o
 -10   6   7         10.19          6.90         5.09 o
  -9   6   7        113.23        105.25         7.94 o
  -8   6   7       1102.98       1124.06        30.48 o
  -7   6   7         64.76         61.89        13.53 o
  -6   6   7         94.70         76.73         4.66 o
  -5   6   7        537.19        540.01        10.73 o
  -4   6   7         10.06          6.99         2.71 o
  -3   6   7        126.86        103.10         4.89 o
  -2   6   7          8.62         13.11         1.69 o
  -1   6   7        200.32        192.50         4.63 o
   0   6   7        167.54        167.72         5.12 o
   1   6   7       6068.93       6275.89        68.29 o
   2   6   7       1226.16       1232.20        18.68 o
   3   6   7         16.45         21.24         3.02 o
   4   6   7        207.53        222.20         7.02 o
   5   6   7        445.17        455.80        10.03 o
   6   6   7         23.61         21.87         4.34 o
   7   6   7         60.71         51.80         5.25 o
   8   6   7          1.45         -0.50         7.25 o
   9   6   7         51.42         35.07         6.58 o
  10   6   7          0.22         -8.51         5.68 o
  11   6   7          6.74          7.29         9.66 o
  12   6   7         27.99         17.27         8.71 o
 -12   7   7         36.68         45.63        14.49 o
 -11   7   7          9.64          5.37        13.42 o
 -10   7   7         10.33         15.93         7.25 o
  -9   7   7         68.70         66.88         7.04 o
  -8   7   7         29.44         38.22         6.36 o
  -7   7   7        784.80        801.79        19.14 o
  -6   7   7       1164.77       1137.12        37.81 o
  -5   7   7        100.96         87.19         5.06 o
  -4   7   7        263.40        228.44         7.22 o
  -3   7   7          4.16         -1.66         2.66 o
  -2   7   7        424.82        418.25         9.41 o
  -1   7   7        388.67        410.00         6.96 o
   0   7   7         95.99         91.31         4.08 o
   1   7   7          1.57          0.37         2.18 o
   2   7   7        193.59        217.75         6.78 o
   3   7   7         96.95        118.58         5.61 o
   4   7   7         27.54         20.03         3.33 o
   5   7   7         72.67         72.98         4.64 o
   6   7   7         87.04         81.55         5.50 o
   7   7   7        136.89        124.57         7.58 o
   8   7   7        144.48        125.11        10.63 o
   9   7   7          2.79         -0.46         5.12 o
  10   7   7          2.21         -1.79         5.58 o
  11   7   7          9.29          1.60         5.57 o
  12   7   7         15.72          7.78         8.35 o
 -12   8   7          0.14        -13.42        11.27 o
 -10   8   7         18.54         11.29         6.63 o
  -9   8   7        276.53        278.19        15.30 o
  -8   8   7        419.08        478.79        15.81 o
  -7   8   7          0.91         -3.59         4.28 o
  -6   8   7          4.46          1.52         5.22 o
  -5   8   7        156.65        143.94         6.88 o
  -4   8   7         54.12         48.74         4.39 o
  -3   8   7         23.07         16.37         3.81 o
  -2   8   7         41.99         36.74         3.86 o
  -1   8   7        301.93        309.09         6.70 o
   0   8   7        151.43        141.09         5.07 o
   1   8   7        111.78        116.08         4.93 o
   2   8   7        232.78        227.74         9.35 o
   3   8   7        174.48        191.07         6.17 o
   4   8   7          2.84          1.33         2.76 o
   5   8   7        482.02        495.71        18.33 o
   6   8   7        213.04        222.07         7.55 o
   7   8   7          0.19         -4.42         3.86 o
   8   8   7          1.85         -3.82         3.86 o
   9   8   7          5.10         -2.37         3.89 o
  10   8   7         12.60         14.56         4.14 o
  11   8   7         17.93         19.03         4.51 o
  12   8   7          8.12          5.10         8.35 o
 -10   9   7          0.54         -2.50         6.04 o
  -9   9   7          5.91         -0.29         6.25 o
  -8   9   7        146.96        153.42        11.69 o
  -7   9   7         27.67         20.90         4.10 o
  -6   9   7          0.82         -4.76         3.18 o
  -5   9   7        219.95        220.77         9.92 o
  -4   9   7         98.87         86.59         5.96 o
  -3   9   7         31.91         26.48         3.62 o
  -2   9   7        730.56        725.12        15.69 o
  -1   9   7        937.87        888.21        15.71 o
   0   9   7          8.25         13.18         2.54 o
   1   9   7        564.91        599.73        10.59 o
   2   9   7        103.26         96.19         4.86 o
   3   9   7       1225.99       1274.45        18.06 o
   4   9   7        171.96        181.44         6.40 o
   5   9   7         21.87         14.04         4.62 o
   6   9   7         15.95          6.49         4.12 o
   7   9   7         63.32         57.18         5.86 o
   8   9   7         43.59         33.18         5.04 o
   9   9   7          7.43          7.59         4.30 o
  10   9   7          5.59          5.18         4.10 o
  11   9   7          1.89          6.35         7.77 o
  -9  10   7         17.17         16.17         7.39 o
  -8  10   7        189.27        189.30        27.64 o
  -7  10   7         14.33         14.67         6.11 o
  -6  10   7          0.07         -5.69         4.88 o
  -5  10   7        107.67         96.66         6.68 o
  -4  10   7        126.21        106.37         6.86 o
  -3  10   7        179.46        193.22         8.67 o
  -2  10   7         12.84         17.41         3.76 o
  -1  10   7          3.42          2.46         3.13 o
   0  10   7        179.83        200.61         6.70 o
   1  10   7         41.52         33.63         3.16 o
   2  10   7        149.79        178.37        11.69 o
   3  10   7          0.34         -1.07         3.72 o
   4  10   7         40.40         44.95         4.71 o
   5  10   7          0.61         -2.02         3.94 o
   6  10   7          0.55         -0.20         4.31 o
   7  10   7          0.58          4.34         4.43 o
   8  10   7         59.87         55.85         6.03 o
   9  10   7         33.55         29.65         5.05 o
  10  10   7         13.82         12.80         4.16 o
  -9  11   7         22.48          0.54         7.97 o
  -8  11   7          9.20         13.02         7.56 o
  -7  11   7          6.86         10.60         3.94 o
  -6  11   7         71.96         73.77         6.13 o
  -5  11   7          9.63          4.55         4.34 o
  -4  11   7          7.47          5.80         4.41 o
  -3  11   7        313.65        332.14        13.95 o
  -2  11   7        743.72        743.66        23.08 o
  -1  11   7          9.68          6.43         4.39 o
   0  11   7          0.41         -4.91         3.27 o
   1  11   7         31.41         27.35         3.96 o
   2  11   7          5.43          1.51         3.66 o
   3  11   7          2.85         -5.10         3.40 o
   4  11   7         14.76          4.87         4.57 o
   5  11   7         44.86         44.59         5.85 o
   6  11   7         44.13         40.53         6.57 o
   7  11   7          0.08          2.37         4.55 o
   8  11   7        128.07        131.82         8.74 o
   9  11   7          1.43          1.07         4.69 o
  10  11   7          7.80          9.73         6.58 o
  -9  12   7          0.56         -4.83        11.27 o
  -8  12   7          3.17          0.00         7.59 o
  -7  12   7          0.17         -0.94         4.46 o
  -6  12   7          1.55         -5.87         7.35 o
  -5  12   7          1.91         -5.90         4.27 o
  -4  12   7         30.86         44.31         6.77 o
  -3  12   7        447.27        445.54        13.61 o
  -2  12   7         44.28         36.86         5.78 o
  -1  12   7         10.39          8.32         5.63 o
   0  12   7         39.66         32.07         5.47 o
   1  12   7        104.53        115.30        10.98 o
   2  12   7          2.03          3.76         3.92 o
   3  12   7         92.87         95.57         7.09 o
   4  12   7          0.84         -5.92         4.41 o
   5  12   7         26.20         24.39         5.38 o
   6  12   7         10.56          6.43         4.88 o
   7  12   7          0.00          0.62         6.22 o
   8  12   7         19.53         27.51         6.03 o
   9  12   7          0.97         -5.45         4.95 o
  -8  13   7         46.05         41.59         9.85 o
  -7  13   7         42.62         40.04         9.29 o
  -6  13   7         10.93          9.24         5.06 o
  -5  13   7          0.28         -3.69         4.58 o
  -4  13   7          0.29         -6.54         4.81 o
  -3  13   7         22.12         15.80         5.47 o
  -2  13   7          1.84         -4.65         4.94 o
  -1  13   7          2.90         -3.97         4.75 o
   0  13   7         24.41         15.07         5.45 o
   1  13   7          2.01         -0.27         4.63 o
   2  13   7          0.00         -8.40         5.80 o
   3  13   7         30.10         24.13         7.34 o
   4  13   7          4.53          5.06         5.08 o
   5  13   7          3.97          1.02         5.06 o
   6  13   7         38.80         27.62         5.95 o
   7  13   7         16.26         24.47         6.14 o
   8  13   7          7.55         13.02         5.79 o
  -7  14   7         10.68         17.40         5.22 o
  -6  14   7         17.08          8.97         5.59 o
  -5  14   7         13.00         15.62         5.83 o
  -4  14   7          2.42          4.00         5.43 o
  -3  14   7          0.09         -7.55         5.04 o
  -2  14   7         15.84         13.60         5.89 o
  -1  14   7          2.50         -1.25         5.45 o
   0  14   7         26.01         24.87         6.03 o
   1  14   7         53.45         49.07         9.01 o
   2  14   7         14.83          5.18         7.78 o
   3  14   7        248.44        273.22        15.97 o
   4  14   7          1.33          0.44         7.05 o
   5  14   7         24.57         23.44         6.35 o
   6  14   7          3.52          1.19         6.04 o
  -5  15   7          0.01          5.65         5.76 o
  -4  15   7         10.83          9.67         6.15 o
  -3  15   7         15.57          0.83         5.83 o
  -2  15   7         10.11          4.81         6.09 o
  -1  15   7          4.29         -4.27         9.66 o
   0  15   7          0.35         -7.54         6.98 o
   1  15   7         14.93         19.61         8.15 o
   2  15   7          5.34         -3.87         6.95 o
   3  15   7          1.32         -7.61         7.22 o
   4  15   7          0.12          7.51        10.74 o
   5  15   7          8.30          8.59         9.66 o
  -2  16   7          0.18         -3.49         7.21 o
  -1  16   7          7.15          1.49        12.61 o
   0  16   7          1.74         -9.39         7.21 o
   1  16   7          0.41         -6.61         8.32 o
   2  16   7          5.79         -2.58         7.56 o
 -14   0   8         35.81         61.19        18.79 o
 -12   0   8        809.62        903.94        46.16 o
 -10   0   8        267.46        221.47        11.25 o
  -8   0   8        182.65        206.51         7.54 o
  -6   0   8       1491.38       1597.46        42.94 o
  -4   0   8       3331.61       3434.86        84.81 o
  -2   0   8       1263.82       1361.71        60.12 o
   0   0   8       1678.62       1667.07        32.26 o
   2   0   8         61.53         68.47         5.31 o
   4   0   8       3782.54       4270.87        76.29 o
   6   0   8         47.65         41.49         4.75 o
   8   0   8       1606.90       1671.74        26.08 o
  10   0   8        130.78        112.72        16.10 o
  12   0   8         18.10          9.66        12.35 o
 -14   1   8          0.36          4.56        10.63 o
 -13   1   8        100.39        123.41        15.55 o
 -12   1   8         12.01         15.97        10.43 o
 -11   1   8         16.23         20.79         5.73 o
 -10   1   8          4.57         11.33         6.43 o
  -9   1   8         57.47         64.75         3.72 o
  -8   1   8        581.46        615.50         9.49 o
  -7   1   8        572.04        543.23        10.16 o
  -6   1   8         52.40         46.52         3.64 o
  -5   1   8       3818.74       4050.68        70.03 o
  -4   1   8        285.34        313.49         9.49 o
  -3   1   8        668.28        526.60        12.91 o
  -2   1   8         20.69         25.50         2.54 o
  -1   1   8         81.48         57.51         3.28 o
   0   1   8        434.30        475.26         9.04 o
   1   1   8       2040.69       2330.08        30.86 o
   2   1   8        102.96        145.16         5.57 o
   3   1   8        158.32        210.84         6.56 o
   4   1   8        418.18        417.10         9.26 o
   5   1   8         10.19          7.58         2.73 o
   6   1   8        122.63        138.37         6.94 o
   7   1   8        691.90        709.03         9.96 o
   8   1   8        259.07        282.74         7.18 o
   9   1   8         23.64         28.90         5.50 o
  10   1   8         40.28         39.03         9.11 o
  11   1   8         77.66         81.28        10.63 o
  12   1   8          1.08         -3.76         7.59 o
  13   1   8          1.04         -2.30         8.53 o
 -14   2   8          0.30         15.35        11.31 o
 -13   2   8        101.99        156.65        16.89 o
 -12   2   8        182.29        190.77        16.86 o
 -11   2   8         41.84         43.16         6.80 o
 -10   2   8         33.69         33.07         3.99 o
  -9   2   8         53.78         33.61         5.45 o
  -8   2   8         26.39         30.71         3.23 o
  -7   2   8          0.02          5.34         2.73 o
  -6   2   8        313.06        304.82         7.13 o
  -5   2   8        220.21        219.93         7.21 o
  -4   2   8         20.46         17.73         2.66 o
  -3   2   8       1724.72       1840.37        34.54 o
  -2   2   8       1767.78       1788.17        24.01 o
  -1   2   8          2.45         -0.85         1.94 o
   0   2   8        209.27        180.34         5.75 o
   1   2   8         45.13         76.10         5.81 o
   2   2   8       1016.49       1214.53        18.31 o
   3   2   8        369.25        431.27         9.24 o
   4   2   8        368.76        334.88         7.46 o
   5   2   8        116.03        147.52         5.65 o
   6   2   8         68.63         66.19         3.65 o
   7   2   8        637.05        619.61         9.79 o
   8   2   8        147.49        161.29         5.93 o
   9   2   8        101.06         97.74         6.64 o
  10   2   8         84.64         77.32         8.01 o
  11   2   8        151.05        123.34        19.86 o
  12   2   8          3.12          5.98         8.15 o
  13   2   8         34.60         46.18        10.61 o
 -13   3   8         19.16         10.20        15.03 o
 -12   3   8          2.16         -3.69         9.40 o
 -11   3   8          3.37          4.26         5.79 o
 -10   3   8         33.37         33.86         6.19 o
  -9   3   8         25.36         17.55         3.19 o
  -8   3   8         35.15         35.93         3.32 o
  -7   3   8        220.98        241.93         7.08 o
  -6   3   8        917.92        916.61        14.74 o
  -5   3   8          0.41          4.78         1.94 o
  -4   3   8       1008.55        936.48        14.32 o
  -3   3   8         53.88         90.68         8.85 o
  -2   3   8        576.41        536.24        11.26 o
  -1   3   8        359.41        394.20        10.45 o
   0   3   8          4.33          1.47         2.21 o
   1   3   8         37.85         20.37         2.81 o
   2   3   8       2067.65       2005.84        24.53 o
   3   3   8         33.41         39.12         4.17 o
   4   3   8         39.00         52.41         3.44 o
   5   3   8         24.07         25.33         2.48 o
   6   3   8          2.09          4.35         2.34 o
   7   3   8        237.99        241.39         6.46 o
   8   3   8        609.92        585.38        11.98 o
   9   3   8          3.55         -7.90         5.27 o
  10   3   8          9.32         14.10         6.18 o
  11   3   8          0.08         12.00         8.53 o
  12   3   8          0.74          9.39         8.73 o
  13   3   8         34.81         24.44         9.85 o
 -13   4   8         23.39         26.81        11.53 o
 -12   4   8          2.98        -12.57         8.63 o
 -11   4   8         28.25         16.31         6.08 o
 -10   4   8         47.20         41.21         6.58 o
  -9   4   8         36.59         26.51         7.67 o
  -8   4   8         57.05         48.24         6.70 o
  -7   4   8          1.50         -4.21         2.81 o
  -6   4   8          4.32         -0.31         1.94 o
  -5   4   8          0.07         -0.32         1.73 o
  -4   4   8        229.44        223.46         5.20 o
  -3   4   8         92.71         76.33         4.84 o
  -2   4   8        133.35        121.06         5.60 o
  -1   4   8        450.06        452.57        17.97 o
   0   4   8       1672.18       1804.87        22.07 o
   1   4   8       1610.05       1538.43        19.27 o
   2   4   8          9.64          0.58         3.00 o
   3   4   8         23.37         25.39         3.08 o
   4   4   8        188.68        209.31         6.63 o
   5   4   8        659.27        672.68        12.78 o
   6   4   8         41.43         51.57         5.35 o
   7   4   8          2.02          4.95         3.58 o
   8   4   8         42.68         42.73         5.47 o
   9   4   8        139.43        100.52         8.25 o
  10   4   8         92.82         66.55         8.16 o
  11   4   8        440.60        474.48        20.30 o
  12   4   8         12.68         15.03         8.73 o
  13   4   8          5.13         13.69        14.22 o
 -13   5   8         14.72         15.60        10.83 o
 -12   5   8         16.07         24.48        10.69 o
 -11   5   8         12.40          5.63         6.01 o
 -10   5   8         83.84         84.11         9.18 o
  -9   5   8         61.28         56.88         6.71 o
  -8   5   8         75.04         74.55        10.91 o
  -7   5   8          8.70         -4.43         3.99 o
  -6   5   8        304.62        299.80        14.02 o
  -5   5   8         32.94         21.49         3.12 o
  -4   5   8          9.18          9.22         2.61 o
  -3   5   8         98.73         99.01         3.43 o
  -2   5   8        703.93        709.15        11.77 o
  -1   5   8        392.46        393.76         7.43 o
   0   5   8          3.11         -1.15         2.09 o
   1   5   8        533.29        515.98         9.02 o
   2   5   8        595.55        613.19         9.97 o
   3   5   8         50.71         49.54         3.82 o
   4   5   8         35.78         26.60         3.48 o
   5   5   8         20.62         18.17         3.34 o
   6   5   8         17.11         22.10         3.77 o
   7   5   8        490.52        456.40        11.04 o
   8   5   8         52.39         38.17         7.56 o
   9   5   8          1.35         -3.20         5.25 o
  10   5   8         15.21          2.86         6.20 o
  11   5   8         45.83         46.41         9.85 o
  12   5   8          0.53         -5.93         8.53 o
 -13   6   8          7.39          9.66        13.42 o
 -12   6   8         31.39         26.75        10.83 o
 -11   6   8         13.22         11.91         6.42 o
 -10   6   8         12.86         11.40         7.51 o
  -9   6   8         58.75         58.94         6.98 o
  -8   6   8        301.66        279.18        17.35 o
  -7   6   8        203.48        182.35         9.92 o
  -6   6   8        758.54        692.24        16.66 o
  -5   6   8        418.22        379.02         8.98 o
  -4   6   8        247.55        229.83         7.02 o
  -3   6   8          9.92          7.89         2.69 o
  -2   6   8         38.95         38.82         2.60 o
  -1   6   8        341.31        337.73         7.64 o
   0   6   8         17.22         13.16         2.54 o
   1   6   8        309.24        274.37         6.48 o
   2   6   8       2315.28       2371.51        32.13 o
   3   6   8        126.69        120.97         5.83 o
   4   6   8        172.32        165.77         6.87 o
   5   6   8        303.15        303.05         8.65 o
   6   6   8          0.35         -4.51         3.01 o
   7   6   8         26.90         22.52         4.62 o
   8   6   8        116.08        101.75        10.05 o
   9   6   8        103.62         91.82         8.36 o
  10   6   8          3.09         -8.62         5.74 o
  11   6   8        179.17        195.43        27.91 o
  12   6   8         60.39         81.86        11.77 o
 -12   7   8          0.05          5.67        10.06 o
 -11   7   8          6.07          8.03         7.52 o
 -10   7   8          2.05          1.64         9.13 o
  -9   7   8         24.40         16.60         5.69 o
  -8   7   8          1.32         -3.82         4.72 o
  -7   7   8        890.84        909.29        17.43 o
  -6   7   8        490.28        446.37        21.00 o
  -5   7   8          2.22         -5.35         3.56 o
  -4   7   8        746.00        702.33        13.34 o
  -3   7   8         30.60         37.33         3.91 o
  -2   7   8        180.15        169.29         4.66 o
  -1   7   8        597.37        589.56         9.81 o
   0   7   8        833.06        840.41        11.62 o
   1   7   8        259.60        289.30         7.89 o
   2   7   8          9.61         10.56         3.21 o
   3   7   8        357.74        359.43         9.02 o
   4   7   8        728.97        746.45        14.16 o
   5   7   8          3.92         -0.68         4.85 o
   6   7   8        438.55        404.07        11.98 o
   7   7   8         19.76         12.35         6.83 o
   8   7   8        152.48        123.96        11.27 o
   9   7   8          5.15         -0.65         7.18 o
  10   7   8          0.38         -4.67         6.36 o
  11   7   8         13.68         17.98         9.11 o
  12   7   8         14.66         11.04         8.71 o
 -12   8   8          8.39         18.79        13.96 o
 -11   8   8         62.83         65.49        12.35 o
 -10   8   8          7.12          0.31         7.23 o
  -9   8   8        148.58        163.09        11.53 o
  -8   8   8         38.27         39.65         6.48 o
  -7   8   8        108.54         97.32         4.55 o
  -6   8   8        290.19        274.17        11.74 o
  -5   8   8        133.06        129.19         6.54 o
  -4   8   8        260.66        241.61         8.06 o
  -3   8   8        118.74        109.43         5.79 o
  -2   8   8         10.67          5.02         3.12 o
  -1   8   8          1.29          1.97         2.29 o
   0   8   8        764.78        773.83        22.06 o
   1   8   8        410.48        420.62        13.24 o
   2   8   8        277.03        252.46         7.19 o
   3   8   8         43.88         47.18         3.95 o
   4   8   8        360.66        402.28        10.53 o
   5   8   8        109.78        100.95         7.11 o
   6   8   8         10.66         10.51         4.47 o
   7   8   8         50.29         42.41         8.48 o
   8   8   8          0.71         -0.85         6.42 o
   9   8   8         15.60          2.42         7.59 o
  10   8   8          4.22          1.64         4.19 o
  11   8   8          5.97          1.73         4.42 o
 -10   9   8          1.33         -5.90         9.13 o
  -9   9   8          4.00          7.35         6.63 o
  -8   9   8        200.62        221.95        13.98 o
  -7   9   8        219.50        236.10         8.35 o
  -6   9   8          1.49          0.17         6.03 o
  -5   9   8         49.88         42.27         4.90 o
  -4   9   8          7.49          2.70         3.69 o
  -3   9   8          0.62         -5.11         3.41 o
  -2   9   8          0.04          1.15         3.69 o
  -1   9   8        669.19        649.90        11.88 o
   0   9   8          7.41          9.19         2.90 o
   1   9   8         31.06         32.08         3.39 o
   2   9   8        281.86        289.24         9.40 o
   3   9   8       1449.72       1532.63        22.45 o
   4   9   8         27.16         16.61         4.26 o
   5   9   8         11.24         10.28         3.48 o
   6   9   8        256.59        246.87         9.94 o
   7   9   8          0.04          1.00         4.12 o
   8   9   8         10.00          6.18         4.54 o
   9   9   8          0.96         -7.74         5.26 o
  10   9   8          4.99         -1.57         4.04 o
  11   9   8          9.87          7.70         4.74 o
 -10  10   8         29.31         48.31        12.88 o
  -9  10   8          0.34         -9.06         6.04 o
  -8  10   8         96.80         93.14        20.67 o
  -7  10   8          8.62          1.61         3.87 o
  -6  10   8        155.09        146.20         7.90 o
  -5  10   8         43.03         38.79         4.97 o
  -4  10   8         11.79          9.95         4.39 o
  -3  10   8          8.84          8.59         4.34 o
  -2  10   8          3.01          0.12         3.92 o
  -1  10   8         27.14         22.78         4.71 o
   0  10   8          0.27         -1.65         2.91 o
   1  10   8        502.40        503.67        12.78 o
   2  10   8        777.85        788.42        17.20 o
   3  10   8         10.76          5.64         3.82 o
   4  10   8         94.90         86.59         7.13 o
   5  10   8        164.87        185.28         9.19 o
   6  10   8        241.29        247.63        10.44 o
   7  10   8          2.16          4.79         4.43 o
   8  10   8         18.54         13.24         5.14 o
   9  10   8          2.11         -1.99         4.57 o
  10  10   8          0.32         -0.84         4.26 o
 -10  11   8         25.01         39.72        13.42 o
  -9  11   8         26.21          8.00         9.66 o
  -8  11   8         17.27         16.76         7.56 o
  -7  11   8         12.77          9.58         4.25 o
  -6  11   8         52.11         59.79         5.73 o
  -5  11   8          9.69         10.46         5.50 o
  -4  11   8         73.57         63.42         6.06 o
  -3  11   8          0.06          0.00         4.34 o
  -2  11   8        296.44        299.49        11.03 o
  -1  11   8          2.92          4.36         4.39 o
   0  11   8         20.68         21.14         6.63 o
   1  11   8         82.28         83.87         6.59 o
   2  11   8         31.84         41.22         4.52 o
   3  11   8         27.72         27.04         4.40 o
   4  11   8        111.47         92.07         7.04 o
   5  11   8         15.84         10.44         4.92 o
   6  11   8         11.30         13.55         5.16 o
   7  11   8          9.62         15.66         5.18 o
   8  11   8        148.53        147.42         9.23 o
   9  11   8          2.21         -4.79         4.88 o
  -9  12   8          0.07         -7.74        10.47 o
  -8  12   8          2.50        -14.18         9.93 o
  -7  12   8         30.01         28.22         4.82 o
  -6  12   8         58.87         57.84         6.12 o
  -5  12   8          2.01         -4.73         4.34 o
  -4  12   8          0.02         -0.20         4.58 o
  -3  12   8        301.66        275.66        11.46 o
  -2  12   8        327.65        334.68        12.28 o
  -1  12   8          3.02          3.94         4.75 o
   0  12   8         18.70         22.91         5.25 o
   1  12   8          9.96         10.38         4.68 o
   2  12   8         59.10         55.21         4.97 o
   3  12   8         16.31          7.74         4.85 o
   4  12   8         67.82         76.49         7.53 o
   5  12   8         10.91          4.33         4.92 o
   6  12   8          7.53          9.86         5.25 o
   7  12   8         21.29          5.93         5.30 o
   8  12   8          7.85         11.84         5.63 o
  -8  13   8         25.25         29.59         9.47 o
  -7  13   8          2.92         -0.73         4.70 o
  -6  13   8         69.09         64.79         6.72 o
  -5  13   8          2.78         -5.94         4.95 o
  -4  13   8         12.44         17.29         5.52 o
  -3  13   8          9.98         10.51         5.53 o
  -2  13   8          0.28         -6.10         4.72 o
  -1  13   8          0.89          3.40         4.96 o
   0  13   8         48.05         41.69         6.27 o
   1  13   8         56.73         51.02         6.31 o
   2  13   8         31.49         30.02         7.56 o
   3  13   8        125.76        131.71         9.03 o
   4  13   8         30.82         26.16         5.91 o
   5  13   8          0.05         -0.14         5.06 o
   6  13   8         32.64         32.04         6.32 o
   7  13   8        100.40         94.15        12.48 o
  -6  14   8          2.60          9.21         5.64 o
  -5  14   8         26.02         16.57         5.92 o
  -4  14   8          0.85         -2.08         5.21 o
  -3  14   8          7.06         -2.10         5.68 o
  -2  14   8         28.02         21.37         6.15 o
  -1  14   8          9.35          1.00         5.45 o
   0  14   8         87.05         92.61         8.33 o
   1  14   8          7.80         -4.89         7.78 o
   2  14   8          1.04         -4.06         6.44 o
   3  14   8         18.77         14.19         7.84 o
   4  14   8         25.86         15.30         5.77 o
   5  14   8          0.09         -7.44         7.19 o
   6  14   8          1.63         -8.14         5.43 o
  -5  15   8         26.05         25.88         6.93 o
  -4  15   8         68.87         79.20         8.43 o
  -3  15   8          7.92         11.70         6.30 o
  -2  15   8          0.79         -6.67         5.56 o
  -1  15   8         22.45         18.51         8.15 o
   0  15   8         14.70         12.73         7.77 o
   1  15   8         27.49         21.83         8.15 o
   2  15   8         41.21         47.88         9.63 o
   3  15   8          1.33         -0.05         7.48 o
   4  15   8          1.01          1.45         8.05 o
 -13   0   9         13.93         20.93        16.64 o
 -11   0   9          0.03          0.35         5.37 o
  -9   0   9         16.13         22.28         4.63 o
  -7   0   9         24.58         18.50         3.80 o
  -5   0   9        121.51        153.52        10.20 o
  -3   0   9       1775.09       1833.11        48.85 o
  -1   0   9        675.09        705.91        22.28 o
   1   0   9        748.71        798.00        18.97 o
   3   0   9       2433.43       2836.00        77.03 o
   5   0   9        706.86        780.52        20.28 o
   7   0   9         68.69         64.06         5.48 o
   9   0   9       1540.50       1622.70        37.52 o
  11   0   9        101.70         71.39        14.49 o
  13   0   9          8.41          8.59        12.35 o
 -13   1   9          0.64         10.35        11.37 o
 -12   1   9         11.74         10.98        10.61 o
 -11   1   9        304.14        316.18         9.41 o
 -10   1   9        110.88        115.10         6.55 o
  -9   1   9       2243.46       2200.11        32.67 o
  -8   1   9         80.57         71.48         3.82 o
  -7   1   9         89.86         96.38         5.13 o
  -6   1   9        221.99        197.42         7.53 o
  -5   1   9        229.82        253.60         8.91 o
  -4   1   9         29.88         27.34         3.97 o
  -3   1   9       1107.33       1176.06        24.10 o
  -2   1   9        703.72        761.21        30.33 o
  -1   1   9        143.75        144.16         5.99 o
   0   1   9          0.44         -3.06         2.63 o
   1   1   9        983.27        971.42        20.65 o
   2   1   9       1757.74       1972.66        36.65 o
   3   1   9        330.90        363.31        11.85 o
   4   1   9         95.47        103.46         5.51 o
   5   1   9        974.94       1106.07        16.36 o
   6   1   9        267.45        280.47         7.68 o
   7   1   9         22.12         15.76         3.34 o
   8   1   9          1.57          4.92         6.32 o
   9   1   9        268.19        294.19        13.40 o
  10   1   9          0.29         -6.17         7.59 o
  11   1   9         16.69         13.37         8.15 o
  12   1   9          1.37         -6.73         7.77 o
  13   1   9          1.93        -12.23         8.15 o
 -13   2   9        137.58        138.69        16.13 o
 -12   2   9         28.96         32.06        11.19 o
 -11   2   9          4.07         -7.03         5.68 o
 -10   2   9         41.20         23.39         3.87 o
  -9   2   9          2.29         -4.48         2.99 o
  -8   2   9        133.68        124.91         4.94 o
  -7   2   9        793.00        770.25        13.51 o
  -6   2   9          2.85         -1.29         2.53 o
  -5   2   9        636.54        582.83        12.81 o
  -4   2   9        830.22        872.91        21.47 o
  -3   2   9        152.28        153.18         7.39 o
  -2   2   9        157.58        199.19        10.20 o
  -1   2   9       1503.33       1743.44        27.78 o
   0   2   9       2019.91       2247.14        34.81 o
   1   2   9        705.18        732.90        12.87 o
   2   2   9        240.87        236.10         6.95 o
   3   2   9        453.23        478.04        10.22 o
   4   2   9         79.17         59.70         3.78 o
   5   2   9        139.90        135.07         6.69 o
   6   2   9        359.22        372.02         7.88 o
   7   2   9        248.97        256.50         7.24 o
   8   2   9        276.60        282.21         9.09 o
   9   2   9        234.34        233.06        12.68 o
  10   2   9          0.04         -5.90         7.59 o
  11   2   9          4.46          1.48         8.53 o
  12   2   9         25.21         43.71        10.01 o
  13   2   9          0.47          2.71         8.91 o
 -13   3   9          6.94         19.01        13.42 o
 -12   3   9          4.96          1.56         9.67 o
 -11   3   9         28.50         32.61         6.80 o
 -10   3   9         30.25         30.93         4.26 o
  -9   3   9          0.45         -4.05         2.70 o
  -8   3   9        387.14        370.42        10.76 o
  -7   3   9        782.97        781.29        15.88 o
  -6   3   9        120.96        120.23         5.46 o
  -5   3   9          6.12          5.98         2.47 o
  -4   3   9        841.18        888.66        17.12 o
  -3   3   9          0.97         -3.83         2.55 o
  -2   3   9         49.95         27.62         3.97 o
  -1   3   9        149.39        181.66         6.90 o
   0   3   9       1529.29       1636.65        37.70 o
   1   3   9         20.37         27.39         4.43 o
   2   3   9          6.12          7.36         3.07 o
   3   3   9        370.89        344.59         8.41 o
   4   3   9          0.23         -2.72         2.64 o
   5   3   9         80.80         66.55         4.54 o
   6   3   9          0.91          3.45         2.91 o
   7   3   9       1663.36       1717.67        22.83 o
   8   3   9        214.54        210.62         8.95 o
   9   3   9        169.14        188.02        15.22 o
  10   3   9         78.21         68.19         7.95 o
  11   3   9         11.76         13.25         8.53 o
  12   3   9          1.27          4.12        10.74 o
 -13   4   9          6.78          8.84        10.39 o
 -12   4   9          9.45         17.22         6.41 o
 -11   4   9          4.89          0.27         5.73 o
 -10   4   9          3.43          2.44         6.01 o
  -9   4   9         61.91         56.40         4.36 o
  -8   4   9        213.74        187.34         7.67 o
  -7   4   9          4.58         -3.90         2.64 o
  -6   4   9        499.85        460.84         8.89 o
  -5   4   9        489.28        504.99         9.44 o
  -4   4   9        287.76        308.92         6.94 o
  -3   4   9         23.36         18.04         4.38 o
  -2   4   9          3.91          2.81         3.14 o
  -1   4   9        117.95         83.85         5.27 o
   0   4   9       1922.98       1958.29        29.01 o
   1   4   9        242.82        236.74        11.00 o
   2   4   9         33.75         38.00         3.62 o
   3   4   9         91.54         86.26         5.35 o
   4   4   9        243.49        254.06         7.77 o
   5   4   9        276.52        290.56         8.53 o
   6   4   9        147.34        150.71         7.42 o
   7   4   9        442.72        427.08        12.40 o
   8   4   9         32.18         20.86         5.07 o
   9   4   9        209.28        188.66        11.15 o
  10   4   9          1.24         -0.81         6.09 o
  11   4   9         67.96         73.43        10.81 o
  12   4   9          1.24         -5.76         8.71 o
 -13   5   9          0.67          2.68        13.96 o
 -12   5   9          0.33          6.40         6.09 o
 -11   5   9          3.46          0.86         5.92 o
 -10   5   9          4.83          6.84         6.62 o
  -9   5   9         11.84          8.01         5.05 o
  -8   5   9          3.82         -5.19         3.54 o
  -7   5   9         42.02         23.70         6.05 o
  -6   5   9        140.67        148.86         4.59 o
  -5   5   9         21.25         25.44         2.86 o
  -4   5   9         12.58         16.19         3.73 o
  -3   5   9          2.08          4.24         3.24 o
  -2   5   9        104.06         92.20         4.42 o
  -1   5   9          6.74          1.82         2.42 o
   0   5   9        285.53        293.71         6.82 o
   1   5   9         94.42         81.60         5.53 o
   2   5   9        354.39        346.43        10.29 o
   3   5   9        216.70        210.65         5.67 o
   4   5   9         61.34         56.71         4.45 o
   5   5   9         32.42         41.55         4.45 o
   6   5   9       1815.21       1900.92        36.49 o
   7   5   9          4.22          0.29         4.41 o
   8   5   9          6.67         -7.86         6.25 o
   9   5   9          2.25         -5.54         5.47 o
  10   5   9         45.62         30.00         7.23 o
  11   5   9         76.90        111.01        16.64 o
  12   5   9         33.73         39.35        10.23 o
 -12   6   9         22.39         15.03        10.77 o
 -11   6   9          5.01          6.29         7.04 o
 -10   6   9        111.94        109.96        10.97 o
  -9   6   9          2.59          0.07         4.75 o
  -8   6   9         16.27         17.97         3.05 o
  -7   6   9        187.18        180.72         8.06 o
  -6   6   9        310.97        291.52        16.21 o
  -5   6   9         88.47         75.05         4.96 o
  -4   6   9        843.92        793.60        14.39 o
  -3   6   9         33.59         31.80         3.66 o
  -2   6   9          2.63          5.12         2.20 o
  -1   6   9         27.71         23.16         3.14 o
   0   6   9         38.07         44.24         3.69 o
   1   6   9        635.83        669.85        12.51 o
   2   6   9        446.50        470.29         8.78 o
   3   6   9          0.02         -1.48         2.94 o
   4   6   9        714.40        708.85        13.87 o
   5   6   9         32.22         40.30         4.60 o
   6   6   9        464.71        445.23        11.14 o
   7   6   9         24.38         18.45         5.00 o
   8   6   9         56.08         39.76         9.66 o
   9   6   9          0.96         -8.24         6.63 o
  10   6   9          6.68          1.37         6.27 o
  11   6   9         90.88        100.95        12.51 o
  12   6   9          6.68         19.53         9.29 o
 -12   7   9         21.43         28.74        11.22 o
 -11   7   9          4.53          2.71        14.22 o
 -10   7   9        136.82        152.69        13.40 o
  -9   7   9          6.66          7.77         5.57 o
  -8   7   9        189.86        222.08        11.39 o
  -7   7   9        267.80        254.13        10.69 o
  -6   7   9          4.74         -5.14         3.43 o
  -5   7   9         74.00         56.00         4.60 o
  -4   7   9          0.22         -4.23         2.82 o
  -3   7   9        161.52        147.53         6.44 o
  -2   7   9         29.49         30.23         2.99 o
  -1   7   9          9.19         10.00         2.44 o
   0   7   9         55.76         42.64         3.92 o
   1   7   9         19.50         22.51         3.09 o
   2   7   9        224.82        216.34         7.55 o
   3   7   9          8.77         16.81         3.84 o
   4   7   9         21.70         21.71         4.49 o
   5   7   9          0.80         -3.83         4.34 o
   6   7   9         28.79         28.87         5.16 o
   7   7   9          3.91         -1.95         6.19 o
   8   7   9          7.60         10.51         7.18 o
   9   7   9          8.63          3.84         7.39 o
  10   7   9          6.05          5.60         6.61 o
  11   7   9          7.93         32.48         9.87 o
 -11   8   9         27.51         27.24         9.67 o
 -10   8   9         12.79         12.46         8.32 o
  -9   8   9          3.24          2.75         5.75 o
  -8   8   9         19.54         20.33         5.87 o
  -7   8   9         49.45         48.30         4.33 o
  -6   8   9          0.41         -4.73         3.15 o
  -5   8   9         14.06          6.91         3.61 o
  -4   8   9         15.51          7.84         3.55 o
  -3   8   9          5.27         -1.49         3.36 o
  -2   8   9         65.10         64.90         3.82 o
  -1   8   9         23.98         16.61         2.84 o
   0   8   9         21.45         16.35         3.31 o
   1   8   9        403.74        412.93        12.95 o
   2   8   9        244.46        230.96        17.90 o
   3   8   9         93.39         96.92         6.28 o
   4   8   9         11.63         14.70         4.18 o
   5   8   9          1.58         -0.55         4.41 o
   6   8   9          5.06          3.56         6.57 o
   7   8   9         94.48         71.56         9.54 o
   8   8   9         35.05         28.09         8.38 o
   9   8   9          0.98        -10.25         6.83 o
  10   8   9          0.05         -3.41         6.34 o
  11   8   9          0.20         -4.88         4.69 o
 -11   9   9         22.49         21.47        11.27 o
 -10   9   9        127.64        172.84        18.79 o
  -9   9   9         18.10         27.86         8.32 o
  -8   9   9        200.41        207.37        11.65 o
  -7   9   9        104.34         91.35         6.12 o
  -6   9   9        147.79        143.57         8.91 o
  -5   9   9         26.48         28.73         4.23 o
  -4   9   9         98.04         80.02         5.72 o
  -3   9   9         35.29         30.75         4.75 o
  -2   9   9         25.39         13.36         4.10 o
  -1   9   9        377.84        340.61         8.52 o
   0   9   9          0.78          2.16         2.91 o
   1   9   9         70.17         66.36         5.38 o
   2   9   9       2687.55       2800.03        37.91 o
   3   9   9        112.97        120.28         6.82 o
   4   9   9         51.74         50.53         5.04 o
   5   9   9          7.23          4.86         3.69 o
   6   9   9         34.09         34.90         5.43 o
   7   9   9        164.65        156.30         9.11 o
   8   9   9          0.19         -2.51         4.30 o
   9   9   9         11.40         11.27         4.98 o
  10   9   9          4.57          2.57         4.38 o
 -10  10   9         53.46         59.58        13.42 o
  -9  10   9          8.30          8.09         7.56 o
  -8  10   9          1.25         -0.81         6.45 o
  -7  10   9         60.52         74.06         8.85 o
  -6  10   9          1.16          0.13         4.10 o
  -5  10   9         10.44          4.69         4.10 o
  -4  10   9         85.59         77.98         6.27 o
  -3  10   9         15.92         16.99         4.54 o
  -2  10   9        112.42         92.88         6.80 o
  -1  10   9        390.36        385.24        12.03 o
   0  10   9          1.79         -0.31         3.02 o
   1  10   9         11.22          8.66         3.62 o
   2  10   9         11.94          5.56         4.10 o
   3  10   9          0.36         -4.23         3.38 o
   4  10   9          7.76          9.39         4.00 o
   5  10   9        385.02        386.58        12.40 o
   6  10   9          2.66          1.57         4.77 o
   7  10   9          1.02          5.03         4.77 o
   8  10   9         64.90         62.14         6.72 o
   9  10   9         47.39         38.61         6.19 o
  10  10   9          1.16          1.46         5.04 o
  -9  11   9          0.20         -6.36         7.18 o
  -8  11   9          2.03         -0.27         6.83 o
  -7  11   9        149.12        152.39         9.00 o
  -6  11   9          3.32         -0.76         4.55 o
  -5  11   9          6.13         10.07         4.57 o
  -4  11   9          0.92         -6.19         4.12 o
  -3  11   9         20.08         13.43         4.85 o
  -2  11   9        206.22        198.35         9.91 o
  -1  11   9         60.12         55.36         5.96 o
   0  11   9         63.52         62.61         4.53 o
   1  11   9          9.11          8.24         3.57 o
   2  11   9         92.96         82.80         5.89 o
   3  11   9         82.02         82.17         6.59 o
   4  11   9          6.94          5.23         5.06 o
   5  11   9          8.22          3.06         4.73 o
   6  11   9        199.93        231.57        10.83 o
   7  11   9         46.08         49.71         6.32 o
   8  11   9         25.13         29.24         6.17 o
   9  11   9          1.70         -5.76         5.22 o
  -9  12   9          0.77         10.78         9.93 o
  -8  12   9        304.37        397.17        19.54 o
  -7  12   9         19.79         19.80         5.00 o
  -6  12   9         72.12         68.74         6.70 o
  -5  12   9         17.54         21.74         5.43 o
  -4  12   9         24.11         23.24         5.37 o
  -3  12   9         16.00          9.92         5.06 o
  -2  12   9          3.81          0.63         4.71 o
  -1  12   9          8.61          4.67         5.10 o
   0  12   9         57.27         64.90         6.66 o
   1  12   9         49.88         41.36         6.74 o
   2  12   9          1.81         -4.99         3.95 o
   3  12   9          0.88         -2.82         4.62 o
   4  12   9         88.99         91.95         7.36 o
   5  12   9         36.54         32.03         6.37 o
   6  12   9         93.72         91.48         7.76 o
   7  12   9         45.86         66.88         7.79 o
   8  12   9          6.57         -0.93         5.67 o
  -7  13   9          5.35          7.05         4.96 o
  -6  13   9          2.08          2.53         5.14 o
  -5  13   9         38.64         36.89         6.31 o
  -4  13   9         24.50         22.50         5.84 o
  -3  13   9        147.45        150.54        16.77 o
  -2  13   9        116.64        100.02         8.05 o
  -1  13   9         67.54         55.56         6.80 o
   0  13   9         27.84         25.76         5.87 o
   1  13   9         51.00         53.83         6.87 o
   2  13   9          6.83         -2.62         4.62 o
   3  13   9         43.98         34.23         5.90 o
   4  13   9          0.13         -6.26         4.94 o
   5  13   9         23.97         15.53         5.64 o
   6  13   9        110.62        109.69        12.73 o
   7  13   9          4.97          4.85         6.09 o
  -6  14   9          7.96          9.15         6.46 o
  -5  14   9          0.26          1.89         6.39 o
  -4  14   9          0.35         -5.24         5.35 o
  -3  14   9          0.93         -0.06         5.74 o
  -2  14   9         10.78         16.25         6.18 o
  -1  14   9         10.27         12.51         5.78 o
   0  14   9          6.76          0.65         7.01 o
   1  14   9          1.80         -4.71         6.71 o
   2  14   9          0.30         -3.70         6.71 o
   3  14   9         58.98         55.19         9.54 o
   4  14   9          0.43         -2.88         5.13 o
   5  14   9         21.10         25.88         6.31 o
  -4  15   9         28.03         24.62         6.69 o
  -3  15   9          8.15         -2.93         6.06 o
  -2  15   9          2.91          1.83         6.07 o
  -1  15   9          7.41         -7.78         7.39 o
   0  15   9          0.07         -0.55         7.22 o
   1  15   9          4.14         -3.70         7.56 o
   2  15   9         49.87         68.71        16.91 o
   3  15   9         16.42          3.83        14.49 o
 -12   0  10        117.72        100.91        20.40 o
 -10   0  10         22.88         18.77        12.35 o
  -8   0  10       1254.12       1219.53        22.50 o
  -6   0  10        707.46        709.09        24.16 o
  -4   0  10        378.34        373.60        16.10 o
  -2   0  10        834.95        866.90        27.91 o
   0   0  10        540.88        493.84        19.86 o
   2   0  10        649.19        717.35        27.64 o
   4   0  10         51.96         70.65         6.42 o
   6   0  10        556.45        582.55        15.07 o
   8   0  10          4.93         -6.83         6.11 o
  10   0  10        193.13        194.31        20.93 o
  12   0  10         23.41         30.06        13.96 o
 -13   1  10         20.39         16.96        12.07 o
 -12   1  10         31.04         42.77         8.69 o
 -11   1  10          4.57         -0.35         4.59 o
 -10   1  10         17.79          9.01         3.74 o
  -9   1  10          0.87          0.07         3.73 o
  -8   1  10         54.10         46.14         3.55 o
  -7   1  10        508.50        508.77        12.40 o
  -6   1  10        270.42        283.33        16.10 o
  -5   1  10         16.22         11.89         3.59 o
  -4   1  10         89.95         73.75         5.66 o
  -3   1  10       1056.31       1085.84        23.34 o
  -2   1  10        527.82        574.66        14.80 o
  -1   1  10        838.25        901.22        20.68 o
   0   1  10        726.47        748.19        18.41 o
   1   1  10          8.69         17.01         3.50 o
   2   1  10        160.06        135.43         8.94 o
   3   1  10       1308.59       1380.27        21.26 o
   4   1  10          3.21          7.25         3.15 o
   5   1  10         20.85         10.22         3.01 o
   6   1  10         62.63         56.89         4.44 o
   7   1  10         75.10         74.95         4.34 o
   8   1  10        150.46        145.96        12.32 o
   9   1  10          6.65         -2.30         4.67 o
  10   1  10         88.65         73.82        10.43 o
  11   1  10          0.11         -6.98         7.77 o
  12   1  10         28.63         45.94        10.61 o
 -13   2  10         47.17         63.48        13.65 o
 -12   2  10          2.25          2.60         5.96 o
 -11   2  10          4.38          7.92         3.89 o
 -10   2  10         71.61         87.41         5.81 o
  -9   2  10        555.02        579.60        13.09 o
  -8   2  10        241.63        224.68        16.18 o
  -7   2  10          4.59          2.24         2.94 o
  -6   2  10         39.38         34.08         4.36 o
  -5   2  10         11.93          7.56         3.31 o
  -4   2  10        113.95        128.18         7.21 o
  -3   2  10        181.02        175.98         8.15 o
  -2   2  10        302.02        250.06         9.29 o
  -1   2  10       2140.27       2277.30        43.43 o
   0   2  10       1654.44       1715.51        99.57 o
   1   2  10         70.65         90.81         7.82 o
   2   2  10         45.61         50.00         5.68 o
   3   2  10         19.10         24.58         4.03 o
   4   2  10        317.16        317.28         8.63 o
   5   2  10         52.79         38.51         4.26 o
   6   2  10          8.17         -0.53         3.79 o
   7   2  10        676.40        680.59        12.71 o
   8   2  10         20.65          9.08         8.15 o
   9   2  10        216.98        252.64        18.39 o
  10   2  10         16.82          4.32         7.77 o
  11   2  10          9.66          6.71         8.35 o
  12   2  10         37.56         37.76        10.05 o
 -13   3  10          1.29         -1.07        10.25 o
 -12   3  10          1.09          0.33         5.97 o
 -11   3  10        177.34        183.11        11.16 o
 -10   3  10         66.38         68.62         6.25 o
  -9   3  10          0.41         -1.45         2.96 o
  -8   3  10        339.62        351.39         9.08 o
  -7   3  10         34.47         22.82         3.40 o
  -6   3  10        586.26        590.09        13.44 o
  -5   3  10          0.59          0.56         3.31 o
  -4   3  10        486.41        468.42        11.74 o
  -3   3  10        177.12        197.01        15.57 o
  -2   3  10        877.50        894.54        20.49 o
  -1   3  10         23.21         30.60         4.51 o
   0   3  10          5.72         -3.96         3.59 o
   1   3  10         58.64         50.23         6.53 o
   2   3  10        362.84        364.83        11.72 o
   3   3  10         28.86         24.99         3.59 o
   4   3  10         18.82         18.06         3.46 o
   5   3  10        526.63        531.21        11.99 o
   6   3  10        215.53        203.69        12.16 o
   7   3  10       1097.46       1144.66        19.09 o
   8   3  10         46.93         54.34         6.12 o
   9   3  10         57.28         55.92         7.52 o
  10   3  10         68.90         82.68        10.81 o
  11   3  10         16.14          9.03         8.71 o
  12   3  10         47.70         59.63        10.81 o
 -13   4  10          0.31          5.90        14.49 o
 -12   4  10          0.78          1.96        11.56 o
 -11   4  10         15.96         11.22         6.41 o
 -10   4  10         79.06         89.33         8.53 o
  -9   4  10          2.11         -1.22         3.33 o
  -8   4  10         22.94         21.39         3.56 o
  -7   4  10        203.81        183.84         6.74 o
  -6   4  10        797.91        758.65        11.77 o
  -5   4  10       2178.87       2193.67        29.99 o
  -4   4  10        391.31        396.84        11.05 o
  -3   4  10        237.21        251.71         8.56 o
  -2   4  10         87.67         91.07         5.47 o
  -1   4  10         37.98         28.49         3.87 o
   0   4  10         59.35         55.41         5.66 o
   1   4  10        759.82        769.67        17.51 o
   2   4  10        330.80        339.67        14.95 o
   3   4  10       1088.14       1119.88        18.35 o
   4   4  10         23.53         24.11         3.80 o
   5   4  10        333.30        338.98         9.59 o
   6   4  10        102.05         80.05         6.74 o
   7   4  10        282.26        294.42        11.35 o
   8   4  10        135.54        119.75        10.61 o
   9   4  10         34.47         34.22         6.71 o
  10   4  10        106.25        109.63        12.15 o
  11   4  10        101.61        107.99        19.32 o
  12   4  10         50.04         66.24        11.37 o
 -12   5  10          1.41          2.85         6.58 o
 -11   5  10         26.12         34.43         7.04 o
 -10   5  10          0.43         -5.82         6.14 o
  -9   5  10        371.21        379.34         9.23 o
  -8   5  10         76.40         58.36         6.04 o
  -7   5  10        450.16        471.04        10.56 o
  -6   5  10         81.82         77.74         7.10 o
  -5   5  10         22.73         28.90         2.46 o
  -4   5  10          0.02         -1.80         2.33 o
  -3   5  10        118.87        103.84         6.61 o
  -2   5  10       2197.28       2240.71        36.08 o
  -1   5  10        228.04        225.78         6.87 o
   0   5  10         31.38         15.89         3.11 o
   1   5  10         48.15         44.58         3.49 o
   2   5  10        757.47        735.62        11.82 o
   3   5  10         45.93         47.57         3.47 o
   4   5  10        712.88        718.61        14.17 o
   5   5  10       1429.08       1509.79        25.80 o
   6   5  10        233.04        265.87        10.74 o
   7   5  10        535.63        575.62        15.39 o
   8   5  10          4.98          3.10         7.01 o
   9   5  10          7.43         -1.61         5.87 o
  10   5  10         39.55         43.62         7.51 o
  11   5  10        105.63        183.15        21.74 o
  12   5  10         26.77         50.71        10.99 o
 -12   6  10         24.07         18.00         7.73 o
 -11   6  10         88.33         89.93        11.05 o
 -10   6  10         21.92         34.03         7.94 o
  -9   6  10          9.34          4.52         5.18 o
  -8   6  10         14.92         14.22         3.18 o
  -7   6  10        145.90        161.65         6.92 o
  -6   6  10         35.65         24.94         5.58 o
  -5   6  10          0.63         -4.36         2.91 o
  -4   6  10        288.80        333.35         9.07 o
  -3   6  10        114.95        129.70         4.76 o
  -2   6  10          1.54          2.88         2.62 o
  -1   6  10          4.18          2.78         2.74 o
   0   6  10        885.61        870.51        14.87 o
   1   6  10        137.74        123.41         5.88 o
   2   6  10         29.18         27.44         3.24 o
   3   6  10          1.78          6.83         3.49 o
   4   6  10       3361.31       3420.05        45.80 o
   5   6  10       2173.52       2113.92        31.04 o
   6   6  10         72.49         59.85         6.21 o
   7   6  10          1.23         -4.70         6.42 o
   8   6  10         16.48          8.49         7.56 o
   9   6  10          0.78          9.37         7.48 o
  10   6  10         36.20         41.71         9.65 o
  11   6  10        284.95        386.23        22.54 o
 -12   7  10         19.01         28.77         9.23 o
 -11   7  10          3.52          1.15         8.32 o
 -10   7  10          3.06          0.96         7.04 o
  -9   7  10         35.61         24.11         5.77 o
  -8   7  10        102.72        105.38         5.69 o
  -7   7  10         11.60         12.31         3.65 o
  -6   7  10        127.08        109.20         6.01 o
  -5   7  10         34.01         28.87         4.20 o
  -4   7  10         45.60         42.33         4.22 o
  -3   7  10        650.10        637.30        12.99 o
  -2   7  10         76.57         70.88         3.95 o
  -1   7  10        126.31        105.02         5.43 o
   0   7  10        453.91        437.69         9.91 o
   1   7  10        320.95        362.02         9.42 o
   2   7  10        373.67        380.64        17.05 o
   3   7  10       1329.08       1390.64        25.34 o
   4   7  10          6.89          9.25         6.51 o
   5   7  10          0.78          8.03         4.63 o
   6   7  10        151.40        154.35         8.84 o
   7   7  10          4.02         -9.47         7.51 o
   8   7  10         41.97         27.88         8.63 o
   9   7  10          2.14          2.01         7.48 o
  10   7  10          0.84         -0.40         6.68 o
  11   7  10         63.47         97.59        12.15 o
 -11   8  10          0.45          1.83         8.84 o
 -10   8  10         13.04         12.35         7.94 o
  -9   8  10          3.59          2.53         5.93 o
  -8   8  10        100.21         85.34         6.35 o
  -7   8  10         19.70         18.45         3.86 o
  -6   8  10          0.13         -4.45         3.64 o
  -5   8  10        208.46        205.50         7.92 o
  -4   8  10        283.39        279.51         8.85 o
  -3   8  10         79.53         60.44         4.86 o
  -2   8  10         14.16         13.58         2.40 o
  -1   8  10        241.51        227.99         6.47 o
   0   8  10        216.15        204.87         6.49 o
   1   8  10        450.03        410.71        14.91 o
   2   8  10       1554.99       1586.62        24.94 o
   3   8  10        519.80        589.24        13.52 o
   4   8  10        834.55        846.30        19.08 o
   5   8  10          2.15          1.04         4.51 o
   6   8  10        126.36         99.45        10.23 o
   7   8  10         27.93         21.99        10.47 o
   8   8  10         56.55         66.80        11.27 o
   9   8  10         40.55         50.77         9.87 o
  10   8  10         47.45         51.00         8.47 o
 -11   9  10         16.27         18.79        11.27 o
 -10   9  10         11.47         23.91         9.33 o
  -9   9  10          3.55          4.01         5.93 o
  -8   9  10         66.20         52.78         5.27 o
  -7   9  10         90.70         98.08         8.29 o
  -6   9  10          0.31         -3.32         3.44 o
  -5   9  10         67.79         63.14         5.26 o
  -4   9  10          0.22          1.87         3.66 o
  -3   9  10        152.42        148.27         7.17 o
  -2   9  10        179.72        152.34         8.02 o
  -1   9  10         62.51         43.87         3.92 o
   0   9  10        185.48        174.77         9.13 o
   1   9  10          6.81          5.75         3.55 o
   2   9  10       2142.52       2229.92        47.11 o
   3   9  10        218.33        208.19         8.75 o
   4   9  10        183.20        218.29         8.72 o
   5   9  10         12.13         18.62         7.34 o
   6   9  10         56.12         62.47         9.01 o
   7   9  10         62.66         65.92         9.40 o
   8   9  10          9.45          4.66         5.00 o
   9   9  10         49.88         50.18         6.58 o
  10   9  10          2.46         -3.14         4.98 o
 -10  10  10         82.35        119.17        16.10 o
  -9  10  10          9.94          8.36         7.56 o
  -8  10  10         30.56         34.73         5.48 o
  -7  10  10          1.36          7.74         4.22 o
  -6  10  10         44.71         47.15         5.45 o
  -5  10  10        172.53        186.89        10.65 o
  -4  10  10          1.09         -0.84         4.00 o
  -3  10  10          1.24         -5.73         3.92 o
  -2  10  10        292.10        271.79        10.72 o
  -1  10  10         11.90         18.74         3.41 o
   0  10  10         75.20         72.24         4.70 o
   1  10  10          5.21          8.36         3.62 o
   2  10  10         15.42         19.80         4.27 o
   3  10  10          0.78          6.80         4.00 o
   4  10  10        429.55        477.55        12.07 o
   5  10  10        235.33        217.12        10.16 o
   6  10  10         32.80         29.14         5.58 o
   7  10  10          2.25          2.87         4.77 o
   8  10  10          7.37         -1.94         5.14 o
   9  10  10         37.91         51.69         6.60 o
  -9  11  10          2.51         -1.28         7.72 o
  -8  11  10        127.95        156.71        18.25 o
  -7  11  10         41.08         42.23         5.45 o
  -6  11  10         17.73         29.74         7.39 o
  -5  11  10          0.01         -1.13         4.23 o
  -4  11  10         26.81         40.17         5.64 o
  -3  11  10        165.70        124.32         7.93 o
  -2  11  10        129.90        123.07         8.89 o
  -1  11  10         19.13         10.60         4.88 o
   0  11  10         57.39         61.09         4.85 o
   1  11  10          0.04          0.20         3.66 o
   2  11  10          0.76          0.79         3.66 o
   3  11  10        105.55        116.27         6.73 o
   4  11  10         22.71         20.61         5.39 o
   5  11  10         50.68         49.89         6.31 o
   6  11  10        116.00        127.36         8.96 o
   7  11  10        103.94        101.56         8.28 o
   8  11  10          0.10         -2.72         5.24 o
  -8  12  10          8.18         18.25        10.74 o
  -7  12  10         96.52        120.50        13.73 o
  -6  12  10         30.21         48.55         6.11 o
  -5  12  10         69.07         66.94         8.39 o
  -4  12  10         17.31          6.62         4.96 o
  -3  12  10          8.63          1.55         5.20 o
  -2  12  10         54.60         50.37         6.40 o
  -1  12  10         99.47         96.58         7.59 o
   0  12  10         63.04         63.85         6.70 o
   1  12  10         63.12         55.38         6.61 o
   2  12  10          8.23          8.64         6.26 o
   3  12  10         24.06         19.72         5.40 o
   4  12  10          6.43         -5.77         6.04 o
   5  12  10          0.60         -3.54         4.96 o
   6  12  10         21.38         24.35         5.94 o
   7  12  10         99.74        113.11         8.77 o
  -7  13  10         33.31         41.09         7.28 o
  -6  13  10         20.29         26.35         5.91 o
  -5  13  10         20.99         17.87         6.06 o
  -4  13  10          4.71          1.62         5.25 o
  -3  13  10         37.21         38.21         6.46 o
  -2  13  10          4.07         -2.76         5.25 o
  -1  13  10         12.52          8.12         5.53 o
   0  13  10         22.70         20.26         5.91 o
   1  13  10          0.00         -5.90         6.44 o
   2  13  10          2.13         -1.71         6.32 o
   3  13  10          0.21         -5.43         5.05 o
   4  13  10         13.65          9.90         5.58 o
   5  13  10          0.84         -2.48         5.10 o
   6  13  10         36.48         41.61         6.80 o
  -5  14  10          1.35         -8.42         6.75 o
  -4  14  10         16.75         13.13         6.07 o
  -3  14  10          5.86          9.29         6.29 o
  -2  14  10        119.96        115.20         9.19 o
  -1  14  10         24.78         17.17         6.27 o
   0  14  10         10.56          3.22         7.34 o
   1  14  10          3.11          4.17         7.09 o
   2  14  10         33.58         39.94         9.39 o
   3  14  10          2.84         -0.40         7.05 o
   4  14  10          5.17         -1.00         7.05 o
  -2  15  10          0.16         -8.81         5.87 o
  -1  15  10         13.39          5.37         7.97 o
   0  15  10         51.71         47.00         9.63 o
   1  15  10         20.01         27.36         9.09 o
   2  15  10          0.39          1.07         7.61 o
 -13   0  11          0.51         11.27        15.57 o
 -11   0  11          0.08        -12.95         9.93 o
  -9   0  11         26.54         30.61         6.24 o
  -7   0  11         59.65         48.85         8.05 o
  -5   0  11         34.79         31.67         6.44 o
  -3   0  11          0.47         -0.54         5.37 o
  -1   0  11        295.98        270.00        14.49 o
   1   0  11         68.54         64.41         8.59 o
   3   0  11       2104.68       2142.83        60.66 o
   5   0  11         26.00         16.64         7.51 o
   7   0  11         14.49          7.79         5.87 o
   9   0  11          0.00         -6.21         6.04 o
  11   0  11         82.28        107.36        17.18 o
 -13   1  11          0.68        -14.51         9.67 o
 -12   1  11          0.78          5.18         4.14 o
 -11   1  11          6.93         -2.34         3.94 o
 -10   1  11         70.88         64.14         5.11 o
  -9   1  11         84.96         69.39         5.18 o
  -8   1  11          7.21         -2.10         5.02 o
  -7   1  11          3.64         -3.05         3.70 o
  -6   1  11         57.30         58.24         5.49 o
  -5   1  11        127.38        121.83         9.39 o
  -4   1  11          7.53          3.76         3.42 o
  -3   1  11          5.62         12.35         3.80 o
  -2   1  11        299.11        289.27        10.81 o
  -1   1  11        668.15        709.10        18.03 o
   0   1  11       1353.17       1370.34        29.23 o
   1   1  11         65.79         64.97         6.07 o
   2   1  11          1.17         -1.05         3.97 o
   3   1  11         97.53        110.39        16.10 o
   4   1  11          0.02         -5.25         3.50 o
   5   1  11         89.32         70.16         5.84 o
   6   1  11        257.37        262.62         9.22 o
   7   1  11          0.56         -6.02         4.01 o
   8   1  11         14.26          7.60         4.69 o
   9   1  11          0.29         -2.54         7.18 o
  10   1  11         19.05         17.70         8.53 o
  11   1  11          0.17         -2.38        10.20 o
  12   1  11         11.74          1.61         8.53 o
 -13   2  11          2.38         15.57        16.10 o
 -12   2  11          2.48         -3.74         5.96 o
 -11   2  11          0.66         -2.89         3.74 o
 -10   2  11         38.95         39.48         4.57 o
  -9   2  11         74.56         78.22         5.68 o
  -8   2  11         33.15         39.22         4.35 o
  -7   2  11         82.92         64.00         5.85 o
  -6   2  11        216.34        210.05         8.18 o
  -5   2  11         27.81         28.40         4.56 o
  -4   2  11         94.72         97.97         7.21 o
  -3   2  11          0.04          2.26         3.59 o
  -2   2  11       1073.66       1111.61        24.69 o
  -1   2  11        196.10        192.87         9.09 o
   0   2  11         61.24         48.35         5.49 o
   1   2  11         63.71         51.57         5.66 o
   2   2  11        447.69        454.11        15.03 o
   3   2  11        488.97        501.30        17.57 o
   4   2  11         21.99         22.45         4.32 o
   5   2  11        108.23        102.84         6.02 o
   6   2  11         25.15          7.94         4.28 o
   7   2  11        147.81        143.24         8.88 o
   8   2  11         96.82         80.75         6.34 o
   9   2  11         74.09         62.32         7.61 o
  10   2  11          2.62         -4.60         7.77 o
  11   2  11         16.62          3.53        10.20 o
  12   2  11         20.08         30.33         9.87 o
 -12   3  11          7.19          3.35         6.23 o
 -11   3  11          0.14          1.09         3.76 o
 -10   3  11        123.28        124.47         8.59 o
  -9   3  11          7.55         11.62         4.06 o
  -8   3  11         62.22         54.98         4.49 o
  -7   3  11         76.45         68.30         4.56 o
  -6   3  11        154.02        127.34         6.05 o
  -5   3  11        285.27        284.27        15.11 o
  -4   3  11       1077.55       1084.60        28.16 o
  -3   3  11        727.28        663.38        16.89 o
  -2   3  11         28.44         24.70         4.55 o
  -1   3  11        685.10        671.00        17.45 o
   0   3  11         14.55          2.93         4.12 o
   1   3  11        204.57        207.89         9.85 o
   2   3  11         39.23         37.83         5.49 o
   3   3  11         25.26         24.43         3.74 o
   4   3  11          2.69         -2.46         3.16 o
   5   3  11        285.28        299.45         9.59 o
   6   3  11        445.91        449.17        11.82 o
   7   3  11         59.64         51.38         6.37 o
   8   3  11         13.68         17.87         6.29 o
   9   3  11        146.45        165.55        13.11 o
  10   3  11         12.53          5.11         7.77 o
  11   3  11         19.72         27.38         9.11 o
  12   3  11          0.02         -8.43         8.63 o
 -12   4  11          2.97         -3.27         7.60 o
 -11   4  11          9.17          8.21         6.01 o
 -10   4  11        121.51        140.81         7.04 o
  -9   4  11         39.37         36.57         4.12 o
  -8   4  11         56.39         48.29         4.45 o
  -7   4  11        695.58        691.96        13.42 o
  -6   4  11       1406.32       1390.45        29.29 o
  -5   4  11        531.98        522.56        13.41 o
  -4   4  11        869.20        865.52        17.79 o
  -3   4  11        256.15        226.24         8.55 o
  -2   4  11         45.87         38.07         4.71 o
  -1   4  11         19.45         22.56         4.73 o
   0   4  11        639.11        609.17        17.45 o
   1   4  11        333.86        364.96        12.99 o
   2   4  11          0.07         -5.18         3.45 o
   3   4  11         14.61         12.67         3.56 o
   4   4  11         56.07         57.55         5.05 o
   5   4  11         73.95         60.86         5.63 o
   6   4  11        756.60        728.75        17.53 o
   7   4  11         44.24         42.10         6.08 o
   8   4  11        435.88        492.55        19.73 o
   9   4  11         45.80         44.96         7.11 o
  10   4  11          1.61         -9.59         7.56 o
  11   4  11          7.25          2.93        12.35 o
 -12   5  11          0.65          4.20         6.76 o
 -11   5  11         18.10         17.33         8.00 o
 -10   5  11         12.60          7.05         3.29 o
  -9   5  11          5.95          0.96         3.16 o
  -8   5  11          3.14          4.59         5.27 o
  -7   5  11        165.52        146.51         6.76 o
  -6   5  11         37.64         34.84         4.26 o
  -5   5  11          4.74         -1.67         3.27 o
  -4   5  11        415.74        405.96        12.81 o
  -3   5  11         11.20         13.44         4.15 o
  -2   5  11         17.71         11.76         3.93 o
  -1   5  11         50.36         48.11         3.96 o
   0   5  11       1897.34       1813.36        25.95 o
   1   5  11        438.23        466.61        10.77 o
   2   5  11        604.18        605.61        12.04 o
   3   5  11        160.87        175.75         8.66 o
   4   5  11        244.92        245.00         9.41 o
   5   5  11         75.32         65.60         5.68 o
   6   5  11         57.85         47.14         5.99 o
   7   5  11          6.03          9.66         5.20 o
   8   5  11         25.20         27.61         8.53 o
   9   5  11          1.91          1.04         7.01 o
  10   5  11          6.05         15.57         8.35 o
  11   5  11          6.11          3.31         8.87 o
 -12   6  11          0.37          5.48         8.04 o
 -11   6  11        193.01        278.41        16.83 o
 -10   6  11         66.23         63.56         9.67 o
  -9   6  11          2.39          0.77         3.14 o
  -8   6  11        104.06         98.34         5.92 o
  -7   6  11         18.81         13.40         3.61 o
  -6   6  11        273.29        249.36         8.28 o
  -5   6  11        518.76        489.80        11.30 o
  -4   6  11          0.08         -3.84         3.17 o
  -3   6  11        636.57        638.48        11.98 o
  -2   6  11          0.99          0.30         2.73 o
  -1   6  11        377.07        348.39         8.83 o
   0   6  11        934.54        914.23        15.72 o
   1   6  11         26.64         19.63         3.94 o
   2   6  11          0.53         -4.00         3.46 o
   3   6  11         52.42         45.88         4.91 o
   4   6  11         10.73         17.27         5.27 o
   5   6  11          1.84          0.41         4.96 o
   6   6  11          0.05          2.35         4.55 o
   7   6  11        383.43        399.69        17.95 o
   8   6  11         49.93         45.37         8.91 o
   9   6  11          0.01         -1.92         7.18 o
  10   6  11          6.97          3.59         8.32 o
  11   6  11        100.30        131.73        20.67 o
 -11   7  11         74.74        106.62        12.35 o
 -10   7  11         28.94         12.87        13.96 o
  -9   7  11         60.42         39.23         9.14 o
  -8   7  11         72.63         69.73         5.00 o
  -7   7  11          6.21         -0.15         3.37 o
  -6   7  11          6.26          2.96         3.80 o
  -5   7  11        621.43        562.70        12.40 o
  -4   7  11         21.92         10.48         3.63 o
  -3   7  11        189.90        201.02         5.54 o
  -2   7  11          8.65          1.88         2.46 o
  -1   7  11         10.81         11.57         3.18 o
   0   7  11         21.99         21.43         3.89 o
   1   7  11          0.02         -5.35         3.56 o
   2   7  11       4108.06       4025.90        52.01 o
   3   7  11        303.06        274.44        14.64 o
   4   7  11        291.51        303.72        19.00 o
   5   7  11         14.17         10.10         5.46 o
   6   7  11        199.70        211.47        10.58 o
   7   7  11         19.04          5.46         8.32 o
   8   7  11        195.35        195.74        16.64 o
   9   7  11         50.97         39.71         9.29 o
  10   7  11         39.16         57.10        11.01 o
 -11   8  11          6.89         13.96        10.74 o
 -10   8  11         21.81         38.15         9.25 o
  -9   8  11         17.17         15.28         6.36 o
  -8   8  11         32.68         37.00         4.13 o
  -7   8  11          8.54         -0.30         3.53 o
  -6   8  11         44.76         51.22         4.90 o
  -5   8  11         67.32         61.27         5.19 o
  -4   8  11         41.24         32.72         4.37 o
  -3   8  11        208.81        202.54         7.83 o
  -2   8  11          0.15         -3.60         2.40 o
  -1   8  11        127.48        132.94         5.80 o
   0   8  11         29.73         24.00         3.49 o
   1   8  11         17.67         18.52         4.87 o
   2   8  11       1501.78       1533.86        28.36 o
   3   8  11       1353.84       1366.19        26.13 o
   4   8  11        134.28        148.11         9.48 o
   5   8  11         98.85         89.89         7.17 o
   6   8  11         60.12         61.21         9.01 o
   7   8  11          0.49         -7.20         6.80 o
   8   8  11          0.04         -5.22         7.72 o
   9   8  11         82.45        108.86        12.46 o
  10   8  11          5.91         11.38         8.91 o
 -10   9  11         70.44         94.38        19.06 o
  -9   9  11         15.97         29.64         7.08 o
  -8   9  11        175.03        194.68         7.84 o
  -7   9  11        129.39        137.93         7.15 o
  -6   9  11         38.31         40.16         4.77 o
  -5   9  11         44.63         40.94         4.84 o
  -4   9  11        215.48        168.20         7.87 o
  -3   9  11         83.88         71.43         5.56 o
  -2   9  11        378.24        332.00         9.80 o
  -1   9  11        328.48        315.51         9.06 o
   0   9  11         29.68         11.90         3.48 o
   1   9  11          8.70         10.11         3.74 o
   2   9  11        140.93        120.77         9.53 o
   3   9  11        122.19        148.72        10.76 o
   4   9  11         69.39         71.79         7.15 o
   5   9  11         12.10         13.57         7.22 o
   6   9  11          0.11         -7.89         6.83 o
   7   9  11         17.83          8.32         7.48 o
   8   9  11          1.35        -10.30         8.10 o
   9   9  11          5.55          5.51         9.39 o
  -9  10  11         28.97         37.15         8.48 o
  -8  10  11          5.44         14.05         4.10 o
  -7  10  11          4.55          3.22         4.36 o
  -6  10  11         12.69         18.66         4.60 o
  -5  10  11          9.24          8.88         4.49 o
  -4  10  11         16.62         26.78         4.96 o
  -3  10  11         35.91         33.06         5.21 o
  -2  10  11          4.03         -0.05         4.12 o
  -1  10  11         52.78         52.07         6.03 o
   0  10  11         96.45         93.36         5.78 o
   1  10  11        154.97        154.68         7.24 o
   2  10  11          9.16         10.68         4.13 o
   3  10  11        869.96        876.59        17.14 o
   4  10  11         68.84         77.48        12.06 o
   5  10  11         92.11         92.27         7.61 o
   6  10  11         15.48         19.04         5.51 o
   7  10  11         37.01         45.57         6.41 o
   8  10  11          5.03         10.45         5.60 o
   9  10  11         27.80         24.19         6.34 o
  -9  11  11          1.39          1.07        10.74 o
  -8  11  11        141.85        160.25        13.22 o
  -7  11  11          6.70          8.80         6.25 o
  -6  11  11        161.65        153.19        10.71 o
  -5  11  11         10.37         14.24         5.04 o
  -4  11  11          0.12         -1.82         4.54 o
  -3  11  11          2.26         -6.44         4.34 o
  -2  11  11         17.22          9.95         4.83 o
  -1  11  11          3.74          0.89         4.52 o
   0  11  11         86.31         74.86         7.53 o
   1  11  11        100.77         99.88         6.36 o
   2  11  11         49.86         44.96         5.14 o
   3  11  11         23.26         23.15         5.49 o
   4  11  11          7.35          4.44         5.06 o
   5  11  11        138.40        155.63         9.70 o
   6  11  11          5.37          5.46         5.29 o
   7  11  11          3.58          5.96         5.76 o
   8  11  11         79.55        109.45         8.68 o
  -7  12  11         10.60          9.57         9.85 o
  -6  12  11         61.72         59.40         6.82 o
  -5  12  11          0.35          3.42         4.94 o
  -4  12  11          0.52         -3.40         4.65 o
  -3  12  11         37.40         45.20         6.27 o
  -2  12  11          0.34         -2.82         4.71 o
  -1  12  11          0.21          1.08         5.04 o
   0  12  11        259.22        288.31        11.93 o
   1  12  11         73.37         83.89         7.55 o
   2  12  11         58.58         55.78         6.59 o
   3  12  11          0.65         -0.02         5.06 o
   4  12  11         51.75         66.44         7.12 o
   5  12  11         65.40         60.81         7.02 o
   6  12  11         38.72         41.08         6.68 o
   7  12  11         11.95          5.37         5.93 o
  -6  13  11          7.34          4.15         5.65 o
  -5  13  11         22.96         14.64         5.92 o
  -4  13  11         37.49         38.51         6.68 o
  -3  13  11         20.36         16.82         5.99 o
  -2  13  11         41.99         38.38         6.68 o
  -1  13  11         14.69         11.44         5.96 o
   0  13  11          0.03          4.06         5.53 o
   1  13  11          5.43          5.03         6.65 o
   2  13  11          2.96          0.99         6.95 o
   3  13  11         24.41         27.59         8.23 o
   4  13  11          0.30          6.78         5.49 o
   5  13  11         10.81          6.56         5.70 o
  -4  14  11         59.00         68.00         7.90 o
  -3  14  11          4.44         -3.76         5.27 o
  -2  14  11          0.40         -1.07         5.58 o
  -1  14  11          5.83         -0.67         5.87 o
   0  14  11         47.27         33.35         8.87 o
   1  14  11         29.38         31.76         8.71 o
   2  14  11         25.16         24.72         8.51 o
   3  14  11          1.13        -10.06         6.71 o
 -12   0  12         10.37         17.23         6.77 o
 -10   0  12          9.17          1.52         5.40 o
  -8   0  12          0.35         -5.13         3.42 o
  -6   0  12          1.69          1.07         5.90 o
  -4   0  12          5.88         -0.54         5.37 o
  -2   0  12         59.29         55.83         8.59 o
   0   0  12        757.24        796.05        28.99 o
   2   0  12        175.50        171.23        13.96 o
   4   0  12         42.91         39.19         8.59 o
   6   0  12        318.66        326.36        19.86 o
   8   0  12         49.84         42.49         7.72 o
  10   0  12          9.95          1.61        11.81 o
 -12   1  12          6.77         11.03         4.48 o
 -11   1  12          6.10          1.13         4.10 o
 -10   1  12         73.08         58.51         5.19 o
  -9   1  12         97.65         81.43         5.56 o
  -8   1  12        140.87        130.17         6.35 o
  -7   1  12          3.25         -5.48         5.85 o
  -6   1  12          2.00         -2.40         3.97 o
  -5   1  12        116.97        124.05        13.69 o
  -4   1  12          9.19          4.56         3.80 o
  -3   1  12        154.17        175.46        10.47 o
  -2   1  12        321.46        326.87        11.95 o
  -1   1  12        185.25        175.16        12.61 o
   0   1  12        774.75        835.56        20.88 o
   1   1  12        953.06        944.61        22.96 o
   2   1  12         42.77         29.61         5.69 o
   3   1  12         61.71         52.80         7.51 o
   4   1  12          0.86         -6.83         4.55 o
   5   1  12          2.34          0.95         5.11 o
   6   1  12         28.84         16.12         5.02 o
   7   1  12         13.49          1.57         4.32 o
   8   1  12         29.63         20.14         5.03 o
   9   1  12         22.10         10.19         6.18 o
  10   1  12         97.57        106.46        12.15 o
  11   1  12         12.04         14.01         9.29 o
 -12   2  12          0.15         -5.28         3.98 o
 -11   2  12          2.87         -0.06         3.85 o
 -10   2  12          5.66          5.87         3.75 o
  -9   2  12        115.31        112.63         7.04 o
  -8   2  12        146.75        135.73         6.51 o
  -7   2  12          0.52         -6.15         4.10 o
  -6   2  12         21.68         18.34         4.52 o
  -5   2  12        230.80        238.61        10.05 o
  -4   2  12          9.87          6.63         4.35 o
  -3   2  12         15.86         20.93         7.78 o
  -2   2  12          4.13          6.70         4.35 o
  -1   2  12        310.81        299.72        11.95 o
   0   2  12          8.02          1.61         4.55 o
   1   2  12         74.82         63.79         6.71 o
   2   2  12        132.69        137.95         9.29 o
   3   2  12         35.04         24.50         5.69 o
   4   2  12        207.35        197.00        16.91 o
   5   2  12         19.51          7.37         7.94 o
   6   2  12         16.00          5.37         5.04 o
   7   2  12          1.32         -6.74         4.49 o
   8   2  12         55.07         62.39         6.27 o
   9   2  12         38.09         44.97         7.42 o
  10   2  12          5.75         -2.15         7.59 o
  11   2  12          0.09         -1.34         8.35 o
 -12   3  12          5.49          6.79         8.27 o
 -11   3  12          0.01         -0.57         3.72 o
 -10   3  12         12.86         13.48         4.08 o
  -9   3  12         66.65         49.76        10.79 o
  -8   3  12          9.73          5.90         3.38 o
  -7   3  12          9.49         11.14         3.55 o
  -6   3  12        282.52        259.98         9.96 o
  -5   3  12        240.39        227.30        13.72 o
  -4   3  12         18.97         17.16         4.48 o
  -3   3  12        277.13        267.07        10.81 o
  -2   3  12        263.30        233.31        10.81 o
  -1   3  12          0.47         -1.24         4.35 o
   0   3  12         93.17         87.28         7.39 o
   1   3  12        347.88        333.41        12.89 o
   2   3  12        141.11        131.91         9.47 o
   3   3  12        100.74         84.39         6.27 o
   4   3  12         39.27         27.43         6.85 o
   5   3  12          1.36         -6.51         4.34 o
   6   3  12          3.97         -1.89         5.02 o
   7   3  12        205.26        197.25        10.38 o
   8   3  12          2.85         -0.54         6.83 o
   9   3  12        118.31        115.19        11.08 o
  10   3  12          0.30         -9.13         7.59 o
  11   3  12         21.18         18.85        11.27 o
 -12   4  12          1.87          3.84         6.66 o
 -11   4  12         38.65         31.79         4.35 o
 -10   4  12         39.76         33.64         4.98 o
  -9   4  12        263.78        274.68        10.12 o
  -8   4  12        166.88        158.70         6.97 o
  -7   4  12        126.73        146.23         8.52 o
  -6   4  12        641.68        640.69        15.21 o
  -5   4  12         16.93          8.42         4.26 o
  -4   4  12        105.33        110.72         9.52 o
  -3   4  12        338.97        350.07        10.87 o
  -2   4  12          4.83          1.67         3.83 o
  -1   4  12        303.19        296.25        11.95 o
   0   4  12          2.16         -1.16         4.73 o
   1   4  12       1097.96       1142.54        27.12 o
   2   4  12          1.43         -5.21         3.90 o
   3   4  12         64.44         53.11         5.74 o
   4   4  12        274.83        249.94        24.75 o
   5   4  12        150.69        136.01         7.92 o
   6   4  12         48.01         40.39         6.42 o
   7   4  12        165.97        138.72         9.43 o
   8   4  12        173.54        193.78        14.36 o
   9   4  12          0.47         -2.75         6.09 o
  10   4  12         51.76         48.51        10.23 o
  11   4  12          4.43          3.48        12.61 o
 -12   5  12          1.66         -1.66         7.55 o
 -11   5  12         11.36          5.45         8.05 o
 -10   5  12          0.18          1.35         4.62 o
  -9   5  12          0.84         -0.86         4.25 o
  -8   5  12         61.48         69.16         5.16 o
  -7   5  12          1.94         -2.35         3.01 o
  -6   5  12         49.83         55.94         4.83 o
  -5   5  12        138.99        110.81         6.28 o
  -4   5  12        465.94        461.54        21.53 o
  -3   5  12        353.47        375.17        11.45 o
  -2   5  12          0.11         -5.42         3.62 o
  -1   5  12          4.13          2.97         4.00 o
   0   5  12         46.38         45.97         4.59 o
   1   5  12       1743.94       1724.73        25.59 o
   2   5  12        361.46        349.83         9.35 o
   3   5  12        153.00        124.29        12.55 o
   4   5  12        171.45        180.19         9.52 o
   5   5  12         20.29         13.80         5.20 o
   6   5  12         83.19         76.50         7.25 o
   7   5  12         18.81         19.32        13.96 o
   8   5  12        306.66        300.53        16.48 o
   9   5  12          1.05          1.87         7.56 o
  10   5  12          0.76         -8.16         7.56 o
  11   5  12          7.67         10.26        12.08 o
 -11   6  12        111.08        175.09        15.04 o
 -10   6  12         11.70         13.48         7.80 o
  -9   6  12         36.40         41.56         5.02 o
  -8   6  12          2.92         -1.93         5.25 o
  -7   6  12         47.79         53.03         6.28 o
  -6   6  12         42.68         17.96         3.94 o
  -5   6  12        110.73         88.90         5.63 o
  -4   6  12         87.87         85.80         4.82 o
  -3   6  12         78.78         78.83         4.89 o
  -2   6  12         82.32         73.53         4.86 o
  -1   6  12         55.91         39.96         4.13 o
   0   6  12       1003.30        968.23        16.94 o
   1   6  12        287.68        307.18        10.54 o
   2   6  12       2295.36       2299.64        32.58 o
   3   6  12       1384.70       1422.80        22.16 o
   4   6  12         76.05         72.34        10.15 o
   5   6  12        113.15        100.47         7.55 o
   6   6  12          0.20         -5.11         4.95 o
   7   6  12        563.68        553.59        20.83 o
   8   6  12          6.52          0.03         7.39 o
   9   6  12         20.85         22.61         8.71 o
  10   6  12         49.34         31.40         9.49 o
 -11   7  12          7.47          0.54         8.59 o
 -10   7  12         28.81         32.67         8.96 o
  -9   7  12         12.33         22.75         7.39 o
  -8   7  12        159.24        147.50         7.23 o
  -7   7  12         20.02         15.82         3.96 o
  -6   7  12         17.49          9.95         3.82 o
  -5   7  12        487.79        504.43        12.02 o
  -4   7  12         54.29         42.05         4.79 o
  -3   7  12         24.90         21.68         3.19 o
  -2   7  12          4.42          7.47         3.34 o
  -1   7  12          0.85         -2.70         3.05 o
   0   7  12        191.35        192.46         7.80 o
   1   7  12         10.75          2.97         3.79 o
   2   7  12         51.33         46.10         5.35 o
   3   7  12        321.66        330.41        12.17 o
   4   7  12         50.78         48.32         8.98 o
   5   7  12          0.92         -5.70         4.66 o
   6   7  12          6.50         -2.65         6.95 o
   7   7  12         35.91         40.80         8.71 o
   8   7  12          6.73          7.25         7.97 o
   9   7  12         52.42         55.68        10.20 o
  10   7  12         58.32         58.04        13.69 o
 -10   8  12          3.30          4.36         8.48 o
  -9   8  12          0.94         -3.67         3.72 o
  -8   8  12          2.97          0.14         3.75 o
  -7   8  12         13.24          4.56         3.82 o
  -6   8  12         27.58         23.17         4.38 o
  -5   8  12         23.28          8.06         3.85 o
  -4   8  12        139.61        144.27         7.36 o
  -3   8  12         36.85         29.40         4.54 o
  -2   8  12        107.07         95.88         5.23 o
  -1   8  12        343.69        318.75         8.01 o
   0   8  12         51.30         49.24         4.80 o
   1   8  12         70.16         82.01         5.65 o
   2   8  12        198.79        234.74        13.20 o
   3   8  12         79.56         95.86         7.55 o
   4   8  12        395.94        419.90        13.73 o
   5   8  12        178.17        186.14        10.37 o
   6   8  12        219.98        267.70        15.05 o
   7   8  12         57.99         55.61         9.40 o
   8   8  12         12.86         13.33         8.32 o
   9   8  12          0.06          6.60         8.63 o
 -10   9  12         17.47         28.75        10.00 o
  -9   9  12         11.21         14.93         8.62 o
  -8   9  12        173.25        206.40         8.57 o
  -7   9  12          0.03          0.97         3.96 o
  -6   9  12        154.84        164.63        15.11 o
  -5   9  12        159.30        153.18         7.98 o
  -4   9  12        125.71        104.67         6.40 o
  -3   9  12        213.53        193.24         8.39 o
  -2   9  12         17.54          9.23         4.00 o
  -1   9  12         99.23        112.12         6.07 o
   0   9  12          3.55          1.79         3.31 o
   1   9  12         24.34         17.01         4.13 o
   2   9  12         20.30         14.47         5.26 o
   3   9  12        164.21        146.36         9.53 o
   4   9  12        357.54        380.93        13.62 o
   5   9  12         28.56         35.64         8.32 o
   6   9  12          8.68         11.40         7.72 o
   7   9  12          4.83         -0.54         7.56 o
   8   9  12         11.30         18.18         9.09 o
   9   9  12         32.75         48.07        11.54 o
  -9  10  12         12.07          9.01        19.06 o
  -8  10  12          1.78          2.21         4.09 o
  -7  10  12        161.32        191.76         8.82 o
  -6  10  12         15.98         10.11         5.50 o
  -5  10  12        127.67        141.77         7.87 o
  -4  10  12         40.30         37.35         5.15 o
  -3  10  12        116.31        104.01         7.42 o
  -2  10  12          9.97          3.41         4.49 o
  -1  10  12          1.19         -1.73         4.46 o
   0  10  12         14.43          9.31         3.86 o
   1  10  12        111.67        116.18         9.29 o
   2  10  12        374.03        410.44        12.47 o
   3  10  12        190.80        196.83        21.15 o
   4  10  12        227.42        250.41        13.98 o
   5  10  12          0.84         -3.40         6.11 o
   6  10  12          3.28          0.19         5.00 o
   7  10  12          2.77         -5.28         5.09 o
   8  10  12          0.13         -5.82         5.53 o
  -8  11  12         36.10         25.54         6.78 o
  -7  11  12          7.60         15.03         5.19 o
  -6  11  12         48.49         51.05         7.23 o
  -5  11  12          3.03          4.50         4.71 o
  -4  11  12          0.03          1.68         4.75 o
  -3  11  12         67.11         61.54         6.49 o
  -2  11  12          3.38         -3.23         4.83 o
  -1  11  12         12.71         13.11         5.06 o
   0  11  12        167.63        205.26        10.53 o
   1  11  12         38.71         48.47         6.48 o
   2  11  12        420.79        412.20        11.52 o
   3  11  12         16.94          8.74         5.13 o
   4  11  12        214.93        255.64        11.79 o
   5  11  12         11.53         16.22         5.75 o
   6  11  12          1.23          8.78         5.51 o
   7  11  12         13.87         14.34         5.97 o
  -7  12  12         10.79          3.58        10.04 o
  -6  12  12         14.03         10.48         5.45 o
  -5  12  12         19.22         18.50         5.68 o
  -4  12  12         30.98         45.03         6.49 o
  -3  12  12         14.29         13.20         6.00 o
  -2  12  12         17.19         11.75         5.56 o
  -1  12  12         20.21         24.93         5.91 o
   0  12  12         10.23         10.78         5.66 o
   1  12  12         35.84         40.69         6.66 o
   2  12  12         23.62         29.93         7.73 o
   3  12  12        236.68        261.65        11.54 o
   4  12  12         12.86         18.05         5.95 o
   5  12  12          5.34          3.48         7.78 o
   6  12  12         42.72         53.29         7.21 o
  -5  13  12          0.24          0.96         5.43 o
  -4  13  12         10.74          5.88         5.66 o
  -3  13  12          4.62          5.83         5.56 o
  -2  13  12        112.12         95.50         8.24 o
  -1  13  12        127.47        139.44        10.73 o
   0  13  12         45.62         44.95         7.17 o
   1  13  12         27.93         27.38         8.00 o
   2  13  12          0.05          3.01         7.34 o
   3  13  12         20.38         21.10         7.84 o
   4  13  12          0.94         -7.20         6.95 o
  -3  14  12          4.48         -4.14         5.68 o
  -2  14  12          1.29          8.87         6.27 o
  -1  14  12          5.00          1.97        12.61 o
   0  14  12          8.37          5.94        13.15 o
   1  14  12         18.25         18.02         8.12 o
   2  14  12          4.21          4.61         7.84 o
 -11   0  13         46.39         42.02         9.39 o
  -9   0  13        111.23        101.84        10.47 o
  -7   0  13          1.54         -5.37         5.90 o
  -5   0  13        395.33        373.06        18.25 o
  -3   0  13       2338.55       2243.75        62.27 o
  -1   0  13       1357.58       1420.32        44.02 o
   1   0  13         73.21         40.80         9.13 o
   3   0  13         14.48          9.13         7.51 o
   5   0  13          0.59        -11.27         7.51 o
   7   0  13        158.97        167.40        19.32 o
   9   0  13          3.90         -5.90        10.74 o
  11   0  13          3.53          1.61        12.35 o
 -12   1  13          4.22         -0.53         4.47 o
 -11   1  13          7.97          9.16        11.39 o
 -10   1  13         52.33         64.44         5.58 o
  -9   1  13         13.50         13.16         4.32 o
  -8   1  13        153.72        167.37        11.05 o
  -7   1  13          1.90         -1.29         4.06 o
  -6   1  13         70.57         70.18         8.05 o
  -5   1  13       1077.19       1055.46        52.87 o
  -4   1  13        190.06        189.35        16.64 o
  -3   1  13         36.08         27.77         6.98 o
  -2   1  13        307.62        318.46        13.42 o
  -1   1  13         26.71         23.99         5.69 o
   0   1  13        317.51        308.74        12.53 o
   1   1  13        927.64        940.44        23.70 o
   2   1  13        241.92        238.39        11.75 o
   3   1  13         67.80         44.79         6.63 o
   4   1  13        549.00        470.48        16.31 o
   5   1  13         13.38         -0.83         5.87 o
   6   1  13         41.57         23.95         5.74 o
   7   1  13         77.70         75.44         7.30 o
   8   1  13          0.38          2.83         4.87 o
   9   1  13        165.16        163.57        13.82 o
  10   1  13        105.93        116.46        12.71 o
  11   1  13         11.69         10.60         9.29 o
 -12   2  13          0.38         -1.65         4.51 o
 -11   2  13          2.63         -1.95         3.82 o
 -10   2  13          2.12          6.81         4.09 o
  -9   2  13        103.74         86.07         6.50 o
  -8   2  13          3.54          2.88         3.37 o
  -7   2  13          6.78          7.74         4.23 o
  -6   2  13        476.89        477.06        13.22 o
  -5   2  13        248.50        259.79        18.52 o
  -4   2  13          0.03          0.54         4.18 o
  -3   2  13        146.02        132.42        10.20 o
  -2   2  13       1451.33       1495.89        32.45 o
  -1   2  13       2704.34       2684.68        66.02 o
   0   2  13         89.55         82.95         7.59 o
   1   2  13        190.49        156.21        11.54 o
   2   2  13        177.85        155.95        15.03 o
   3   2  13         83.62         63.95         7.39 o
   4   2  13          5.74         -0.74        10.47 o
   5   2  13        609.84        610.14        16.07 o
   6   2  13        131.61        117.97         8.42 o
   7   2  13         65.97         53.30         6.90 o
   8   2  13        182.59        188.47        11.13 o
   9   2  13         10.88         -0.31         7.77 o
  10   2  13          0.84         -0.73        11.00 o
  11   2  13         20.31         20.67         9.67 o
 -12   3  13          3.58          4.71         6.97 o
 -11   3  13          0.00         -6.15         4.57 o
 -10   3  13         39.46         43.78         5.26 o
  -9   3  13         32.86         32.07         5.34 o
  -8   3  13        141.44        150.99         7.23 o
  -7   3  13        405.68        384.67        18.28 o
  -6   3  13        121.12        138.74         9.94 o
  -5   3  13        118.20        124.02         7.78 o
  -4   3  13          0.02         -6.26         4.18 o
  -3   3  13        228.55        236.80        10.81 o
  -2   3  13         35.51         32.55         5.87 o
  -1   3  13       1400.04       1371.18        30.55 o
   0   3  13       1193.71       1172.32        27.68 o
   1   3  13        147.98        143.13        10.23 o
   2   3  13         16.56         -1.33         5.49 o
   3   3  13          3.49         -4.10         5.37 o
   4   3  13         89.95         68.51         6.70 o
   5   3  13        487.44        484.09        17.10 o
   6   3  13       1024.14       1008.69        22.18 o
   7   3  13         44.97         40.57         6.32 o
   8   3  13          1.35         -1.13         7.18 o
   9   3  13          0.66         -0.86         6.09 o
  10   3  13         32.90         32.48         9.87 o
  11   3  13          9.54         20.12        13.69 o
 -11   4  13         17.73         24.91         4.57 o
 -10   4  13         62.36         77.80         5.99 o
  -9   4  13        101.36        107.56         7.57 o
  -8   4  13         42.70         49.92         7.13 o
  -7   4  13         15.51          9.42         3.79 o
  -6   4  13         41.01         23.95         4.07 o
  -5   4  13         97.62         76.64         6.73 o
  -4   4  13         26.81         22.41         4.89 o
  -3   4  13         37.76         36.37         5.34 o
  -2   4  13         27.84         16.32         4.63 o
  -1   4  13         14.50          5.81         5.42 o
   0   4  13       2674.59       2684.05        67.10 o
   1   4  13        275.12        244.67        12.89 o
   2   4  13         98.44         81.16         7.49 o
   3   4  13        307.52        289.93        18.23 o
   4   4  13        955.30       1006.70        21.46 o
   5   4  13        437.00        422.73        13.49 o
   6   4  13          5.34         -7.09         5.12 o
   7   4  13         19.19         11.37         5.99 o
   8   4  13          2.59         -2.60         7.39 o
   9   4  13         19.40         14.75         6.61 o
  10   4  13          2.47         -2.81         8.15 o
 -11   5  13         44.84         32.31        14.49 o
 -10   5  13          2.82         -1.48         6.55 o
  -9   5  13         77.79         78.44         6.46 o
  -8   5  13        150.96        158.83         7.42 o
  -7   5  13        177.29        171.27         7.39 o
  -6   5  13         71.28         48.84         4.77 o
  -5   5  13          5.18         -2.79         3.87 o
  -4   5  13        257.62        241.11        10.07 o
  -3   5  13         40.50         38.94         5.38 o
  -2   5  13          0.15         -4.06         3.83 o
  -1   5  13        129.06        130.57         8.76 o
   0   5  13       2777.72       2829.02        41.30 o
   1   5  13        102.11         95.43         7.83 o
   2   5  13          0.52         -6.62         5.55 o
   3   5  13          8.39          2.90         5.13 o
   4   5  13         93.14         90.77         5.96 o
   5   5  13          3.24        -10.11         6.74 o
   6   5  13          3.29          0.13         5.13 o
   7   5  13        235.46        229.31        15.13 o
   8   5  13          4.65          3.07         8.32 o
   9   5  13          1.12          6.57         8.10 o
  10   5  13         31.58         40.20        10.05 o
 -11   6  13         10.27         -9.13         9.66 o
 -10   6  13         43.99         46.77         5.02 o
  -9   6  13          0.10          4.51         4.29 o
  -8   6  13         24.36         19.76         4.21 o
  -7   6  13         99.77         98.02         6.31 o
  -6   6  13         41.49         41.20         4.74 o
  -5   6  13         87.41         76.56         6.39 o
  -4   6  13          5.65          4.47         2.85 o
  -3   6  13        155.51        159.07         6.66 o
  -2   6  13         28.70         31.55         3.96 o
  -1   6  13         19.03          5.97         3.58 o
   0   6  13         34.50         25.49         4.33 o
   1   6  13        370.30        361.06        17.82 o
   2   6  13        319.66        306.49        10.00 o
   3   6  13        111.72        102.86         5.94 o
   4   6  13         68.30         61.99         6.59 o
   5   6  13         28.82         27.26         5.76 o
   6   6  13          3.04         -2.94         5.29 o
   7   6  13        178.39        179.49        15.57 o
   8   6  13         51.29         64.16        12.88 o
   9   6  13         22.05         24.56         9.09 o
  10   6  13          1.97         -0.66         8.15 o
 -10   7  13          2.66          5.26         8.00 o
  -9   7  13         63.84         68.77         6.82 o
  -8   7  13         39.71         45.43         4.92 o
  -7   7  13         16.97          8.45         4.07 o
  -6   7  13          0.00          2.20         3.71 o
  -5   7  13         23.88         10.70         4.13 o
  -4   7  13         47.16         28.85         5.39 o
  -3   7  13         91.03         90.58         6.51 o
  -2   7  13        218.48        176.93         7.27 o
  -1   7  13        212.14        201.17         7.66 o
   0   7  13          0.08         -5.16         3.44 o
   1   7  13         34.07         18.98         4.27 o
   2   7  13        795.33        822.52        15.74 o
   3   7  13         48.02         40.59         6.06 o
   4   7  13        149.71        126.26         8.23 o
   5   7  13          7.12         -1.73         5.47 o
   6   7  13         46.85         43.74         8.63 o
   7   7  13        171.72        178.64        22.54 o
   8   7  13         53.84         70.62        10.77 o
   9   7  13         36.15         25.83         9.29 o
 -10   8  13         31.50         48.33        17.18 o
  -9   8  13         25.26         21.97         6.95 o
  -8   8  13         56.96         60.52         7.01 o
  -7   8  13         55.95         56.54         5.35 o
  -6   8  13          0.24         -4.37         3.70 o
  -5   8  13         40.62         46.15         5.09 o
  -4   8  13          0.32          0.68         3.87 o
  -3   8  13         46.48         57.18         5.38 o
  -2   8  13          0.46         -1.11         3.68 o
  -1   8  13          2.52          0.18         3.45 o
   0   8  13         14.30          5.01         3.77 o
   1   8  13         16.08         17.91         4.13 o
   2   8  13         61.69         57.62         6.61 o
   3   8  13        226.67        213.90        13.09 o
   4   8  13         29.04         15.41         5.60 o
   5   8  13        160.91        160.50        12.46 o
   6   8  13         26.02         29.17         8.38 o
   7   8  13         54.46         70.29        15.84 o
   8   8  13         17.41          6.48        10.47 o
   9   8  13         18.39         22.22         9.40 o
  -9   9  13          3.81          9.10         8.77 o
  -8   9  13          0.01         -3.17         3.91 o
  -7   9  13          9.54         -3.79         4.20 o
  -6   9  13          0.12         -5.87         3.91 o
  -5   9  13        115.47        113.06         7.28 o
  -4   9  13         34.68         40.18         5.23 o
  -3   9  13         15.40          9.72         4.25 o
  -2   9  13          9.29          1.86         4.14 o
  -1   9  13         46.97         41.54         5.04 o
   0   9  13        229.80        257.00         8.55 o
   1   9  13         32.58         23.92         5.26 o
   2   9  13        244.72        213.70        10.67 o
   3   9  13        135.39        119.81         8.24 o
   4   9  13         34.84         35.44         6.58 o
   5   9  13          7.84          3.36         7.09 o
   6   9  13         21.97         19.13         7.94 o
   7   9  13          3.12         -6.32        10.47 o
   8   9  13         43.68         35.31        16.37 o
  -8  10  13         14.00          8.16         4.44 o
  -7  10  13          1.07          1.44         4.46 o
  -6  10  13          0.01         -0.63         4.26 o
  -5  10  13          7.33          7.03         4.50 o
  -4  10  13         25.16         24.49         4.92 o
  -3  10  13          0.03         -2.36         4.11 o
  -2  10  13         30.19         30.40         5.53 o
  -1  10  13          1.55         -0.37         4.83 o
   0  10  13         35.16         26.96         5.64 o
   1  10  13        103.03         93.47         7.28 o
   2  10  13          6.59          9.59         4.62 o
   3  10  13        172.19        179.89         8.82 o
   4  10  13         94.23         86.70         7.71 o
   5  10  13         84.21         96.52         8.08 o
   6  10  13          6.68         13.08         6.04 o
   7  10  13         43.69         35.71         6.67 o
  -7  11  13        105.80        121.15         8.44 o
  -6  11  13        107.93        105.66        11.24 o
  -5  11  13         34.45         37.98         6.09 o
  -4  11  13         13.76          9.16         5.06 o
  -3  11  13         39.60         30.90         5.87 o
  -2  11  13          0.10         -5.29         5.08 o
  -1  11  13         17.58         21.95         5.60 o
   0  11  13        130.01        139.56         9.07 o
   1  11  13         38.27         47.43         6.54 o
   2  11  13        176.06        174.35         8.44 o
   3  11  13         26.77         31.15         6.58 o
   4  11  13          0.12          7.47         6.21 o
   5  11  13          1.10          5.05         5.65 o
   6  11  13         19.70          6.15         5.67 o
  -6  12  13         35.95         48.54         6.78 o
  -5  12  13          3.67          1.71         5.25 o
  -4  12  13          2.09         -0.11         5.25 o
  -3  12  13          2.57         -5.75         4.85 o
  -2  12  13         14.16         20.33         5.96 o
  -1  12  13          6.71          4.23         5.45 o
   0  12  13         83.10         74.46         7.74 o
   1  12  13        106.06        109.43         8.53 o
   2  12  13        181.94        230.56        14.79 o
   3  12  13         82.86         63.94         9.23 o
   4  12  13         14.20          7.61         5.63 o
   5  12  13          4.42          9.12         5.83 o
  -4  13  13         39.10         56.17         8.14 o
  -3  13  13          0.01          5.85         7.45 o
  -2  13  13          5.83         -2.18         5.64 o
  -1  13  13          0.91          5.26         5.91 o
   0  13  13         11.49         11.66         7.73 o
   1  13  13         11.54          6.95         7.61 o
   2  13  13          0.36          0.89         7.61 o
   3  13  13          0.04          1.13         7.22 o
 -10   0  14          4.59          2.03         6.14 o
  -8   0  14        178.94        212.57        15.57 o
  -6   0  14        254.37        297.38        17.18 o
  -4   0  14         40.50         37.57         9.13 o
  -2   0  14         31.23         31.67         8.59 o
   0   0  14         76.82         47.24         9.66 o
   2   0  14        734.99        730.02        29.52 o
   4   0  14          2.28         12.88         8.59 o
   6   0  14         12.58         -6.98         8.59 o
   8   0  14         68.63         48.87         8.87 o
  10   0  14        175.96        198.07        22.54 o
 -11   1  14          3.24          5.14         4.57 o
 -10   1  14         65.75         84.38         6.34 o
  -9   1  14          0.45         -3.14         4.06 o
  -8   1  14         13.67         13.29         4.82 o
  -7   1  14         26.44         20.53         5.27 o
  -6   1  14        396.73        389.45        13.65 o
  -5   1  14       1242.61       1220.17        27.70 o
  -4   1  14        683.78        735.60        19.92 o
  -3   1  14        463.54        487.99        28.18 o
  -2   1  14          4.29          5.92         7.25 o
  -1   1  14       1476.93       1488.85        33.02 o
   0   1  14         75.47         53.10         7.34 o
   1   1  14         35.64         28.45         6.25 o
   2   1  14         18.42         -9.38         6.98 o
   3   1  14         81.72         83.85         8.32 o
   4   1  14         95.01         82.90         8.91 o
   5   1  14        272.99        232.05        13.85 o
   6   1  14          0.26         -2.81         5.35 o
   7   1  14         53.39         49.95         6.90 o
   8   1  14          5.91          3.19         6.07 o
   9   1  14         20.23         25.23         9.11 o
  10   1  14          9.09         18.25         9.49 o
 -11   2  14          9.78          8.13         4.56 o
 -10   2  14          6.76         14.08         8.88 o
  -9   2  14         21.81         15.57         4.97 o
  -8   2  14        151.26        113.60        19.18 o
  -7   2  14        123.15        135.92         8.42 o
  -6   2  14         70.65         66.92         9.66 o
  -5   2  14         77.95         80.80         7.39 o
  -4   2  14        380.98        401.15        17.98 o
  -3   2  14        276.87        270.92        12.53 o
  -2   2  14       1420.67       1405.50        51.26 o
   0   2  14          0.26         -4.03         5.31 o
   1   2  14       1757.28       1722.03        37.52 o
   2   2  14        150.77        116.69        13.15 o
   3   2  14         17.85         17.14         6.04 o
   4   2  14         71.41         47.95         8.59 o
   5   2  14         13.35         19.54         5.84 o
   6   2  14        512.44        525.81        16.38 o
   7   2  14         72.94         49.00         6.99 o
   8   2  14          1.61          0.51         6.09 o
   9   2  14         71.34         73.89        11.01 o
  10   2  14          0.69         -4.36         8.32 o
 -11   3  14         20.99         29.47         5.14 o
 -10   3  14         71.40         91.17         9.09 o
  -9   3  14         57.12         47.95         5.86 o
  -8   3  14          7.12          5.52         4.46 o
  -7   3  14          0.08         -3.41         3.70 o
  -6   3  14         27.85         28.70         5.24 o
  -5   3  14         86.64         75.67         6.84 o
  -4   3  14          9.30         -3.76         4.93 o
  -3   3  14         85.82         66.56         7.01 o
  -2   3  14        350.78        347.46        25.50 o
  -1   3  14        228.52        246.53        14.49 o
   0   3  14        548.05        530.35        17.45 o
   1   3  14        507.82        482.34        16.89 o
   2   3  14        153.37        168.39        12.35 o
   3   3  14          4.30          8.00         6.25 o
   4   3  14        485.20        546.59        15.55 o
   5   3  14          0.27          1.24         5.12 o
   6   3  14         82.58         68.63         7.30 o
   7   3  14          3.61         -3.05         5.37 o
   8   3  14         26.46         25.77         8.73 o
   9   3  14          8.39         10.25         8.32 o
  10   3  14          0.25        -10.07         7.94 o
 -11   4  14         54.43         87.59         8.50 o
 -10   4  14         62.66         85.69         6.62 o
  -9   4  14         13.17         22.03         5.13 o
  -8   4  14          8.49         15.66         4.80 o
  -7   4  14         66.20         68.79         5.49 o
  -6   4  14         48.46         40.70         5.65 o
  -5   4  14        430.44        438.94        13.37 o
  -4   4  14        169.16        149.81         8.29 o
  -3   4  14         14.33          4.44         4.46 o
  -2   4  14         88.29         66.73         7.51 o
  -1   4  14        244.35        255.82        27.38 o
   0   4  14          8.92         -2.15         8.59 o
   1   4  14        203.34        198.89        11.69 o
   2   4  14          0.01         -6.59         4.39 o
   3   4  14        381.12        387.62        12.96 o
   4   4  14        338.48        337.39        12.37 o
   5   4  14         21.74         31.31         5.84 o
   6   4  14          2.28          0.17         5.43 o
   7   4  14        124.69        134.66        14.22 o
   8   4  14         94.38         66.35        10.25 o
   9   4  14         20.35         27.75         7.76 o
  10   4  14          5.50         -3.08         8.53 o
 -11   5  14          4.27          7.51         9.13 o
 -10   5  14         71.17         90.67         7.60 o
  -9   5  14          4.12          4.96         4.87 o
  -8   5  14          1.35          3.61         3.92 o
  -7   5  14         24.13         18.43         4.24 o
  -6   5  14        175.12        155.29         8.18 o
  -5   5  14         50.71         50.27         6.03 o
  -4   5  14         58.22         62.95         6.53 o
  -3   5  14          2.45         -3.62         4.25 o
  -2   5  14        121.43        106.46         7.35 o
  -1   5  14          2.68         -2.93         4.21 o
   0   5  14         59.87         44.81         4.85 o
   1   5  14          2.92         -6.09         4.98 o
   2   5  14        567.80        513.31        12.16 o
   3   5  14         34.00         25.73         4.55 o
   4   5  14          0.34         -1.26         3.71 o
   5   5  14         30.83         21.96         5.69 o
   6   5  14          5.44         -2.81         5.26 o
   7   5  14         27.18         24.47         8.32 o
   8   5  14         98.53         94.64        11.37 o
   9   5  14         11.07         20.03         8.91 o
  10   5  14          5.43         -3.76         7.97 o
 -10   6  14         42.92         58.14         5.83 o
  -9   6  14         32.94         38.26         5.73 o
  -8   6  14         54.33         60.35         5.45 o
  -7   6  14          2.29          1.38         3.82 o
  -6   6  14          2.05         -5.55         3.70 o
  -5   6  14         34.93         35.50         4.79 o
  -4   6  14        101.38         78.87         6.80 o
  -3   6  14        103.04        110.68         6.09 o
  -2   6  14        195.23        178.32         7.67 o
  -1   6  14        213.92        198.93         8.05 o
   0   6  14         50.54         46.41         4.78 o
   1   6  14        270.32        270.34        10.71 o
   2   6  14         46.91         44.80         6.12 o
   3   6  14         58.93         43.81         4.94 o
   4   6  14          2.69         -5.78         4.59 o
   5   6  14         28.74         16.51         5.47 o
   6   6  14         94.12         81.40        10.47 o
   7   6  14         14.43          3.81         8.86 o
   8   6  14          9.99          7.01         8.53 o
   9   6  14          4.11          0.27         8.35 o
 -10   7  14          5.95          1.10         7.52 o
  -9   7  14         56.47         72.27         6.56 o
  -8   7  14          2.14          2.87         4.21 o
  -7   7  14          0.29          1.71         3.99 o
  -6   7  14          0.20         -0.73         3.85 o
  -5   7  14        289.00        298.92        13.87 o
  -4   7  14         36.97         33.59         4.73 o
  -3   7  14         17.63         16.03         5.15 o
  -2   7  14         24.71         23.01         4.19 o
  -1   7  14         33.96         38.83         4.62 o
   0   7  14         21.87         11.44         4.05 o
   1   7  14         24.78         22.42         4.49 o
   2   7  14         38.51         30.03         4.69 o
   3   7  14         20.73         17.91         5.47 o
   4   7  14          2.27         -4.86         4.97 o
   5   7  14        103.85         98.99         7.95 o
   6   7  14          0.27        -10.43         6.95 o
   7   7  14         32.14         38.63         9.01 o
   8   7  14         56.59         83.99        11.31 o
   9   7  14          2.84          5.32         8.71 o
  -9   8  14         48.13         42.36         5.67 o
  -8   8  14          2.00         -1.11         4.06 o
  -7   8  14          0.08         -3.70         4.16 o
  -6   8  14         26.81         19.13         5.66 o
  -5   8  14          0.23         -5.90         3.93 o
  -4   8  14        122.33        125.36         7.25 o
  -3   8  14          0.55         -3.10         4.65 o
  -2   8  14        123.11        141.11         7.49 o
  -1   8  14          8.25         -0.15         3.76 o
   0   8  14         12.55         10.32         4.20 o
   1   8  14          1.45         -3.36         3.98 o
   2   8  14        137.39        120.62         8.10 o
   3   8  14          0.74         -5.53         5.02 o
   4   8  14         72.60         68.82         7.30 o
   5   8  14          8.22          9.49         7.18 o
   6   8  14          0.01         -2.25         6.95 o
   7   8  14         10.32          8.45         8.00 o
   8   8  14          0.32         -2.55         8.10 o
  -8   9  14          9.01          3.81         4.20 o
  -7   9  14          0.92         -0.71         4.27 o
  -6   9  14          7.12          1.93         4.38 o
  -5   9  14          8.83          8.03         4.45 o
  -4   9  14          1.84          2.79         4.33 o
  -3   9  14          8.10          0.69         4.21 o
  -2   9  14        118.77        150.86         9.67 o
  -1   9  14          0.61         -2.34         4.01 o
   0   9  14          0.04          0.99         5.27 o
   1   9  14         28.63         22.69         5.58 o
   2   9  14        203.85        174.51        12.54 o
   3   9  14        117.61         92.66         7.98 o
   4   9  14         87.13         82.81         9.80 o
   5   9  14         87.88         91.76        10.45 o
   6   9  14         17.65         10.26        13.42 o
   7   9  14          6.15         -4.22         7.86 o
  -7  10  14         34.45         48.18         5.89 o
  -6  10  14          2.23         -1.41         4.62 o
  -5  10  14         57.35         57.59         7.95 o
  -4  10  14         28.41         29.86         5.27 o
  -3  10  14        225.62        203.77         9.42 o
  -2  10  14          4.75          5.87         4.36 o
  -1  10  14          9.65          5.40         4.95 o
   0  10  14         10.79          8.44         5.47 o
   1  10  14         79.56         77.83        10.12 o
   2  10  14         18.70         14.70         4.91 o
   3  10  14         76.46         83.81         7.66 o
   4  10  14          2.19          3.09         7.48 o
   5  10  14          4.88          5.21         7.86 o
   6  10  14         12.85          2.67        11.00 o
  -6  11  14         12.14         15.42         5.58 o
  -5  11  14          2.99         -4.46         5.06 o
  -4  11  14         52.11         63.72         7.13 o
  -3  11  14         10.10          7.49         5.45 o
  -2  11  14          3.87          4.07         5.14 o
  -1  11  14         23.35         17.01         5.78 o
   0  11  14         73.04         81.27         7.70 o
   1  11  14          1.75         -7.65         5.10 o
   2  11  14        215.04        226.15        14.95 o
   3  11  14         37.52         27.18         6.16 o
   4  11  14          9.48          9.11         5.67 o
   5  11  14         11.18          5.20         5.79 o
  -5  12  14          5.99         12.83         6.69 o
  -4  12  14         78.82         90.41         8.16 o
  -3  12  14          0.09         -5.10         5.25 o
  -2  12  14          8.69          4.25         5.68 o
  -1  12  14         12.28         11.58         6.06 o
   0  12  14          0.03          4.41         5.60 o
   1  12  14          7.78         23.28         8.25 o
   2  12  14          8.83         10.94         7.34 o
   3  12  14         61.24         48.31         9.23 o
   4  12  14          0.33         -4.31         6.95 o
  -2  13  14         34.73         38.97         7.51 o
  -1  13  14        153.73        210.68        12.07 o
   0  13  14         49.42         54.03         9.63 o
   1  13  14          4.45          0.34         8.05 o
 -11   0  15         34.35         39.19         9.13 o
  -9   0  15          8.15          6.85         6.67 o
  -7   0  15          4.86         -4.83         6.44 o
  -5   0  15        423.05        465.93        22.54 o
  -3   0  15       2711.59       2761.20        76.22 o
  -1   0  15         82.89         68.17        11.27 o
   1   0  15         59.07         52.07        10.74 o
   3   0  15        161.58        111.65        13.42 o
   5   0  15        433.70        451.43        25.23 o
   7   0  15          6.95          5.25         7.18 o
   9   0  15          1.27         11.81        12.35 o
 -11   1  15          3.58          0.10         4.82 o
 -10   1  15         88.69        107.44         7.45 o
  -9   1  15         18.99         17.50         5.30 o
  -8   1  15         20.67         23.22         5.20 o
  -7   1  15          0.29          1.78         4.89 o
  -6   1  15        261.56        286.21        12.71 o
  -5   1  15        482.40        513.47        16.89 o
  -4   1  15        475.82        480.26        16.31 o
  -3   1  15          0.00          0.38        11.81 o
  -2   1  15         57.45         50.13         7.21 o
  -1   1  15       1462.08       1494.99        33.76 o
   0   1  15        303.43        308.79        22.28 o
   1   1  15        388.43        382.86        30.06 o
   2   1  15        107.25         80.17         8.48 o
   3   1  15         91.81         77.06        13.15 o
   4   1  15        329.79        275.19        14.03 o
   5   1  15        152.44        146.56        22.54 o
   6   1  15          7.83         17.67         6.30 o
   7   1  15         85.37         82.08         8.05 o
   8   1  15          0.90         -5.69         5.87 o
   9   1  15         68.92         61.36        11.15 o
  10   1  15         39.59         70.15        11.53 o
 -11   2  15          1.95         -0.50         4.89 o
 -10   2  15          1.01         -4.52         4.43 o
  -9   2  15          3.71          0.15         4.50 o
  -8   2  15          3.22          3.64         4.58 o
  -7   2  15          0.85         -2.45         4.22 o
  -6   2  15         23.47         24.24         5.27 o
  -5   2  15          7.36         14.22         6.07 o
  -4   2  15        329.62        317.53        18.52 o
  -3   2  15       1456.68       1536.95        39.72 o
  -2   2  15         64.50         78.19         7.94 o
  -1   2  15         56.64         39.87         7.01 o
   0   2  15        141.92        137.73        23.62 o
   1   2  15          9.60         20.24         6.25 o
   2   2  15         17.02         16.42         6.42 o
   3   2  15        454.49        420.32        19.59 o
   4   2  15          7.35          7.45         6.98 o
   5   2  15         36.00         30.70         6.37 o
   6   2  15        128.70        114.65         8.73 o
   7   2  15         34.50         34.66         6.76 o
   8   2  15          7.88          4.48         6.18 o
   9   2  15          8.94         -5.10         7.97 o
  10   2  15         56.67         76.48        12.13 o
 -11   3  15         46.49         71.55         7.22 o
 -10   3  15         59.39         73.32         6.63 o
  -9   3  15          1.06         -5.99         4.48 o
  -8   3  15         47.27         48.05         6.01 o
  -7   3  15         15.35         15.54         4.91 o
  -6   3  15        359.71        404.50        13.22 o
  -5   3  15        390.83        421.76        13.58 o
  -4   3  15          6.18         -2.15         5.31 o
  -3   3  15          6.65         -2.49         5.27 o
  -2   3  15          1.22         -5.03         9.13 o
  -1   3  15        125.91        124.28        16.64 o
   0   3  15        301.81        293.28        13.44 o
   1   3  15          1.03          3.60         5.87 o
   2   3  15        214.91        212.22        17.98 o
   3   3  15        555.20        535.58        19.32 o
   4   3  15        498.60        521.52        15.34 o
   5   3  15         52.76         52.69         6.89 o
   6   3  15          0.29          0.27         5.43 o
   7   3  15        110.15        113.04        16.64 o
   8   3  15         72.05         65.52        10.01 o
   9   3  15         19.89         23.25         9.29 o
 -10   4  15          3.53          3.60         4.94 o
  -9   4  15        195.96        236.32        16.73 o
  -8   4  15         16.94         20.39         5.21 o
  -7   4  15         45.89         41.55         4.93 o
  -6   4  15        382.46        388.27        12.95 o
  -5   4  15          6.53         10.94         4.98 o
  -4   4  15         76.57         66.43         6.68 o
  -3   4  15         21.95         16.11         7.08 o
  -2   4  15        138.35        126.52        15.30 o
  -1   4  15         18.45          7.98         5.66 o
   0   4  15        299.66        309.62        19.59 o
   1   4  15          2.31         -0.42         5.80 o
   2   4  15        349.09        339.38        12.17 o
   3   4  15        121.09        123.63        14.46 o
   4   4  15         69.56         70.96         7.17 o
   5   4  15          1.34         -2.27         5.37 o
   6   4  15        129.06        128.63         9.20 o
   7   4  15         24.73         28.92         8.91 o
   8   4  15         10.31         10.38         9.39 o
   9   4  15          0.97          1.48         8.32 o
 -10   5  15         30.74         37.20        14.76 o
  -9   5  15          7.80          9.79         6.17 o
  -8   5  15         76.81         62.80         6.50 o
  -7   5  15        128.68        129.70         7.30 o
  -6   5  15        249.44        298.38        10.16 o
  -5   5  15        141.51        137.57         9.09 o
  -4   5  15         19.50         18.17         5.35 o
  -3   5  15         30.29         21.31         6.24 o
  -2   5  15         57.92         53.14         6.21 o
  -1   5  15        191.89        190.99         9.57 o
   0   5  15        116.42        103.86         7.05 o
   1   5  15         53.09         38.08         4.86 o
   2   5  15          8.63          2.06         3.99 o
   3   5  15          4.96          3.85         4.17 o
   4   5  15         54.18         41.38         6.34 o
   5   5  15          0.20         -7.26         4.84 o
   6   5  15          0.52         -1.61         7.21 o
   7   5  15         43.65         54.45         9.78 o
   8   5  15          3.20          2.70         8.32 o
   9   5  15         24.10         15.03        12.35 o
 -10   6  15         17.66          8.70         5.36 o
  -9   6  15         23.47         21.48         5.42 o
  -8   6  15          2.32          6.28         5.13 o
  -7   6  15          6.78          6.11         4.34 o
  -6   6  15         10.33          5.29         4.11 o
  -5   6  15         68.89         54.15         5.44 o
  -4   6  15         34.53         23.98         5.63 o
  -3   6  15         15.75         17.06         5.19 o
  -2   6  15        107.12         89.02         5.78 o
  -1   6  15        170.16        181.14         8.13 o
   0   6  15          3.93         -2.47         3.73 o
   1   6  15        272.78        266.26        14.95 o
   2   6  15         18.03         23.09         6.67 o
   3   6  15         16.71          9.05         5.09 o
   4   6  15         11.15          0.37         5.09 o
   5   6  15         26.01         28.94         6.23 o
   6   6  15          2.35          8.70         7.34 o
   7   6  15          0.11        -10.20         7.59 o
   8   6  15          0.04          1.34         8.35 o
  -9   7  15        125.56        116.54         8.58 o
  -8   7  15         11.89          8.59         5.22 o
  -7   7  15         53.79         44.41         5.55 o
  -6   7  15         42.25         42.07         5.21 o
  -5   7  15          7.67          5.28         4.36 o
  -4   7  15        168.10        155.03         8.22 o
  -3   7  15         20.34         23.81         5.75 o
  -2   7  15        275.74        272.28        12.62 o
  -1   7  15         39.12         38.91         4.88 o
   0   7  15          2.09         -2.69         3.87 o
   1   7  15         77.50         62.54         5.65 o
   2   7  15          2.23         -3.44         5.49 o
   3   7  15          0.28         -4.32         4.78 o
   4   7  15         12.17          4.31         5.53 o
   5   7  15         27.08         33.38         8.86 o
   6   7  15          0.05         -6.02         7.77 o
   7   7  15         24.90         26.26         9.01 o
   8   7  15          2.59          3.20         8.71 o
  -8   8  15          1.20         -2.98         4.86 o
  -7   8  15         11.54         10.50         4.70 o
  -6   8  15          7.07          2.07         4.46 o
  -5   8  15         32.06         26.20         4.93 o
  -4   8  15         27.58         24.46         5.01 o
  -3   8  15          2.41         -2.46         4.30 o
  -2   8  15         12.18          9.49         4.48 o
  -1   8  15          6.91          0.36         5.12 o
   0   8  15         45.54         43.03         5.19 o
   1   8  15          0.74         -6.94         4.63 o
   2   8  15          0.50         -7.16         4.78 o
   3   8  15        110.22        120.25         8.60 o
   4   8  15         52.19         63.14         7.39 o
   5   8  15         33.99         55.92         9.54 o
   6   8  15         25.35         20.08         8.32 o
   7   8  15         23.66         14.48         8.87 o
  -8   9  15          3.56          2.69         5.44 o
  -7   9  15          1.38         -0.40         4.49 o
  -6   9  15          7.11          1.62         4.71 o
  -5   9  15          1.01         -2.49         4.26 o
  -4   9  15          0.06         -4.19         4.21 o
  -3   9  15        101.56         96.53         7.41 o
  -2   9  15          7.86         -1.44         4.11 o
  -1   9  15         29.30         25.70         5.09 o
   0   9  15        105.49        104.06        10.01 o
   1   9  15          1.46         -1.56         4.97 o
   2   9  15         20.29         25.95         7.13 o
   3   9  15        123.63        123.14         8.87 o
   4   9  15          8.98         17.42         7.86 o
   5   9  15          9.20         15.83         8.00 o
   6   9  15         25.63         20.28         8.63 o
  -7  10  15         92.76        113.74         8.31 o
  -6  10  15          2.98         -0.75         4.76 o
  -5  10  15          8.61          8.30         4.86 o
  -4  10  15         49.80         59.47         6.31 o
  -3  10  15          0.95         -1.50         4.42 o
  -2  10  15         13.91         10.77         4.86 o
  -1  10  15         89.23         74.35         8.29 o
   0  10  15          0.23         -0.10         5.04 o
   1  10  15         42.64         32.91         6.47 o
   2  10  15         45.79         43.14         6.81 o
   3  10  15          0.19         -4.05        12.88 o
   4  10  15          2.10         -3.94         7.09 o
   5  10  15          1.56         -5.62         7.34 o
  -5  11  15          0.30         -2.29         5.16 o
  -4  11  15         62.14         60.74         7.57 o
  -3  11  15          0.93         -1.95         5.33 o
  -2  11  15          1.72         -1.76         5.12 o
  -1  11  15          9.31         10.41         5.72 o
   0  11  15         14.78         11.36         5.87 o
   1  11  15          3.49         -4.38         5.40 o
   2  11  15          9.64         26.79         7.94 o
   3  11  15         84.93         82.88        10.03 o
   4  11  15          0.00         -6.35         5.35 o
  -3  12  15          3.54          7.36         5.97 o
  -2  12  15        121.45        160.09        16.16 o
  -1  12  15         19.95         34.90         6.97 o
   0  12  15          1.65         12.19         6.06 o
   1  12  15         10.97         21.79         8.04 o
   2  12  15         26.27         21.90         8.34 o
 -10   0  16          7.93         12.88         7.20 o
  -8   0  16          7.08          4.83         8.05 o
  -6   0  16        139.32        147.61        15.03 o
  -4   0  16       1671.52       1723.07        52.60 o
  -2   0  16          2.96         -1.07         9.13 o
   0   0  16        371.15        400.98        23.62 o
   2   0  16         91.63         67.63        11.81 o
   4   0  16        197.68        185.19        19.32 o
   6   0  16        455.55        516.38        28.99 o
   8   0  16          4.48          8.05        11.81 o
 -10   1  16          7.40         13.28         4.98 o
  -9   1  16          6.10          4.20         5.16 o
  -8   1  16          8.06         -0.21         4.91 o
  -7   1  16          3.44         -2.31         5.11 o
  -6   1  16         61.39         59.37         7.01 o
  -5   1  16        253.21        321.47        18.52 o
  -4   1  16          0.03          2.68         6.07 o
  -3   1  16         74.38         68.27        15.03 o
  -2   1  16       1097.10       1087.96        27.50 o
  -1   1  16        161.53        192.81        12.07 o
   0   1  16        833.52        857.85        23.91 o
   1   1  16         38.67         44.10        10.74 o
   2   1  16         11.90          9.31         6.63 o
   3   1  16         13.35         11.27         6.63 o
   4   1  16        343.53        343.65        21.74 o
   5   1  16         41.34         73.28         9.47 o
   6   1  16        436.65        418.97        15.14 o
   7   1  16          0.14          7.00         5.87 o
   8   1  16          6.89         10.20         8.35 o
   9   1  16          0.26         -6.44         8.15 o
 -10   2  16          3.43          5.01         5.01 o
  -9   2  16         11.16          7.31         5.18 o
  -8   2  16         63.15         60.55         6.68 o
  -7   2  16         23.29         30.09         5.44 o
  -6   2  16          6.65          2.92         5.02 o
  -5   2  16        813.66        766.28        21.44 o
  -4   2  16         52.18         45.94         7.21 o
  -3   2  16        300.29        336.06        25.23 o
  -2   2  16         14.68          9.43         7.51 o
  -1   2  16          1.22         -3.09         5.49 o
   0   2  16        406.21        407.45        16.32 o
   1   2  16         17.57         11.81         9.13 o
   2   2  16        657.18        655.04        28.45 o
   3   2  16         31.43         54.01         8.15 o
   4   2  16          8.17         16.37         8.32 o
   5   2  16          0.26          1.76         5.56 o
   6   2  16         68.74         62.09         7.52 o
   7   2  16         13.84          9.24         8.15 o
   8   2  16          0.00         -3.01         6.28 o
   9   2  16          0.17          3.07         8.53 o
 -10   3  16          3.08          0.78         5.32 o
  -9   3  16          9.06         13.35         5.50 o
  -8   3  16          0.14          0.59         4.96 o
  -7   3  16          1.09         -1.97         4.73 o
  -6   3  16         12.85         15.06         5.44 o
  -5   3  16        590.44        662.60        17.55 o
  -4   3  16          0.96         -4.99        11.81 o
  -3   3  16         73.30         52.23         7.39 o
  -2   3  16         14.93          8.95        11.81 o
  -1   3  16          7.40          2.55         6.25 o
   0   3  16        106.03         91.10         9.11 o
   1   3  16        167.82        149.79        10.99 o
   2   3  16        231.97        212.79        23.62 o
   3   3  16          0.24          4.57         6.63 o
   4   3  16        170.55        190.71        10.43 o
   5   3  16          3.18         -3.47         5.43 o
   6   3  16          0.01         -1.48         5.43 o
   7   3  16          1.62         -2.84         7.72 o
   8   3  16          0.67         -2.13         7.77 o
   9   3  16         44.14         57.65        11.15 o
 -10   4  16          2.40         -3.30         5.27 o
  -9   4  16          3.01         -2.44         5.01 o
  -8   4  16          7.54          8.41         5.99 o
  -7   4  16        185.32        208.60        10.13 o
  -6   4  16          0.01          5.75         5.24 o
  -5   4  16          0.20         -3.84         4.85 o
  -4   4  16          3.08         -6.57         5.09 o
  -3   4  16         14.88          9.85         8.90 o
  -2   4  16          3.07         -4.76         5.90 o
  -1   4  16         56.71         54.12         7.59 o
   0   4  16        235.09        231.10        13.14 o
   1   4  16        145.30        110.41         9.63 o
   2   4  16          7.53          7.71         5.16 o
   3   4  16         52.09         44.78         6.39 o
   4   4  16         88.88         88.55         7.85 o
   5   4  16          2.27         -3.67         6.47 o
   6   4  16         47.82         41.16         6.86 o
   7   4  16         22.23         31.63         9.09 o
   8   4  16          1.80         -4.60         7.94 o
  -9   5  16          0.82         -6.01         4.96 o
  -8   5  16         21.82         28.71         5.82 o
  -7   5  16        168.81        180.80         9.33 o
  -6   5  16         24.73         20.78         5.04 o
  -5   5  16        109.52         91.86         7.66 o
  -4   5  16         23.29         11.03         5.66 o
  -3   5  16          0.01         -6.59         4.39 o
  -2   5  16         87.73         78.59        10.93 o
  -1   5  16         29.68         29.43         6.14 o
   0   5  16          2.69         11.01         4.40 o
   1   5  16        102.10         93.61         7.36 o
   2   5  16         45.68         56.17         5.50 o
   3   5  16          0.09         -2.09         4.84 o
   4   5  16         37.50         36.97         6.37 o
   5   5  16         47.99         47.74         7.07 o
   6   5  16          4.65          0.15         7.94 o
   7   5  16          5.66         -4.90        13.15 o
   8   5  16          4.04          3.65         8.32 o
  -9   6  16          1.38          1.63         6.46 o
  -8   6  16         97.81        123.52         9.22 o
  -7   6  16        240.98        272.86        10.06 o
  -6   6  16          2.21         -5.22         5.81 o
  -5   6  16          8.81         13.32         4.64 o
  -4   6  16         35.31         39.40         9.57 o
  -3   6  16        108.32         99.53         7.99 o
  -2   6  16         21.50         10.66         4.29 o
  -1   6  16        304.74        288.68         9.90 o
   0   6  16         24.41         24.01         4.85 o
   1   6  16         13.95          9.89         4.45 o
   2   6  16         24.10         19.20         7.50 o
   3   6  16          6.68          4.26         5.40 o
   4   6  16          7.29         -5.96         5.45 o
   5   6  16         26.57         34.98         8.91 o
   6   6  16         52.77         52.27        10.74 o
   7   6  16          6.78          4.44         8.53 o
   8   6  16          4.39          8.09         8.91 o
  -8   7  16        161.86        181.46        10.35 o
  -7   7  16          2.38         13.08         4.85 o
  -6   7  16         21.45         13.39         4.60 o
  -5   7  16          1.75          0.40         4.43 o
  -4   7  16          4.46          3.73         4.52 o
  -3   7  16         32.83         32.64         6.35 o
  -2   7  16         60.49         56.57         7.07 o
  -1   7  16        187.22        185.22        12.08 o
   0   7  16         57.96         67.96         5.82 o
   1   7  16         23.37         23.01         5.78 o
   2   7  16          0.04         -7.42         4.95 o
   3   7  16         84.50         95.86         8.18 o
   4   7  16         34.75         30.39         6.66 o
   5   7  16          9.58          2.27         7.22 o
   6   7  16         27.10         37.34         9.25 o
   7   7  16         24.79          9.73         8.48 o
  -7   8  16          5.54          5.16         4.76 o
  -6   8  16        143.75        178.74         9.25 o
  -5   8  16          3.26          3.12         4.71 o
  -4   8  16         97.41        100.49         7.06 o
  -3   8  16         68.90         68.93         6.47 o
  -2   8  16          2.59          5.58         5.64 o
  -1   8  16          0.35          1.22         5.52 o
   0   8  16         86.80        105.24        10.23 o
   1   8  16          0.05         -3.03         4.95 o
   2   8  16          0.14         -7.51         5.00 o
   3   8  16          3.69         -3.23         5.51 o
   4   8  16          1.20         -3.67         8.05 o
   5   8  16          3.92          5.06         8.00 o
   6   8  16          0.08         -5.21         7.94 o
  -7   9  16          3.67          6.47         5.27 o
  -6   9  16         18.13         21.10         5.41 o
  -5   9  16         66.06         66.51         6.55 o
  -4   9  16          3.25          3.81         5.27 o
  -3   9  16         19.50         13.93         5.14 o
  -2   9  16          0.63          1.00         4.72 o
  -1   9  16         81.10         83.63         7.61 o
   0   9  16         16.81         11.61         7.18 o
   1   9  16          4.95          5.28         7.18 o
   2   9  16          8.30         -1.91         5.77 o
   3   9  16          7.21         15.47         8.86 o
   4   9  16          8.27          1.64         7.22 o
   5   9  16         12.26          8.64         8.25 o
  -5  10  16          0.07         -1.71         6.20 o
  -4  10  16          5.55          9.53         5.09 o
  -3  10  16          7.64          6.61         4.97 o
  -2  10  16         46.68         45.60         6.77 o
  -1  10  16         26.47         26.30         6.54 o
   0  10  16          1.16         -6.58         5.12 o
   1  10  16         59.20         51.85         7.01 o
   2  10  16          6.88         -7.09         6.95 o
   3  10  16          7.81         13.42        13.42 o
   4  10  16          3.08         -4.03         7.48 o
  -3  11  16          4.49          4.68         5.73 o
  -2  11  16         36.69         58.34         7.40 o
  -1  11  16         26.73         39.98         7.17 o
   0  11  16          0.31         -7.87         5.47 o
   1  11  16          0.18         -2.44         7.22 o
   2  11  16         20.51         16.96         7.84 o
  -9   0  17         39.40         57.05         9.44 o
  -7   0  17          2.85          3.76         8.05 o
  -5   0  17        268.77        267.32        18.25 o
  -3   0  17        596.35        596.90        27.38 o
  -1   0  17          7.31         -4.83         8.05 o
   1   0  17       1150.75       1205.07        42.94 o
   3   0  17        112.78         88.03        13.96 o
   5   0  17        441.82        495.99        27.91 o
   7   0  17         54.93         61.46        10.25 o
  -9   1  17          2.60          1.03         5.44 o
  -8   1  17          0.85         -2.62         4.97 o
  -7   1  17         16.53         14.49         8.05 o
  -6   1  17          0.04          0.56         5.49 o
  -5   1  17        510.57        536.01        18.21 o
  -4   1  17         34.26         25.71         7.18 o
  -3   1  17         11.12         10.00         6.25 o
  -2   1  17         12.95         23.40         6.42 o
  -1   1  17          9.37          5.87         6.25 o
   0   1  17         63.86         74.52         8.73 o
   1   1  17          5.19         -6.81         6.63 o
   2   1  17        309.44        320.96        15.72 o
   3   1  17        128.58         94.65        11.00 o
   4   1  17        445.40        467.44        31.67 o
   5   1  17        167.26        179.56        13.82 o
   6   1  17        109.42        134.09         9.96 o
   7   1  17        132.21        126.16        12.71 o
   8   1  17         17.07         18.81         9.47 o
  -9   2  17          0.22         -2.66         5.14 o
  -8   2  17         23.27         24.34         6.88 o
  -7   2  17         94.20         92.36         7.77 o
  -6   2  17         62.26         59.78         6.82 o
  -5   2  17        598.56        602.87        19.36 o
  -4   2  17        757.45        790.08        22.76 o
  -3   2  17         29.95         24.88         7.51 o
  -2   2  17         58.95         46.36        11.27 o
  -1   2  17        365.10        385.87        15.93 o
   0   2  17        159.69        188.57        12.33 o
   1   2  17         15.73         10.80         6.63 o
   2   2  17         29.74         19.59         7.21 o
   3   2  17         10.25          8.04         6.63 o
   4   2  17          5.76         15.84         7.59 o
   5   2  17          0.03          2.18         5.99 o
   6   2  17          3.54          8.67         6.23 o
   7   2  17          0.01         -2.95        10.74 o
   8   2  17         23.05         24.12         9.29 o
  -9   3  17          7.69          9.38         7.02 o
  -8   3  17          1.68         -7.17         4.78 o
  -7   3  17         25.78         26.93         5.85 o
  -6   3  17         97.51        101.52         8.13 o
  -5   3  17         82.94         98.12         8.20 o
  -4   3  17          0.63         -5.18        10.74 o
  -3   3  17         19.97         20.64         8.59 o
  -2   3  17        186.46        189.91        12.23 o
  -1   3  17        399.71        413.58        16.51 o
   0   3  17        128.63        124.63        20.40 o
   1   3  17        120.95        101.34         9.67 o
   2   3  17         26.89         32.24         7.39 o
   3   3  17        133.81        140.66        16.37 o
   4   3  17        458.54        477.46        17.52 o
   5   3  17          0.02         -3.59         5.87 o
   6   3  17         19.04         14.38         6.58 o
   7   3  17          9.98         13.35        13.15 o
   8   3  17          6.68         17.18        12.88 o
  -9   4  17          9.85          7.35         5.34 o
  -8   4  17         64.96         55.76         7.04 o
  -7   4  17         35.80         37.63         6.63 o
  -6   4  17        113.25        118.75        18.63 o
  -5   4  17          4.59          5.29         5.45 o
  -4   4  17         29.06         35.60         7.93 o
  -3   4  17          2.91         -6.92         5.15 o
  -2   4  17         34.37         43.15         7.77 o
  -1   4  17        105.59        109.69        10.01 o
   0   4  17         98.37        117.83        10.39 o
   1   4  17        448.62        428.63        17.65 o
   2   4  17         38.12         38.33         6.34 o
   3   4  17          0.25          0.20         5.25 o
   4   4  17        109.79        112.98         8.67 o
   5   4  17          1.16         -4.85         5.72 o
   6   4  17         44.94         47.30         9.67 o
   7   4  17          0.02          3.49         7.97 o
   8   4  17          3.56          7.51         8.73 o
  -8   5  17         30.42         32.10         6.19 o
  -7   5  17          0.09          1.48         5.41 o
  -6   5  17        301.91        357.70        13.58 o
  -5   5  17         61.63         59.04         7.04 o
  -4   5  17         15.00         11.08         5.58 o
  -3   5  17         31.55         34.88         8.85 o
  -2   5  17         92.05         95.08         8.18 o
  -1   5  17          0.02         -5.41         5.06 o
   0   5  17          4.09          6.81         4.65 o
   1   5  17        118.53        110.55         7.00 o
   2   5  17        236.51        238.17        11.33 o
   3   5  17          3.04          2.73         5.40 o
   4   5  17          0.01         -7.05         5.33 o
   5   5  17          1.84          1.96         5.84 o
   6   5  17          6.69         -0.01         8.15 o
   7   5  17         78.43        110.87        12.61 o
  -8   6  17         34.32         38.56         6.58 o
  -7   6  17          8.23         13.08         5.83 o
  -6   6  17         28.08         28.86         5.38 o
  -5   6  17          0.58         -3.72         4.26 o
  -4   6  17          2.50         -1.20         5.30 o
  -3   6  17         10.29         10.94         5.82 o
  -2   6  17         74.34         82.72         7.98 o
  -1   6  17          4.44         13.05         4.57 o
   0   6  17          3.13          4.22         4.58 o
   1   6  17         73.95         74.44         7.38 o
   2   6  17          0.01          0.07         5.22 o
   3   6  17         17.50         12.81         5.84 o
   4   6  17         47.51         51.79         7.35 o
   5   6  17         46.59         53.63         9.47 o
   6   6  17          0.34          2.25         8.10 o
   7   6  17         20.32         34.66        11.00 o
  -7   7  17         44.14         57.15         7.35 o
  -6   7  17        129.43        147.36         8.60 o
  -5   7  17          2.88         -1.00         4.56 o
  -4   7  17         25.22         26.62         5.41 o
  -3   7  17         54.94         56.79         8.07 o
  -2   7  17          1.34         -2.51         5.47 o
  -1   7  17         43.18         54.23         7.17 o
   0   7  17         39.04         34.37         5.96 o
   1   7  17         25.65         15.96         5.58 o
   2   7  17          0.08         -0.95         5.09 o
   3   7  17          8.04          4.75         5.96 o
   4   7  17         13.63          9.92        10.74 o
   5   7  17          0.48          4.87         7.77 o
   6   7  17          0.72          1.69         8.15 o
  -6   8  17         37.98         44.19         6.04 o
  -5   8  17          6.64          3.13         5.03 o
  -4   8  17         11.10         15.38         5.31 o
  -3   8  17        234.93        264.21        10.49 o
  -2   8  17         63.22         75.24         8.23 o
  -1   8  17          0.00         -3.62         7.25 o
   0   8  17         38.31         20.31         7.61 o
   1   8  17         10.24          7.31         5.64 o
   2   8  17          7.08          3.53         5.51 o
   3   8  17          0.01         -2.96         5.64 o
   4   8  17          2.49         -2.78         9.13 o
   5   8  17         18.05         28.88        15.84 o
  -5   9  17          9.91          6.83         5.26 o
  -4   9  17         30.60         26.08         5.60 o
  -3   9  17          5.43         10.46         5.26 o
  -2   9  17          2.52         10.34         5.52 o
  -1   9  17          0.02          4.70         5.51 o
   0   9  17         38.55         40.02         8.87 o
   1   9  17          8.29          5.04         7.34 o
   2   9  17         25.39         35.92        15.30 o
   3   9  17          1.49          0.11         7.15 o
   4   9  17          7.54         22.84         8.23 o
  -4  10  17         55.21         57.83         6.48 o
  -3  10  17         30.19         30.10         6.39 o
  -2  10  17         11.92          5.20         5.89 o
  -1  10  17         35.44         35.55         7.24 o
   0  10  17          1.07         -1.29         5.76 o
   1  10  17          8.82          8.04         6.06 o
   2  10  17          6.11          0.00        12.88 o
  -8   0  18          0.59         -1.07         8.05 o
  -6   0  18         73.12         76.22        11.81 o
  -4   0  18        534.20        582.94        27.91 o
  -2   0  18         17.33         16.10         9.13 o
   0   0  18         28.57         16.64        10.20 o
   2   0  18         15.58         18.25        10.20 o
   4   0  18        190.53        302.21        24.16 o
   6   0  18         85.03        108.97        16.64 o
  -9   1  18          1.41          9.06         6.42 o
  -8   1  18         31.93         29.85         6.52 o
  -7   1  18         25.45         25.52         6.63 o
  -6   1  18          0.29          2.68         8.32 o
  -5   1  18          9.37         17.18         6.83 o
  -4   1  18         41.22         33.36         7.39 o
  -3   1  18         79.80         64.18         8.48 o
  -2   1  18          0.33         -4.64         5.90 o
  -1   1  18          4.69          1.14         7.51 o
   0   1  18         79.71         73.75        11.27 o
   1   1  18         11.51          9.32         6.80 o
   2   1  18          5.92          7.79         6.63 o
   3   1  18         75.84         73.17         9.47 o
   4   1  18         70.92         78.17        10.01 o
   5   1  18         11.58         30.54         8.53 o
   6   1  18          6.62          8.19         6.80 o
   7   1  18          6.89         17.85         7.23 o
  -8   2  18          0.06         -0.73         5.41 o
  -7   2  18         10.10          6.08         5.60 o
  -6   2  18         24.67         21.78         6.13 o
  -5   2  18         54.20         66.29        10.74 o
  -4   2  18         72.50         70.42         8.73 o
  -3   2  18         24.79         14.72        10.47 o
  -2   2  18         36.85         24.43         7.01 o
  -1   2  18        110.97        111.61        10.05 o
   0   2  18        397.92        421.16        29.79 o
   1   2  18         39.92         39.39         8.15 o
   2   2  18          8.16         11.35         7.34 o
   3   2  18         99.15        108.02        10.63 o
   4   2  18          0.31         19.35        10.74 o
   5   2  18         44.31         58.69         7.71 o
   6   2  18         30.53         37.49         7.42 o
   7   2  18          2.29          5.62         8.48 o
  -8   3  18          1.00          3.15         5.68 o
  -7   3  18         38.26         39.45         6.75 o
  -6   3  18         69.42         80.40         7.97 o
  -5   3  18         19.71         13.37         5.74 o
  -4   3  18        162.98        174.16        12.30 o
  -3   3  18          6.92          5.74         6.25 o
  -2   3  18         39.45         42.25         7.77 o
  -1   3  18          0.90         -2.49         6.42 o
   0   3  18         53.02         66.69         8.87 o
   1   3  18          8.44         11.27         9.66 o
   2   3  18         56.18         69.76         9.29 o
   3   3  18         24.46         32.21         8.15 o
   4   3  18         57.92         63.02         7.80 o
   5   3  18          4.49          6.83         6.34 o
   6   3  18         18.85         40.80         9.78 o
   7   3  18         15.32         22.48         9.29 o
  -8   4  18          2.19          4.65         5.70 o
  -7   4  18         16.28          9.66         5.88 o
  -6   4  18         14.55         11.16        11.79 o
  -5   4  18          0.16          2.10         5.74 o
  -4   4  18         70.30         79.77         8.11 o
  -3   4  18        124.51        124.57        10.64 o
  -2   4  18         19.00         15.06         6.95 o
  -1   4  18        417.07        428.55        17.45 o
   0   4  18          3.16          9.55         7.18 o
   1   4  18          0.52          3.19         6.57 o
   2   4  18        142.66        135.78        13.16 o
   3   4  18         15.11         19.66         6.30 o
   4   4  18         13.63         23.25         6.61 o
   5   4  18         17.16         20.85         6.68 o
   6   4  18         11.06         18.52         8.91 o
  -7   5  18         26.85         17.48         6.35 o
  -6   5  18         12.39         13.32         5.19 o
  -5   5  18          0.36         -4.60         5.79 o
  -4   5  18          3.51         -0.51         5.53 o
  -3   5  18          9.81          2.79         5.58 o
  -2   5  18         59.92         69.94         7.63 o
  -1   5  18         42.74         45.10         9.11 o
   0   5  18         19.87         18.42         5.18 o
   1   5  18         29.02         22.40         5.18 o
   2   5  18          8.77         11.80         6.03 o
   3   5  18         57.79         78.47         8.05 o
   4   5  18          1.42          1.95         6.25 o
   5   5  18         54.35         64.40        10.43 o
   6   5  18         12.91         15.54         9.01 o
  -7   6  18         75.75         77.30        10.37 o
  -6   6  18         30.83         33.20         5.74 o
  -5   6  18          2.95          1.55         4.95 o
  -4   6  18          0.38          3.06         5.96 o
  -3   6  18          0.05         -3.72         5.94 o
  -2   6  18         60.78         86.78         8.54 o
  -1   6  18          1.23         -1.47         4.51 o
   0   6  18          9.30         15.85         4.99 o
   1   6  18         29.16         24.01         6.23 o
   2   6  18          1.22          0.37         5.51 o
   3   6  18         88.45         87.10         8.25 o
   4   6  18         37.58         55.59         7.91 o
   5   6  18         17.55         18.55         8.91 o
  -6   7  18          0.75         -6.22         4.74 o
  -5   7  18          8.77         10.64         5.14 o
  -4   7  18         22.74         19.47         5.55 o
  -3   7  18         95.10        123.84         9.63 o
  -2   7  18        177.53        245.34        13.42 o
  -1   7  18        131.11        124.85        24.42 o
   0   7  18         75.99         57.78         9.09 o
   1   7  18         28.52         39.38         6.48 o
   2   7  18         11.24          9.35         6.53 o
   3   7  18          8.00          8.81         5.89 o
   4   7  18         40.19         59.86         9.92 o
   5   7  18         27.49         25.92         9.40 o
  -5   8  18         14.70         16.16         5.31 o
  -4   8  18          2.79          1.47         5.09 o
  -3   8  18          2.15         -0.32         5.04 o
  -2   8  18         43.21         60.26         9.63 o
  -1   8  18          7.23         17.75         7.77 o
   0   8  18          0.52         -3.50         6.80 o
   1   8  18          2.15         -4.59        10.47 o
   2   8  18          8.34          3.93         5.96 o
   3   8  18         25.32         23.56         8.38 o
   4   8  18          1.67         12.16         8.12 o
  -3   9  18         31.37         30.11         7.33 o
  -2   9  18         37.53         31.72         6.87 o
  -1   9  18        225.11        312.00        13.85 o
   0   9  18         41.80         45.80        12.08 o
   1   9  18         14.28         26.78        10.20 o
   2   9  18          6.64          5.37        12.88 o
  -7   0  19         17.60         16.10         9.13 o
  -5   0  19         81.03         66.56        11.81 o
  -3   0  19         76.88         81.05        13.42 o
  -1   0  19          8.39          4.83         9.66 o
   1   0  19         64.71         48.31        12.35 o
   3   0  19          0.92         -3.76        10.74 o
   5   0  19        232.62        245.31        22.54 o
  -7   1  19          5.80          5.28         5.63 o
  -6   1  19         14.43         21.39         6.63 o
  -5   1  19         60.69         41.33         7.39 o
  -4   1  19         30.09         23.03         7.39 o
  -3   1  19          0.41          0.27         6.07 o
  -2   1  19         11.67         17.52         7.51 o
  -1   1  19          2.16         -8.81         5.87 o
   0   1  19         43.44         38.40         8.35 o
   1   1  19         43.37         30.38        12.88 o
   2   1  19          7.60          8.64         7.56 o
   3   1  19         37.77         42.77         8.91 o
   4   1  19         45.23         64.63         9.87 o
   5   1  19         59.46         75.00        10.43 o
   6   1  19          0.46         12.34         6.92 o
  -7   2  19          3.99         -8.17         5.44 o
  -6   2  19         12.76          3.94         6.03 o
  -5   2  19         40.60         41.75         9.13 o
  -4   2  19         76.97         61.50         8.53 o
  -3   2  19          3.88         -5.42         6.25 o
  -2   2  19        138.68        122.25        10.61 o
  -1   2  19          2.52          7.25         6.83 o
   0   2  19          3.34          9.76         7.39 o
   1   2  19          0.61          8.86         7.21 o
   2   2  19          5.28          6.71         7.59 o
   3   2  19         30.44         42.20         8.91 o
   4   2  19         13.17          9.66         7.97 o
   5   2  19         89.05         96.89         9.27 o
   6   2  19         76.15         90.95        12.13 o
  -7   3  19          6.65          6.37         5.99 o
  -6   3  19         64.72         77.93         8.18 o
  -5   3  19          0.31         -2.03         6.73 o
  -4   3  19        140.91        151.16        21.20 o
  -3   3  19          9.19          4.48        12.35 o
  -2   3  19        146.27        132.35        12.35 o
  -1   3  19          6.43         17.71         7.21 o
   0   3  19        231.97        246.10        14.99 o
   1   3  19          5.01          3.31         7.01 o
   2   3  19         17.76         30.49         8.53 o
   3   3  19          0.34          8.65         6.07 o
   4   3  19         22.87         31.30         7.23 o
   5   3  19         21.76         28.54         7.51 o
   6   3  19          6.14         15.17         8.91 o
  -7   4  19          6.51          6.34         6.30 o
  -6   4  19        108.51        128.57        18.79 o
  -5   4  19          7.03          5.32         7.10 o
  -4   4  19         26.60         39.12         7.32 o
  -3   4  19          0.49          6.55         5.96 o
  -2   4  19         82.47         79.76         8.03 o
  -1   4  19         26.24         27.31         8.15 o
   0   4  19         29.31         30.50         7.77 o
   1   4  19          3.92          2.52         6.80 o
   2   4  19          1.32          6.34         5.91 o
   3   4  19          3.83          5.29         7.19 o
   4   4  19         64.74         86.93         8.86 o
   5   4  19          0.05         -1.56         9.39 o
  -6   5  19         19.40         20.75         6.63 o
  -5   5  19        122.12        134.33        10.07 o
  -4   5  19         35.97         58.81         7.73 o
  -3   5  19         24.77         18.56         6.90 o
  -2   5  19         30.24         34.54         7.23 o
  -1   5  19          7.87          8.14         6.40 o
   0   5  19         85.73         68.60         6.70 o
   1   5  19         11.08         12.69         6.10 o
   2   5  19         26.60         26.44         6.66 o
   3   5  19         15.82         15.15         6.18 o
   4   5  19         19.26         30.03         7.17 o
   5   5  19         23.03         35.41         9.67 o
  -5   6  19         12.10         21.47         6.85 o
  -4   6  19        155.59        208.62        12.19 o
  -3   6  19        140.02        150.79        10.36 o
  -2   6  19         50.23         73.80         8.65 o
  -1   6  19         23.41         30.02         6.97 o
   0   6  19          0.10          1.07         5.32 o
   1   6  19          2.81         10.76         5.92 o
   2   6  19          0.18         -2.52         5.72 o
   3   6  19          0.04          4.82         7.84 o
   4   6  19         19.20         44.46         9.85 o
  -4   7  19          1.88          3.98         5.19 o
  -3   7  19         61.99         96.11         9.25 o
  -2   7  19          1.56          7.95         7.77 o
  -1   7  19         19.22         24.51        11.27 o
   0   7  19          0.73         -1.92        15.57 o
   1   7  19         90.77         95.16        13.42 o
   2   7  19         77.59         87.57         8.40 o
   3   7  19         56.17         65.05        10.16 o
  -3   8  19        106.74        138.39        17.71 o
  -2   8  19         26.36         36.93         9.01 o
  -1   8  19         54.25         53.24         9.63 o
   0   8  19          9.72          9.22        15.03 o
   1   8  19          7.25         10.66         8.48 o
  -6   0  20         46.66         40.26        11.27 o
  -4   0  20         14.03          3.22        10.20 o
  -2   0  20         29.79         33.28        11.27 o
   0   0  20        258.17        334.41        23.62 o
   2   0  20          4.87         -3.22        10.20 o
   4   0  20         60.89         31.67        13.42 o
  -6   1  20          7.18          4.46         6.63 o
  -5   1  20         15.73          9.66         7.21 o
  -4   1  20          1.53         -6.13         6.63 o
  -3   1  20         15.52         10.45         7.18 o
  -2   1  20         15.72         13.70         7.18 o
  -1   1  20         16.53         15.17         7.39 o
   0   1  20         73.79         87.76        10.43 o
   1   1  20         84.92        116.68        22.54 o
   2   1  20         65.97         76.53        10.23 o
   3   1  20         29.60         29.64         8.91 o
   4   1  20         38.32         36.23         9.49 o
   5   1  20          0.16          1.70         6.78 o
  -6   2  20          5.96         -2.80         5.99 o
  -5   2  20         55.76         42.72         8.35 o
  -4   2  20        142.44        129.50        11.01 o
  -3   2  20          7.57          5.82         7.18 o
  -2   2  20          0.44         -0.54         6.83 o
  -1   2  20          1.36         -2.42         6.83 o
   0   2  20          4.35         11.11         7.56 o
   1   2  20         87.69         81.08        10.39 o
   2   2  20          6.77          3.50         7.56 o
   3   2  20         23.88         28.32         8.87 o
   4   2  20         93.10         98.86         9.39 o
  -6   3  20         11.89         10.64         6.76 o
  -5   3  20          2.18          4.30         6.23 o
  -4   3  20          7.12          6.84         6.36 o
  -3   3  20         65.68         58.68         9.09 o
  -2   3  20          7.42          0.54         7.21 o
  -1   3  20         76.70         76.30         9.67 o
   0   3  20          2.13          2.05         7.56 o
   1   3  20         25.63         22.74         8.25 o
   2   3  20        165.13        219.94        14.96 o
   3   3  20          0.90         -1.23         7.43 o
   4   3  20          0.09          3.81         6.47 o
  -5   4  20         63.51         59.25         8.25 o
  -4   4  20         10.45         28.70         7.40 o
  -3   4  20         24.41         30.20         7.44 o
  -2   4  20         18.92         25.34         8.07 o
  -1   4  20         66.94         84.16        17.45 o
   0   4  20          9.15          2.27        12.35 o
   1   4  20          0.23          1.83        13.96 o
   2   4  20         24.05         31.99         6.97 o
   3   4  20         12.05          6.65         6.49 o
   4   4  20          0.60          5.62         6.64 o
  -4   5  20        158.69        205.71        12.51 o
  -3   5  20        111.19        137.11        10.25 o
  -2   5  20        158.59        161.64        11.07 o
  -1   5  20          8.52          5.00         6.53 o
   0   5  20         25.59         23.40         6.54 o
   1   5  20          0.78          1.21         6.11 o
   2   5  20         81.04         90.17         8.84 o
   3   5  20         44.23         59.33         8.19 o
  -3   6  20         50.91         77.66         8.99 o
  -2   6  20         77.29         90.73        10.77 o
  -1   6  20        122.26        139.28        12.51 o
   0   6  20          1.75          2.58         7.34 o
   1   6  20          7.24          8.21         6.21 o
   2   6  20          3.60          8.51         6.34 o
  -3   0  21          1.04         -6.44         9.66 o
  -1   0  21          1.10         -4.83        10.20 o
   1   0  21        117.64        139.56        17.71 o
   3   0  21        133.28        161.03        18.79 o
  -4   1  21         26.57         25.07         8.10 o
  -3   1  21        100.35        103.98        10.81 o
  -2   1  21         23.32         32.93         9.93 o
  -1   1  21         63.82         52.09         9.49 o
   0   1  21          1.76          5.88         7.94 o
   1   1  21          0.75         -4.97         7.78 o
   2   1  21         12.84         23.10         8.87 o
   3   1  21          6.11         10.63         8.48 o
  -4   2  21          9.27         10.09         7.77 o
  -3   2  21         17.86          9.14        10.47 o
  -2   2  21          6.53          1.88         7.21 o
  -1   2  21          9.32          2.24         7.56 o
   0   2  21          8.12         20.52         8.53 o
   1   2  21          1.10          5.18         7.77 o
   2   2  21         53.33         59.90         9.85 o
  -3   3  21        112.87        103.05        10.81 o
  -2   3  21          5.69          1.07         7.97 o
  -1   3  21          4.92          2.13         7.72 o
   0   3  21         60.40         63.16         9.87 o
   1   3  21          5.79          3.34         9.39 o
   2   3  21          0.54          8.59         8.59 o
  -2   4  21         70.50         88.03         9.31 o
  -1   4  21         65.47         55.32         8.43 o
   0   4  21         27.20         26.28         8.87 o
   1   4  21         14.19         15.01        10.24 o
                                                
